# Supplementary material for: CrossHybDetector: detection of cross-hybridization events in DNA microarray experiments
Source: BMC Bioinformatics. 2008 Nov 17;9:485. doi: 10.1186/1471-2105-9-485 (PMC2596149; doi:10.1186/1471-2105-9-485)
Supplement: Additional file 2 — Input files used for CrossHybDetector exemplary analysis. This ZIP archive include three files containing i) the array probe sequences, ii) the array spot intensities and array layout, iii) the spot type information (i.e. for each spot, whether it is "probe", "negative control", "spike-in"). [file 1471-2105-9-485-S2.zip › dataset/myArray.gpr]

ATF	1
21	82
Type=GenePix Results 2	
DateTime=2006/07/17 10:40:00	
Settings=Easy Quant	
GalFile=myGalFile.gal	
Scanner=Model: ScanArray Express HT Serial No.: 680140	
"Comment=<F1>Cyanine 5<F2>Cyanine 3<F1 Offset>0,0<F2 Offset>0,0<Comment>"	
PixelSize=10	
"Wavelengths=1 nm	2 nm"	
ImageFiles=Unknown	
"PMTGain=70	70"	
NormalizationMethod=LOWESS	
"NormalizationFactors=0.000	0.000"	
JpegImage=	
RatioFormulations=W2/W1(2/1)	
Barcode=																																																																																	
"ImageOrigin=0	11457"																																																																																	
"JpegOrigin=0	0"																																																																																	
"Creator=ScanArray Express, Microarray Analysis System 3.0.0.16"																																																																																	
Temperature=0.0																																																																																	
"LaserPower=70	70	0	0"																																																																																	
"LaserOnTime=0	0	0	0"																																																																																	
Block	Column	Row	Name	ID	X	Y	Dia.	F1 Median	F1 Mean	F1 SD	B1 Median	B1 Mean	B1 SD	% > B1+1SD	% > B1+2SD	F1 % Sat.	F2 Median	F2 Mean	F2 SD	B2 Median	B2 Mean	B2 SD	% > B2+1SD	% > B2+2SD	F2 % Sat.	F3 Median	F3 Mean	F3 SD	B3 Median	B3 Mean	B3 SD	% > B3+1SD	% > B3+2SD	F3 % Sat.	F4 Median	F4 Mean	F4 SD	B4 Median	B4 Mean	B4 SD	% > B4+1SD	% > B4+2SD	F4 % Sat.	Ratio of Medians (2/1)	Ratio of Means (2/1)	Median of Ratios (2/1)	Mean of Ratios (2/1)	Ratios SD (2/1)	Rgn Ratio (2/1)	Rgn R� (2/1)	Ratio of Medians (Ratio/2)	Ratio of Means (Ratio/2)	Median of Ratios (Ratio/2)	Mean of Ratios (Ratio/2)	Ratios SD (Ratio/2)	Rgn Ratio (Ratio/2)	Rgn R� (Ratio/2)	Ratio of Medians (Ratio/3)	Ratio of Means (Ratio/3)	Median of Ratios (Ratio/3)	Mean of Ratios (Ratio/3)	Ratios SD (Ratio/3)	Rgn Ratio (Ratio/3)	Rgn R� (Ratio/3)	F Pixels	B Pixels	Sum of Medians	Sum of Means	Log Ratio (2/1)	Log Ratio (Ratio/2)	Log Ratio (Ratio/3)	F1 Median - B1	F2 Median - B2	F3 Median - B3	F4 Median - B4	F1 Mean - B1	F2 Mean - B2	F3 Mean - B3	F4 Mean - B4	Flags	Normalize
1	1	1	Pro25G_onG3PDH570_10Ts	Pro25G_onG3PDH570_10Ts	955	12852	130	13822	13991	2121	258	323	258	100	100	0	8996	9026	1513	200	219	137	100	100	0	0	0	0	0	0	0	0	0	0	0	0	0	0	0	0	0	0	0	0	0	0	0	0	0	0	0	0	0	0	0	0	0	0	0	0	0	0	0	0	80	36	22360	22559	22559	0	0	13564	8796	0	0	13733	8826	0	0	100	1
1	2	1	Pro25G_onG3PDH570_10Ts	Pro25G_onG3PDH570_10Ts	1145	12855	130	16589	16388	1805	215	311	226	100	100	0	10611	10574	1296	190	272	237	100	100	0	0	0	0	0	0	0	0	0	0	0	0	0	0	0	0	0	0	0	0	0	0	0	0	0	0	0	0	0	0	0	0	0	0	0	0	0	0	0	0	79	41	26795	26557	26557	0	0	16374	10421	0	0	16173	10384	0	0	100	1
1	3	1	Pro25G_onG3PDH570_10Ts	Pro25G_onG3PDH570_10Ts	1332	12860	130	16392	16657	1955	247	293	194	100	100	0	11190	11240	1361	175	219	141	100	100	0	0	0	0	0	0	0	0	0	0	0	0	0	0	0	0	0	0	0	0	0	0	0	0	0	0	0	0	0	0	0	0	0	0	0	0	0	0	0	0	81	36	27160	27475	27475	0	0	16145	11015	0	0	16410	11065	0	0	100	1
1	4	1	Pro25G_onG3PDH570_10Ts	Pro25G_onG3PDH570_10Ts	1521	12860	130	17512	17587	1978	252	281	186	100	100	0	11787	11718	1337	187	206	117	100	100	0	0	0	0	0	0	0	0	0	0	0	0	0	0	0	0	0	0	0	0	0	0	0	0	0	0	0	0	0	0	0	0	0	0	0	0	0	0	0	0	79	38	28860	28866	28866	0	0	17260	11600	0	0	17335	11531	0	0	100	1
1	5	1	Pro25G_onG3PDH570_10Ts	Pro25G_onG3PDH570_10Ts	1709	12860	130	18104	18117	1873	298	341	192	100	100	0	11048	11518	1592	179	220	163	100	100	0	0	0	0	0	0	0	0	0	0	0	0	0	0	0	0	0	0	0	0	0	0	0	0	0	0	0	0	0	0	0	0	0	0	0	0	0	0	0	0	78	34	28675	29158	29158	0	0	17806	10869	0	0	17819	11339	0	0	100	1
1	6	1	Pro25G_onG3PDH570_10Ts	Pro25G_onG3PDH570_10Ts	1896	12857	140	13607	13648	1849	277	285	158	100	100	0	8757	8872	1305	167	223	140	100	100	0	0	0	0	0	0	0	0	0	0	0	0	0	0	0	0	0	0	0	0	0	0	0	0	0	0	0	0	0	0	0	0	0	0	0	0	0	0	0	0	78	36	21920	22076	22076	0	0	13330	8590	0	0	13371	8705	0	0	100	1
1	7	1	G3PDH570	G3PDH570	2077	12861	130	486	515	218	91	135	76	98	91	0	214	236	123	90	115	54	75	53	0	0	0	0	0	0	0	0	0	0	0	0	0	0	0	0	0	0	0	0	0	0	0	0	0	0	0	0	0	0	0	0	0	0	0	0	0	0	0	0	80	36	519	570	570	0	0	395	124	0	0	424	146	0	0	100	1
1	8	1	Pro25G_onG3PDH570_10Ts	Pro25G_onG3PDH570_10Ts	2269	12858	140	12066	12061	1398	232	258	184	100	100	0	7672	7706	1106	148	191	123	100	100	0	0	0	0	0	0	0	0	0	0	0	0	0	0	0	0	0	0	0	0	0	0	0	0	0	0	0	0	0	0	0	0	0	0	0	0	0	0	0	0	77	38	19358	19387	19387	0	0	11834	7524	0	0	11829	7558	0	0	100	1
1	9	1	Pro25G_onG3PDH570_10Ts	Pro25G_onG3PDH570_10Ts	2459	12862	130	14047	13850	1872	223	246	119	100	100	0	8715	8925	1721	143	198	130	100	100	0	0	0	0	0	0	0	0	0	0	0	0	0	0	0	0	0	0	0	0	0	0	0	0	0	0	0	0	0	0	0	0	0	0	0	0	0	0	0	0	80	42	22396	22409	22409	0	0	13824	8572	0	0	13627	8782	0	0	100	1
1	10	1	Pro25G_onG3PDH570_10Ts	Pro25G_onG3PDH570_10Ts	2647	12864	130	15846	15555	2517	280	333	220	100	100	0	9898	10062	2071	207	250	177	100	100	0	0	0	0	0	0	0	0	0	0	0	0	0	0	0	0	0	0	0	0	0	0	0	0	0	0	0	0	0	0	0	0	0	0	0	0	0	0	0	0	79	37	25257	25130	25130	0	0	15566	9691	0	0	15275	9855	0	0	100	1
1	11	1	Pro25G_onG3PDH570_10Ts	Pro25G_onG3PDH570_10Ts	2838	12865	130	16948	16918	2094	273	296	175	100	100	0	11097	11338	1515	220	263	205	100	100	0	0	0	0	0	0	0	0	0	0	0	0	0	0	0	0	0	0	0	0	0	0	0	0	0	0	0	0	0	0	0	0	0	0	0	0	0	0	0	0	78	38	27552	27763	27763	0	0	16675	10877	0	0	16645	11118	0	0	100	1
1	12	1	Pro25G_onG3PDH570_10Ts	Pro25G_onG3PDH570_10Ts	3025	12866	130	16780	16957	1893	213	283	234	100	100	0	11049	11115	1496	151	213	140	100	100	0	0	0	0	0	0	0	0	0	0	0	0	0	0	0	0	0	0	0	0	0	0	0	0	0	0	0	0	0	0	0	0	0	0	0	0	0	0	0	0	79	38	27465	27708	27708	0	0	16567	10898	0	0	16744	10964	0	0	100	1
1	13	1	Pro25G_onG3PDH570_10Ts	Pro25G_onG3PDH570_10Ts	3215	12864	130	16189	16032	2182	262	328	241	100	100	0	10365	10366	1660	162	202	140	100	100	0	0	0	0	0	0	0	0	0	0	0	0	0	0	0	0	0	0	0	0	0	0	0	0	0	0	0	0	0	0	0	0	0	0	0	0	0	0	0	0	80	39	26130	25974	25974	0	0	15927	10203	0	0	15770	10204	0	0	100	1
1	14	1	Pro25G_onG3PDH570_10Ts	Pro25G_onG3PDH570_10Ts	3403	12865	130	15053	15200	2614	259	305	175	100	100	0	10064	10006	1867	163	252	221	100	100	0	0	0	0	0	0	0	0	0	0	0	0	0	0	0	0	0	0	0	0	0	0	0	0	0	0	0	0	0	0	0	0	0	0	0	0	0	0	0	0	79	37	24695	24784	24784	0	0	14794	9901	0	0	14941	9843	0	0	100	1
1	15	1	Pro25G_onG3PDH570_10Ts	Pro25G_onG3PDH570_10Ts	3593	12867	130	15401	15294	2282	228	277	192	100	100	0	10394	10257	1634	169	245	170	100	100	0	0	0	0	0	0	0	0	0	0	0	0	0	0	0	0	0	0	0	0	0	0	0	0	0	0	0	0	0	0	0	0	0	0	0	0	0	0	0	0	78	36	25398	25154	25154	0	0	15173	10225	0	0	15066	10088	0	0	100	1
1	16	1	Pro25G_onG3PDH570_10Ts	Pro25G_onG3PDH570_10Ts	3778	12868	130	16366	16400	2104	206	242	155	100	100	0	10829	10868	1592	157	203	126	100	100	0	0	0	0	0	0	0	0	0	0	0	0	0	0	0	0	0	0	0	0	0	0	0	0	0	0	0	0	0	0	0	0	0	0	0	0	0	0	0	0	78	37	26832	26905	26905	0	0	16160	10672	0	0	16194	10711	0	0	100	1
1	17	1	Pro25G_onG3PDH570_10Ts	Pro25G_onG3PDH570_10Ts	3966	12870	130	16218	16325	2695	232	257	137	100	100	0	11014	10679	1994	179	219	148	100	100	0	0	0	0	0	0	0	0	0	0	0	0	0	0	0	0	0	0	0	0	0	0	0	0	0	0	0	0	0	0	0	0	0	0	0	0	0	0	0	0	81	35	26821	26593	26593	0	0	15986	10835	0	0	16093	10500	0	0	100	1
1	18	1	Pro25G_onG3PDH570_10Ts	Pro25G_onG3PDH570_10Ts	4155	12871	130	16866	16847	2098	252	289	181	100	100	0	11176	11324	1448	164	220	143	100	100	0	0	0	0	0	0	0	0	0	0	0	0	0	0	0	0	0	0	0	0	0	0	0	0	0	0	0	0	0	0	0	0	0	0	0	0	0	0	0	0	79	35	27626	27755	27755	0	0	16614	11012	0	0	16595	11160	0	0	100	1
1	19	1	Pro25G_onG3PDH570_10Ts	Pro25G_onG3PDH570_10Ts	4344	12871	130	17824	17801	2050	180	256	192	100	100	0	11772	11845	1324	178	204	129	100	100	0	0	0	0	0	0	0	0	0	0	0	0	0	0	0	0	0	0	0	0	0	0	0	0	0	0	0	0	0	0	0	0	0	0	0	0	0	0	0	0	79	36	29238	29288	29288	0	0	17644	11594	0	0	17621	11667	0	0	100	1
1	20	1	Pro25G_onG3PDH570_10Ts	Pro25G_onG3PDH570_10Ts	4532	12872	130	16046	15903	1650	223	255	138	100	100	0	10545	10531	1508	217	247	192	100	100	0	0	0	0	0	0	0	0	0	0	0	0	0	0	0	0	0	0	0	0	0	0	0	0	0	0	0	0	0	0	0	0	0	0	0	0	0	0	0	0	80	40	26151	25994	25994	0	0	15823	10328	0	0	15680	10314	0	0	100	1
1	21	1	Pro25G_onG3PDH570_10Ts	Pro25G_onG3PDH570_10Ts	4721	12872	130	15142	15578	2239	258	314	230	100	100	0	10166	10101	1697	124	194	153	100	100	0	0	0	0	0	0	0	0	0	0	0	0	0	0	0	0	0	0	0	0	0	0	0	0	0	0	0	0	0	0	0	0	0	0	0	0	0	0	0	0	79	42	24926	25297	25297	0	0	14884	10042	0	0	15320	9977	0	0	100	1
1	22	1	Pro25G_onG3PDH570_10Ts	Pro25G_onG3PDH570_10Ts	4909	12872	130	16132	15724	2820	292	311	182	100	100	0	10781	10624	2097	212	254	162	100	100	0	0	0	0	0	0	0	0	0	0	0	0	0	0	0	0	0	0	0	0	0	0	0	0	0	0	0	0	0	0	0	0	0	0	0	0	0	0	0	0	80	41	26409	25844	25844	0	0	15840	10569	0	0	15432	10412	0	0	100	1
1	23	1	Pro25G_onG3PDH570_10Ts	Pro25G_onG3PDH570_10Ts	5096	12871	130	17031	17114	1891	266	289	184	100	100	0	11636	11502	1640	246	243	135	100	100	0	0	0	0	0	0	0	0	0	0	0	0	0	0	0	0	0	0	0	0	0	0	0	0	0	0	0	0	0	0	0	0	0	0	0	0	0	0	0	0	78	35	28155	28104	28104	0	0	16765	11390	0	0	16848	11256	0	0	100	1
1	24	1	Pro25G_onG3PDH570_10Ts	Pro25G_onG3PDH570_10Ts	5283	12873	130	17167	17130	2619	181	234	158	100	100	0	11500	11474	1830	143	214	164	100	100	0	0	0	0	0	0	0	0	0	0	0	0	0	0	0	0	0	0	0	0	0	0	0	0	0	0	0	0	0	0	0	0	0	0	0	0	0	0	0	0	81	36	28343	28280	28280	0	0	16986	11357	0	0	16949	11331	0	0	100	1
1	25	1	Pro25G_onG3PDH570_10Ts	Pro25G_onG3PDH570_10Ts	5471	12874	130	17414	17287	2766	220	304	187	100	100	0	11442	11267	1749	118	185	119	100	100	0	0	0	0	0	0	0	0	0	0	0	0	0	0	0	0	0	0	0	0	0	0	0	0	0	0	0	0	0	0	0	0	0	0	0	0	0	0	0	0	79	35	28518	28216	28216	0	0	17194	11324	0	0	17067	11149	0	0	100	1
1	26	1	Pro25G_onG3PDH570_10Ts	Pro25G_onG3PDH570_10Ts	5660	12877	130	16706	16504	2053	161	240	194	100	100	0	10751	10909	1547	163	203	119	100	100	0	0	0	0	0	0	0	0	0	0	0	0	0	0	0	0	0	0	0	0	0	0	0	0	0	0	0	0	0	0	0	0	0	0	0	0	0	0	0	0	75	40	27133	27089	27089	0	0	16545	10588	0	0	16343	10746	0	0	100	1
1	27	1	Pro25G_onG3PDH570_10Ts	Pro25G_onG3PDH570_10Ts	5850	12877	130	18001	17792	2298	243	292	186	100	100	0	11495	11712	1690	178	211	137	100	100	0	0	0	0	0	0	0	0	0	0	0	0	0	0	0	0	0	0	0	0	0	0	0	0	0	0	0	0	0	0	0	0	0	0	0	0	0	0	0	0	74	40	29075	29083	29083	0	0	17758	11317	0	0	17549	11534	0	0	100	1
1	28	1	Pro25G_onG3PDH570_10Ts	Pro25G_onG3PDH570_10Ts	6037	12878	130	16642	16578	2278	213	238	132	100	100	0	10032	10065	1496	143	233	167	100	100	0	0	0	0	0	0	0	0	0	0	0	0	0	0	0	0	0	0	0	0	0	0	0	0	0	0	0	0	0	0	0	0	0	0	0	0	0	0	0	0	79	35	26318	26287	26287	0	0	16429	9889	0	0	16365	9922	0	0	100	1
1	29	1	Pro25G_onG3PDH570_10Ts	Pro25G_onG3PDH570_10Ts	6227	12878	130	14046	14148	2167	202	276	184	100	100	0	8244	8491	1291	202	216	118	100	100	0	0	0	0	0	0	0	0	0	0	0	0	0	0	0	0	0	0	0	0	0	0	0	0	0	0	0	0	0	0	0	0	0	0	0	0	0	0	0	0	78	36	21886	22235	22235	0	0	13844	8042	0	0	13946	8289	0	0	100	1
1	30	1	Pro25G_onG3PDH570_10Ts	Pro25G_onG3PDH570_10Ts	6415	12878	130	18316	18231	1795	267	299	191	100	100	0	12267	12046	1557	212	234	166	100	100	0	0	0	0	0	0	0	0	0	0	0	0	0	0	0	0	0	0	0	0	0	0	0	0	0	0	0	0	0	0	0	0	0	0	0	0	0	0	0	0	79	39	30104	29798	29798	0	0	18049	12055	0	0	17964	11834	0	0	100	1
1	31	1	Pro25G_onG3PDH570_10Ts	Pro25G_onG3PDH570_10Ts	6603	12878	130	16435	16511	2142	216	252	151	100	100	0	9876	10059	1434	214	231	123	100	100	0	0	0	0	0	0	0	0	0	0	0	0	0	0	0	0	0	0	0	0	0	0	0	0	0	0	0	0	0	0	0	0	0	0	0	0	0	0	0	0	80	38	25881	26140	26140	0	0	16219	9662	0	0	16295	9845	0	0	100	1
1	32	1	Pro25G_onG3PDH570_10Ts	Pro25G_onG3PDH570_10Ts	6793	12879	130	16951	16654	2581	226	280	182	100	100	0	10029	9991	1594	150	183	113	100	100	0	0	0	0	0	0	0	0	0	0	0	0	0	0	0	0	0	0	0	0	0	0	0	0	0	0	0	0	0	0	0	0	0	0	0	0	0	0	0	0	80	35	26604	26269	26269	0	0	16725	9879	0	0	16428	9841	0	0	100	1
1	33	1	Pro25G_onG3PDH570_10Ts	Pro25G_onG3PDH570_10Ts	6982	12880	130	15070	14953	2149	194	228	139	100	100	0	9447	9578	1314	109	145	82	100	100	0	0	0	0	0	0	0	0	0	0	0	0	0	0	0	0	0	0	0	0	0	0	0	0	0	0	0	0	0	0	0	0	0	0	0	0	0	0	0	0	81	37	24214	24228	24228	0	0	14876	9338	0	0	14759	9469	0	0	100	1
1	34	1	Pro25G_onG3PDH570_10Ts	Pro25G_onG3PDH570_10Ts	7171	12881	130	15533	15605	1949	222	278	175	100	100	0	10531	10493	1331	195	228	150	100	100	0	0	0	0	0	0	0	0	0	0	0	0	0	0	0	0	0	0	0	0	0	0	0	0	0	0	0	0	0	0	0	0	0	0	0	0	0	0	0	0	79	40	25647	25681	25681	0	0	15311	10336	0	0	15383	10298	0	0	100	1
1	35	1	Pro25G_onG3PDH570_10Ts	Pro25G_onG3PDH570_10Ts	7358	12883	130	17387	17282	1951	228	296	208	100	100	0	11391	11375	1362	162	206	126	100	100	0	0	0	0	0	0	0	0	0	0	0	0	0	0	0	0	0	0	0	0	0	0	0	0	0	0	0	0	0	0	0	0	0	0	0	0	0	0	0	0	79	37	28388	28267	28267	0	0	17159	11229	0	0	17054	11213	0	0	100	1
1	36	1	Pro25G_onG3PDH570_10Ts	Pro25G_onG3PDH570_10Ts	7544	12884	130	16928	17137	1926	250	308	215	100	100	0	10862	11010	1436	199	248	172	100	100	0	0	0	0	0	0	0	0	0	0	0	0	0	0	0	0	0	0	0	0	0	0	0	0	0	0	0	0	0	0	0	0	0	0	0	0	0	0	0	0	80	37	27341	27698	27698	0	0	16678	10663	0	0	16887	10811	0	0	100	1
1	37	1	Pro25G_onG3PDH570_10Ts	Pro25G_onG3PDH570_10Ts	7731	12886	130	22043	22227	2250	255	300	209	100	100	0	14588	14649	1451	126	234	189	100	100	0	0	0	0	0	0	0	0	0	0	0	0	0	0	0	0	0	0	0	0	0	0	0	0	0	0	0	0	0	0	0	0	0	0	0	0	0	0	0	0	78	38	36250	36495	36495	0	0	21788	14462	0	0	21972	14523	0	0	100	1
1	38	1	Pro25G_onG3PDH570_10Ts	Pro25G_onG3PDH570_10Ts	7918	12886	130	21785	21437	2122	223	292	190	100	100	0	13773	13862	1491	211	249	171	100	100	0	0	0	0	0	0	0	0	0	0	0	0	0	0	0	0	0	0	0	0	0	0	0	0	0	0	0	0	0	0	0	0	0	0	0	0	0	0	0	0	77	39	35124	34865	34865	0	0	21562	13562	0	0	21214	13651	0	0	100	1
1	39	1	Pro25G_onG3PDH570_10Ts	Pro25G_onG3PDH570_10Ts	8105	12886	130	17174	17384	2206	273	307	199	100	100	0	10489	10392	1558	186	267	213	100	100	0	0	0	0	0	0	0	0	0	0	0	0	0	0	0	0	0	0	0	0	0	0	0	0	0	0	0	0	0	0	0	0	0	0	0	0	0	0	0	0	80	42	27204	27317	27317	0	0	16901	10303	0	0	17111	10206	0	0	100	1
1	40	1	Pro25G_onG3PDH570_10Ts	Pro25G_onG3PDH570_10Ts	8295	12886	130	18098	18004	2791	212	296	208	100	100	0	11166	10937	1688	206	283	275	100	100	0	0	0	0	0	0	0	0	0	0	0	0	0	0	0	0	0	0	0	0	0	0	0	0	0	0	0	0	0	0	0	0	0	0	0	0	0	0	0	0	80	42	28846	28523	28523	0	0	17886	10960	0	0	17792	10731	0	0	100	1
1	41	1	Pro25G_onG3PDH570_10Ts	Pro25G_onG3PDH570_10Ts	8485	12886	130	17863	17649	2174	284	336	226	100	100	0	10893	10846	1437	157	245	182	100	100	0	0	0	0	0	0	0	0	0	0	0	0	0	0	0	0	0	0	0	0	0	0	0	0	0	0	0	0	0	0	0	0	0	0	0	0	0	0	0	0	80	38	28315	28054	28054	0	0	17579	10736	0	0	17365	10689	0	0	100	1
1	42	1	Pro25G_onG3PDH570_10Ts	Pro25G_onG3PDH570_10Ts	8676	12887	130	16788	16493	2002	221	279	181	100	100	0	10215	10051	1663	164	226	198	100	100	0	0	0	0	0	0	0	0	0	0	0	0	0	0	0	0	0	0	0	0	0	0	0	0	0	0	0	0	0	0	0	0	0	0	0	0	0	0	0	0	78	36	26618	26159	26159	0	0	16567	10051	0	0	16272	9887	0	0	100	1
1	43	1	Pro25G_onG3PDH570_10Ts	Pro25G_onG3PDH570_10Ts	8867	12888	130	17717	17830	1815	208	222	121	100	100	0	10596	10702	1344	176	206	129	100	100	0	0	0	0	0	0	0	0	0	0	0	0	0	0	0	0	0	0	0	0	0	0	0	0	0	0	0	0	0	0	0	0	0	0	0	0	0	0	0	0	79	36	27929	28148	28148	0	0	17509	10420	0	0	17622	10526	0	0	100	1
1	44	1	Pro25G_onG3PDH570_10Ts	Pro25G_onG3PDH570_10Ts	9055	12890	130	21435	21501	1810	327	350	225	100	100	0	13887	13919	1507	224	271	188	100	100	0	0	0	0	0	0	0	0	0	0	0	0	0	0	0	0	0	0	0	0	0	0	0	0	0	0	0	0	0	0	0	0	0	0	0	0	0	0	0	0	78	36	34771	34869	34869	0	0	21108	13663	0	0	21174	13695	0	0	100	1
1	45	1	Pro25G_onG3PDH570_10Ts	Pro25G_onG3PDH570_10Ts	9245	12891	130	21157	21313	1994	305	348	257	100	100	0	14264	14335	1648	175	228	160	100	100	0	0	0	0	0	0	0	0	0	0	0	0	0	0	0	0	0	0	0	0	0	0	0	0	0	0	0	0	0	0	0	0	0	0	0	0	0	0	0	0	80	35	34941	35168	35168	0	0	20852	14089	0	0	21008	14160	0	0	100	1
1	46	1	Pro25G_onG3PDH570_10Ts	Pro25G_onG3PDH570_10Ts	9430	12891	130	18078	17830	2654	199	278	194	100	100	0	11710	11401	2003	180	228	136	100	100	0	0	0	0	0	0	0	0	0	0	0	0	0	0	0	0	0	0	0	0	0	0	0	0	0	0	0	0	0	0	0	0	0	0	0	0	0	0	0	0	79	41	29409	28852	28852	0	0	17879	11530	0	0	17631	11221	0	0	100	1
1	47	1	Pro25G_onG3PDH570_10Ts	Pro25G_onG3PDH570_10Ts	9615	12891	130	16696	16151	3038	258	387	297	100	100	0	10692	10421	2325	163	232	165	100	100	0	0	0	0	0	0	0	0	0	0	0	0	0	0	0	0	0	0	0	0	0	0	0	0	0	0	0	0	0	0	0	0	0	0	0	0	0	0	0	0	79	35	26967	26151	26151	0	0	16438	10529	0	0	15893	10258	0	0	100	1
1	48	1	Pro25G_onG3PDH570_10Ts	Pro25G_onG3PDH570_10Ts	9802	12892	130	16277	15924	2015	200	240	154	100	100	0	10495	10718	1588	143	196	141	100	100	0	0	0	0	0	0	0	0	0	0	0	0	0	0	0	0	0	0	0	0	0	0	0	0	0	0	0	0	0	0	0	0	0	0	0	0	0	0	0	0	80	39	26429	26299	26299	0	0	16077	10352	0	0	15724	10575	0	0	100	1
1	49	1	Pro25G_onG3PDH570_10Ts	Pro25G_onG3PDH570_10Ts	9987	12893	130	17506	17330	2770	224	275	178	100	100	0	12062	11694	2073	142	207	132	100	100	0	0	0	0	0	0	0	0	0	0	0	0	0	0	0	0	0	0	0	0	0	0	0	0	0	0	0	0	0	0	0	0	0	0	0	0	0	0	0	0	80	37	29202	28658	28658	0	0	17282	11920	0	0	17106	11552	0	0	100	1
1	50	1	Pro25G_onG3PDH570_10Ts	Pro25G_onG3PDH570_10Ts	10175	12894	130	18750	18699	1806	278	304	207	100	100	0	12440	12326	1276	190	231	135	100	100	0	0	0	0	0	0	0	0	0	0	0	0	0	0	0	0	0	0	0	0	0	0	0	0	0	0	0	0	0	0	0	0	0	0	0	0	0	0	0	0	80	36	30722	30557	30557	0	0	18472	12250	0	0	18421	12136	0	0	100	1
1	51	1	Pro25G_onG3PDH570_10Ts	Pro25G_onG3PDH570_10Ts	10366	12897	130	17314	16882	2800	271	305	164	100	100	0	10692	10406	2151	221	237	125	100	100	0	0	0	0	0	0	0	0	0	0	0	0	0	0	0	0	0	0	0	0	0	0	0	0	0	0	0	0	0	0	0	0	0	0	0	0	0	0	0	0	76	37	27514	26796	26796	0	0	17043	10471	0	0	16611	10185	0	0	100	1
1	52	1	Pro25G_onG3PDH570_10Ts	Pro25G_onG3PDH570_10Ts	10558	12896	130	18495	18411	2726	211	263	165	100	100	0	11805	11804	1803	191	252	179	100	100	0	0	0	0	0	0	0	0	0	0	0	0	0	0	0	0	0	0	0	0	0	0	0	0	0	0	0	0	0	0	0	0	0	0	0	0	0	0	0	0	77	38	29898	29813	29813	0	0	18284	11614	0	0	18200	11613	0	0	100	1
1	53	1	Pro25G_onG3PDH570_10Ts	Pro25G_onG3PDH570_10Ts	10749	12896	130	22768	22671	2157	253	281	168	100	100	0	15151	14987	1514	157	251	197	100	100	0	0	0	0	0	0	0	0	0	0	0	0	0	0	0	0	0	0	0	0	0	0	0	0	0	0	0	0	0	0	0	0	0	0	0	0	0	0	0	0	75	40	37509	37248	37248	0	0	22515	14994	0	0	22418	14830	0	0	100	1
1	54	1	Pro25G_onG3PDH570_10Ts	Pro25G_onG3PDH570_10Ts	10938	12897	130	21221	21228	2201	174	256	199	100	100	0	12834	12974	1697	153	241	181	100	100	0	0	0	0	0	0	0	0	0	0	0	0	0	0	0	0	0	0	0	0	0	0	0	0	0	0	0	0	0	0	0	0	0	0	0	0	0	0	0	0	77	39	33728	33875	33875	0	0	21047	12681	0	0	21054	12821	0	0	100	1
1	55	1	Pro25G_onG3PDH570_10Ts	Pro25G_onG3PDH570_10Ts	11126	12897	130	21499	21263	2144	278	308	198	100	100	0	13197	13209	1421	218	256	162	100	100	0	0	0	0	0	0	0	0	0	0	0	0	0	0	0	0	0	0	0	0	0	0	0	0	0	0	0	0	0	0	0	0	0	0	0	0	0	0	0	0	77	38	34200	33976	33976	0	0	21221	12979	0	0	20985	12991	0	0	100	1
1	56	1	Pro25G_onG3PDH570_10Ts	Pro25G_onG3PDH570_10Ts	11312	12898	130	20165	20073	1676	232	272	180	100	100	0	12684	12621	1239	164	252	219	100	100	0	0	0	0	0	0	0	0	0	0	0	0	0	0	0	0	0	0	0	0	0	0	0	0	0	0	0	0	0	0	0	0	0	0	0	0	0	0	0	0	78	34	32453	32298	32298	0	0	19933	12520	0	0	19841	12457	0	0	100	1
1	57	1	Pro25G_onG3PDH570_10Ts	Pro25G_onG3PDH570_10Ts	11500	12899	130	19595	19638	1868	227	270	166	100	100	0	13151	13271	1403	217	260	187	100	100	0	0	0	0	0	0	0	0	0	0	0	0	0	0	0	0	0	0	0	0	0	0	0	0	0	0	0	0	0	0	0	0	0	0	0	0	0	0	0	0	76	36	32302	32465	32465	0	0	19368	12934	0	0	19411	13054	0	0	100	1
1	58	1	Pro25G_onG3PDH570_10Ts	Pro25G_onG3PDH570_10Ts	11687	12899	130	18281	17872	2049	289	326	228	100	100	0	11246	11247	1571	195	228	135	100	100	0	0	0	0	0	0	0	0	0	0	0	0	0	0	0	0	0	0	0	0	0	0	0	0	0	0	0	0	0	0	0	0	0	0	0	0	0	0	0	0	79	35	29043	28635	28635	0	0	17992	11051	0	0	17583	11052	0	0	100	1
1	59	1	Pro25G_onG3PDH570_10Ts	Pro25G_onG3PDH570_10Ts	11875	12901	130	18261	18153	2309	215	247	133	100	100	0	11376	11372	1448	172	187	125	100	100	0	0	0	0	0	0	0	0	0	0	0	0	0	0	0	0	0	0	0	0	0	0	0	0	0	0	0	0	0	0	0	0	0	0	0	0	0	0	0	0	79	35	29250	29138	29138	0	0	18046	11204	0	0	17938	11200	0	0	100	1
1	60	1	Pro25G_onG3PDH570_10Ts	Pro25G_onG3PDH570_10Ts	12065	12901	130	23239	23222	2185	330	374	240	100	100	0	15666	15858	1756	250	254	136	100	100	0	0	0	0	0	0	0	0	0	0	0	0	0	0	0	0	0	0	0	0	0	0	0	0	0	0	0	0	0	0	0	0	0	0	0	0	0	0	0	0	79	34	38325	38500	38500	0	0	22909	15416	0	0	22892	15608	0	0	100	1
1	61	1	Pro25G_onG3PDH570_10Ts	Pro25G_onG3PDH570_10Ts	12254	12902	130	18103	17900	1921	201	260	184	100	100	0	11434	11232	1283	132	209	140	100	100	0	0	0	0	0	0	0	0	0	0	0	0	0	0	0	0	0	0	0	0	0	0	0	0	0	0	0	0	0	0	0	0	0	0	0	0	0	0	0	0	80	34	29204	28799	28799	0	0	17902	11302	0	0	17699	11100	0	0	100	1
1	62	1	Pro25G_onG3PDH570_10Ts	Pro25G_onG3PDH570_10Ts	12444	12903	130	20443	20399	1942	252	333	268	100	100	0	13503	13514	1454	200	238	149	100	100	0	0	0	0	0	0	0	0	0	0	0	0	0	0	0	0	0	0	0	0	0	0	0	0	0	0	0	0	0	0	0	0	0	0	0	0	0	0	0	0	78	40	33494	33461	33461	0	0	20191	13303	0	0	20147	13314	0	0	100	1
1	63	1	Pro25G_onG3PDH570_10Ts	Pro25G_onG3PDH570_10Ts	12634	12903	130	20605	20573	1968	266	292	172	100	100	0	13879	14015	1489	204	239	169	100	100	0	0	0	0	0	0	0	0	0	0	0	0	0	0	0	0	0	0	0	0	0	0	0	0	0	0	0	0	0	0	0	0	0	0	0	0	0	0	0	0	79	36	34014	34118	34118	0	0	20339	13675	0	0	20307	13811	0	0	100	1
1	64	1	Pro25G_onG3PDH570_10Ts	Pro25G_onG3PDH570_10Ts	12822	12904	130	20919	20764	1907	240	302	200	100	100	0	14677	14666	1613	133	194	149	100	100	0	0	0	0	0	0	0	0	0	0	0	0	0	0	0	0	0	0	0	0	0	0	0	0	0	0	0	0	0	0	0	0	0	0	0	0	0	0	0	0	79	35	35223	35057	35057	0	0	20679	14544	0	0	20524	14533	0	0	100	1
1	65	1	Pro25G_onG3PDH570_10Ts	Pro25G_onG3PDH570_10Ts	13006	12905	130	17525	17486	2020	199	231	147	100	100	0	11422	11363	1420	140	211	167	100	100	0	0	0	0	0	0	0	0	0	0	0	0	0	0	0	0	0	0	0	0	0	0	0	0	0	0	0	0	0	0	0	0	0	0	0	0	0	0	0	0	79	39	28608	28510	28510	0	0	17326	11282	0	0	17287	11223	0	0	100	1
1	66	1	Pro25G_onG3PDH570_10Ts	Pro25G_onG3PDH570_10Ts	13194	12905	130	18362	17956	2988	220	306	257	100	100	0	11684	11506	1708	125	197	145	100	100	0	0	0	0	0	0	0	0	0	0	0	0	0	0	0	0	0	0	0	0	0	0	0	0	0	0	0	0	0	0	0	0	0	0	0	0	0	0	0	0	79	40	29701	29117	29117	0	0	18142	11559	0	0	17736	11381	0	0	100	1
1	67	1	Pro25G_onG3PDH570_10Ts	Pro25G_onG3PDH570_10Ts	13382	12905	130	21121	20729	2315	188	243	157	100	100	0	13795	13949	1984	158	177	101	100	100	0	0	0	0	0	0	0	0	0	0	0	0	0	0	0	0	0	0	0	0	0	0	0	0	0	0	0	0	0	0	0	0	0	0	0	0	0	0	0	0	78	34	34570	34332	34332	0	0	20933	13637	0	0	20541	13791	0	0	100	1
1	68	1	Pro25G_onG3PDH570_10Ts	Pro25G_onG3PDH570_10Ts	13570	12907	130	20231	19989	2549	243	297	209	100	100	0	12969	12725	1706	191	235	155	100	100	0	0	0	0	0	0	0	0	0	0	0	0	0	0	0	0	0	0	0	0	0	0	0	0	0	0	0	0	0	0	0	0	0	0	0	0	0	0	0	0	75	40	32766	32280	32280	0	0	19988	12778	0	0	19746	12534	0	0	100	1
1	69	1	Pro25G_onG3PDH570_10Ts	Pro25G_onG3PDH570_10Ts	13759	12908	130	22560	23030	2699	307	362	261	100	100	0	15231	15205	1604	250	263	157	100	100	0	0	0	0	0	0	0	0	0	0	0	0	0	0	0	0	0	0	0	0	0	0	0	0	0	0	0	0	0	0	0	0	0	0	0	0	0	0	0	0	77	38	37234	37678	37678	0	0	22253	14981	0	0	22723	14955	0	0	100	1
1	70	1	Pro25G_onG3PDH570_10Ts	Pro25G_onG3PDH570_10Ts	13950	12908	130	21148	21021	2192	267	355	280	100	100	0	14096	14063	1401	167	252	154	100	100	0	0	0	0	0	0	0	0	0	0	0	0	0	0	0	0	0	0	0	0	0	0	0	0	0	0	0	0	0	0	0	0	0	0	0	0	0	0	0	0	76	38	34810	34650	34650	0	0	20881	13929	0	0	20754	13896	0	0	100	1
1	71	1	Pro25G_onG3PDH570_10Ts	Pro25G_onG3PDH570_10Ts	14141	12909	130	19800	19725	2083	264	336	245	100	100	0	12616	12551	1393	152	212	147	100	100	0	0	0	0	0	0	0	0	0	0	0	0	0	0	0	0	0	0	0	0	0	0	0	0	0	0	0	0	0	0	0	0	0	0	0	0	0	0	0	0	78	35	32000	31860	31860	0	0	19536	12464	0	0	19461	12399	0	0	100	1
1	72	1	Pro25G_onG3PDH570_10Ts	Pro25G_onG3PDH570_10Ts	14329	12910	130	20317	20267	1783	284	333	204	100	100	0	12653	12703	1232	147	179	108	100	100	0	0	0	0	0	0	0	0	0	0	0	0	0	0	0	0	0	0	0	0	0	0	0	0	0	0	0	0	0	0	0	0	0	0	0	0	0	0	0	0	76	38	32539	32539	32539	0	0	20033	12506	0	0	19983	12556	0	0	100	1
1	73	1	Pro25G_onG3PDH570_10Ts	Pro25G_onG3PDH570_10Ts	14518	12910	130	17278	17364	1771	262	337	198	100	100	0	10255	10365	1341	230	244	153	100	100	0	0	0	0	0	0	0	0	0	0	0	0	0	0	0	0	0	0	0	0	0	0	0	0	0	0	0	0	0	0	0	0	0	0	0	0	0	0	0	0	78	37	27041	27237	27237	0	0	17016	10025	0	0	17102	10135	0	0	100	1
1	74	1	Pro25G_onG3PDH570_10Ts	Pro25G_onG3PDH570_10Ts	14705	12910	130	18263	18333	2006	281	393	380	100	100	0	10855	10995	1457	205	232	133	100	100	0	0	0	0	0	0	0	0	0	0	0	0	0	0	0	0	0	0	0	0	0	0	0	0	0	0	0	0	0	0	0	0	0	0	0	0	0	0	0	0	80	37	28632	28842	28842	0	0	17982	10650	0	0	18052	10790	0	0	100	1
1	75	1	Pro25G_onG3PDH570_10Ts	Pro25G_onG3PDH570_10Ts	14893	12912	130	20093	19731	1787	226	359	381	100	100	0	11978	12189	1265	198	251	192	100	100	0	0	0	0	0	0	0	0	0	0	0	0	0	0	0	0	0	0	0	0	0	0	0	0	0	0	0	0	0	0	0	0	0	0	0	0	0	0	0	0	79	37	31647	31496	31496	0	0	19867	11780	0	0	19505	11991	0	0	100	1
1	76	1	Pro25G_onG3PDH570_10Ts	Pro25G_onG3PDH570_10Ts	15075	12912	130	20951	20726	2575	262	356	315	100	100	0	13268	13095	1682	190	241	171	100	100	0	0	0	0	0	0	0	0	0	0	0	0	0	0	0	0	0	0	0	0	0	0	0	0	0	0	0	0	0	0	0	0	0	0	0	0	0	0	0	0	79	36	33767	33369	33369	0	0	20689	13078	0	0	20464	12905	0	0	100	1
1	77	1	Pro25G_onG3PDH570_10Ts	Pro25G_onG3PDH570_10Ts	15265	12913	130	19634	19526	2249	257	338	301	100	100	0	12366	12241	1619	186	230	149	100	100	0	0	0	0	0	0	0	0	0	0	0	0	0	0	0	0	0	0	0	0	0	0	0	0	0	0	0	0	0	0	0	0	0	0	0	0	0	0	0	0	79	36	31557	31324	31324	0	0	19377	12180	0	0	19269	12055	0	0	100	1
1	78	1	Pro25G_onG3PDH570_10Ts	Pro25G_onG3PDH570_10Ts	15454	12914	130	17936	17892	1897	151	248	224	100	100	0	11265	11252	1230	147	177	107	100	100	0	0	0	0	0	0	0	0	0	0	0	0	0	0	0	0	0	0	0	0	0	0	0	0	0	0	0	0	0	0	0	0	0	0	0	0	0	0	0	0	80	36	28903	28846	28846	0	0	17785	11118	0	0	17741	11105	0	0	100	1
1	79	1	Pro25G_onG3PDH570_10Ts	Pro25G_onG3PDH570_10Ts	15642	12916	130	17937	17970	2346	234	289	206	100	100	0	11488	11643	1537	162	195	144	100	100	0	0	0	0	0	0	0	0	0	0	0	0	0	0	0	0	0	0	0	0	0	0	0	0	0	0	0	0	0	0	0	0	0	0	0	0	0	0	0	0	77	35	29029	29217	29217	0	0	17703	11326	0	0	17736	11481	0	0	100	1
1	80	1	Pro25G_onG3PDH570_10Ts	Pro25G_onG3PDH570_10Ts	15830	12917	130	20645	20550	1940	193	235	148	100	100	0	13723	13741	1304	149	206	146	100	100	0	0	0	0	0	0	0	0	0	0	0	0	0	0	0	0	0	0	0	0	0	0	0	0	0	0	0	0	0	0	0	0	0	0	0	0	0	0	0	0	75	40	34026	33949	33949	0	0	20452	13574	0	0	20357	13592	0	0	100	1
1	81	1	Pro25G_onG3PDH570_10Ts	Pro25G_onG3PDH570_10Ts	16021	12918	130	20497	20573	2020	340	403	271	100	100	0	13983	14013	1462	219	253	154	100	100	0	0	0	0	0	0	0	0	0	0	0	0	0	0	0	0	0	0	0	0	0	0	0	0	0	0	0	0	0	0	0	0	0	0	0	0	0	0	0	0	79	36	33921	34027	34027	0	0	20157	13764	0	0	20233	13794	0	0	100	1
1	82	1	Pro25G_onG3PDH570_10Ts	Pro25G_onG3PDH570_10Ts	16207	12919	130	16781	16888	1719	233	368	307	100	100	0	10843	10787	1063	172	246	164	100	100	0	0	0	0	0	0	0	0	0	0	0	0	0	0	0	0	0	0	0	0	0	0	0	0	0	0	0	0	0	0	0	0	0	0	0	0	0	0	0	0	79	35	27219	27270	27270	0	0	16548	10671	0	0	16655	10615	0	0	100	1
1	83	1	Pro25G_onG3PDH570_10Ts	Pro25G_onG3PDH570_10Ts	16396	12920	130	18907	19017	1953	285	382	342	100	100	0	12251	12415	1341	219	253	178	100	100	0	0	0	0	0	0	0	0	0	0	0	0	0	0	0	0	0	0	0	0	0	0	0	0	0	0	0	0	0	0	0	0	0	0	0	0	0	0	0	0	81	36	30654	30928	30928	0	0	18622	12032	0	0	18732	12196	0	0	100	1
1	84	1	Pro25G_onG3PDH570_10Ts	Pro25G_onG3PDH570_10Ts	16586	12920	130	19301	19318	2144	171	302	227	100	100	0	12518	12495	1434	193	246	138	100	100	0	0	0	0	0	0	0	0	0	0	0	0	0	0	0	0	0	0	0	0	0	0	0	0	0	0	0	0	0	0	0	0	0	0	0	0	0	0	0	0	81	36	31455	31449	31449	0	0	19130	12325	0	0	19147	12302	0	0	100	1
1	85	1	Pro25G_onG3PDH570_10Ts	Pro25G_onG3PDH570_10Ts	16775	12920	130	16693	16621	1754	269	342	225	100	100	0	10458	10364	1110	191	268	181	100	100	0	0	0	0	0	0	0	0	0	0	0	0	0	0	0	0	0	0	0	0	0	0	0	0	0	0	0	0	0	0	0	0	0	0	0	0	0	0	0	0	80	37	26691	26525	26525	0	0	16424	10267	0	0	16352	10173	0	0	100	1
1	86	1	Pro25G_onG3PDH570_10Ts	Pro25G_onG3PDH570_10Ts	16968	12920	130	15138	14978	1673	253	328	256	100	100	0	9612	9660	1180	213	220	110	100	100	0	0	0	0	0	0	0	0	0	0	0	0	0	0	0	0	0	0	0	0	0	0	0	0	0	0	0	0	0	0	0	0	0	0	0	0	0	0	0	0	78	36	24284	24172	24172	0	0	14885	9399	0	0	14725	9447	0	0	100	1
1	87	1	Pro25G_onG3PDH570_10Ts	Pro25G_onG3PDH570_10Ts	17152	12921	130	18134	17911	2055	249	330	252	100	100	0	11336	11239	1365	166	221	137	100	100	0	0	0	0	0	0	0	0	0	0	0	0	0	0	0	0	0	0	0	0	0	0	0	0	0	0	0	0	0	0	0	0	0	0	0	0	0	0	0	0	80	36	29055	28735	28735	0	0	17885	11170	0	0	17662	11073	0	0	100	1
1	88	1	Pro25G_onG3PDH570_10Ts	Pro25G_onG3PDH570_10Ts	17337	12923	130	18331	18278	2331	302	363	283	100	100	0	11371	11400	1615	209	249	173	100	100	0	0	0	0	0	0	0	0	0	0	0	0	0	0	0	0	0	0	0	0	0	0	0	0	0	0	0	0	0	0	0	0	0	0	0	0	0	0	0	0	80	38	29191	29167	29167	0	0	18029	11162	0	0	17976	11191	0	0	100	1
1	89	1	Pro25G_onG3PDH570_10Ts	Pro25G_onG3PDH570_10Ts	17525	12925	130	20071	20302	2118	271	363	308	100	100	0	13295	13458	1686	185	242	205	100	100	0	0	0	0	0	0	0	0	0	0	0	0	0	0	0	0	0	0	0	0	0	0	0	0	0	0	0	0	0	0	0	0	0	0	0	0	0	0	0	0	79	40	32910	33304	33304	0	0	19800	13110	0	0	20031	13273	0	0	100	1
1	90	1	Pro25G_onG3PDH570_10Ts	Pro25G_onG3PDH570_10Ts	17711	12926	130	20746	21009	2271	247	420	333	100	100	0	13805	13731	1608	211	267	181	100	100	0	0	0	0	0	0	0	0	0	0	0	0	0	0	0	0	0	0	0	0	0	0	0	0	0	0	0	0	0	0	0	0	0	0	0	0	0	0	0	0	77	38	34093	34282	34282	0	0	20499	13594	0	0	20762	13520	0	0	100	1
1	91	1	Pro25G_onG3PDH570_10Ts	Pro25G_onG3PDH570_10Ts	17899	12929	130	17569	17681	2142	286	392	279	100	100	0	10809	10716	1128	147	297	305	100	100	0	0	0	0	0	0	0	0	0	0	0	0	0	0	0	0	0	0	0	0	0	0	0	0	0	0	0	0	0	0	0	0	0	0	0	0	0	0	0	0	77	34	27945	27964	27964	0	0	17283	10662	0	0	17395	10569	0	0	100	1
1	92	1	Pro25G_onG3PDH570_10Ts	Pro25G_onG3PDH570_10Ts	18089	12929	130	19175	18893	2217	353	416	310	100	100	0	11438	11360	1333	182	230	152	100	100	0	0	0	0	0	0	0	0	0	0	0	0	0	0	0	0	0	0	0	0	0	0	0	0	0	0	0	0	0	0	0	0	0	0	0	0	0	0	0	0	78	34	30078	29718	29718	0	0	18822	11256	0	0	18540	11178	0	0	100	1
1	93	1	Pro25G_onG3PDH570_10Ts	Pro25G_onG3PDH570_10Ts	18279	12928	130	17338	17190	2316	216	350	339	100	100	0	10813	10715	1645	227	299	237	100	100	0	0	0	0	0	0	0	0	0	0	0	0	0	0	0	0	0	0	0	0	0	0	0	0	0	0	0	0	0	0	0	0	0	0	0	0	0	0	0	0	77	38	27708	27462	27462	0	0	17122	10586	0	0	16974	10488	0	0	100	1
1	94	1	Pro25G_onG3PDH570_10Ts	Pro25G_onG3PDH570_10Ts	18470	12929	130	17838	17690	2682	341	384	241	100	100	0	11149	11100	1925	208	265	163	100	100	0	0	0	0	0	0	0	0	0	0	0	0	0	0	0	0	0	0	0	0	0	0	0	0	0	0	0	0	0	0	0	0	0	0	0	0	0	0	0	0	77	34	28438	28241	28241	0	0	17497	10941	0	0	17349	10892	0	0	100	1
1	95	1	Pro25G_onG3PDH570_10Ts	Pro25G_onG3PDH570_10Ts	18660	12930	130	17974	18004	1867	323	404	287	100	100	0	11561	11553	1293	178	224	167	100	100	0	0	0	0	0	0	0	0	0	0	0	0	0	0	0	0	0	0	0	0	0	0	0	0	0	0	0	0	0	0	0	0	0	0	0	0	0	0	0	0	77	34	29034	29056	29056	0	0	17651	11383	0	0	17681	11375	0	0	100	1
1	96	1	Pro25G_onG3PDH570_10Ts	Pro25G_onG3PDH570_10Ts	18849	12929	130	17838	17795	1792	288	386	285	100	100	0	11435	11298	1649	171	232	181	100	100	0	0	0	0	0	0	0	0	0	0	0	0	0	0	0	0	0	0	0	0	0	0	0	0	0	0	0	0	0	0	0	0	0	0	0	0	0	0	0	0	78	35	28814	28634	28634	0	0	17550	11264	0	0	17507	11127	0	0	100	1
1	97	1	Pro25G_onG3PDH570_10Ts	Pro25G_onG3PDH570_10Ts	19035	12931	130	20337	19965	2104	281	455	396	100	100	0	12964	13019	1584	224	262	161	100	100	0	0	0	0	0	0	0	0	0	0	0	0	0	0	0	0	0	0	0	0	0	0	0	0	0	0	0	0	0	0	0	0	0	0	0	0	0	0	0	0	80	37	32796	32479	32479	0	0	20056	12740	0	0	19684	12795	0	0	100	1
1	98	1	Pro25G_onG3PDH570_10Ts	Pro25G_onG3PDH570_10Ts	19223	12933	130	17589	17454	1950	314	393	404	100	100	0	11165	10935	1478	192	305	406	100	100	0	0	0	0	0	0	0	0	0	0	0	0	0	0	0	0	0	0	0	0	0	0	0	0	0	0	0	0	0	0	0	0	0	0	0	0	0	0	0	0	80	35	28248	27883	27883	0	0	17275	10973	0	0	17140	10743	0	0	100	1
1	99	1	Pro25G_onG3PDH570_10Ts	Pro25G_onG3PDH570_10Ts	19407	12933	130	17804	17824	2705	208	350	312	100	100	0	11050	10737	1608	208	223	125	100	100	0	0	0	0	0	0	0	0	0	0	0	0	0	0	0	0	0	0	0	0	0	0	0	0	0	0	0	0	0	0	0	0	0	0	0	0	0	0	0	0	78	39	28438	28145	28145	0	0	17596	10842	0	0	17616	10529	0	0	100	1
1	100	1	Pro25G_onG3PDH570_10Ts	Pro25G_onG3PDH570_10Ts	19594	12936	140	21956	21919	2498	332	372	268	100	100	0	14228	14343	1316	252	277	156	100	100	0	0	0	0	0	0	0	0	0	0	0	0	0	0	0	0	0	0	0	0	0	0	0	0	0	0	0	0	0	0	0	0	0	0	0	0	0	0	0	0	79	41	35600	35678	35678	0	0	21624	13976	0	0	21587	14091	0	0	100	1
1	101	1	Pro25G_onG3PDH570_10Ts	Pro25G_onG3PDH570_10Ts	19783	12935	130	18267	17915	2332	262	401	350	100	100	0	10872	10890	1569	199	246	171	100	100	0	0	0	0	0	0	0	0	0	0	0	0	0	0	0	0	0	0	0	0	0	0	0	0	0	0	0	0	0	0	0	0	0	0	0	0	0	0	0	0	78	35	28678	28344	28344	0	0	18005	10673	0	0	17653	10691	0	0	100	1
1	102	1	Pro25G_onG3PDH570_10Ts	Pro25G_onG3PDH570_10Ts	19969	12935	140	17842	17597	2809	288	349	262	100	100	0	10841	10735	1646	204	247	175	100	100	0	0	0	0	0	0	0	0	0	0	0	0	0	0	0	0	0	0	0	0	0	0	0	0	0	0	0	0	0	0	0	0	0	0	0	0	0	0	0	0	77	40	28191	27840	27840	0	0	17554	10637	0	0	17309	10531	0	0	100	1
1	103	1	Pro25G_onG3PDH570_10Ts	Pro25G_onG3PDH570_10Ts	20160	12937	130	18534	18994	2276	358	397	319	100	100	0	11489	11650	1266	214	259	172	100	100	0	0	0	0	0	0	0	0	0	0	0	0	0	0	0	0	0	0	0	0	0	0	0	0	0	0	0	0	0	0	0	0	0	0	0	0	0	0	0	0	76	40	29451	30072	30072	0	0	18176	11275	0	0	18636	11436	0	0	100	1
1	104	1	Pro25G_onG3PDH570_10Ts	Pro25G_onG3PDH570_10Ts	20350	12937	130	20154	20097	2086	281	397	379	100	100	0	12462	12562	1290	243	278	184	100	100	0	0	0	0	0	0	0	0	0	0	0	0	0	0	0	0	0	0	0	0	0	0	0	0	0	0	0	0	0	0	0	0	0	0	0	0	0	0	0	0	74	40	32092	32135	32135	0	0	19873	12219	0	0	19816	12319	0	0	100	1
1	105	1	Pro25G_onG3PDH570_10Ts	Pro25G_onG3PDH570_10Ts	20538	12938	130	16626	16876	2026	175	362	346	100	100	0	10287	10312	1336	167	199	128	100	100	0	0	0	0	0	0	0	0	0	0	0	0	0	0	0	0	0	0	0	0	0	0	0	0	0	0	0	0	0	0	0	0	0	0	0	0	0	0	0	0	79	36	26571	26846	26846	0	0	16451	10120	0	0	16701	10145	0	0	100	1
1	106	1	Pro25G_onG3PDH570_10Ts	Pro25G_onG3PDH570_10Ts	20727	12940	130	17678	17820	2025	301	378	252	100	100	0	10743	10708	1276	242	262	153	100	100	0	0	0	0	0	0	0	0	0	0	0	0	0	0	0	0	0	0	0	0	0	0	0	0	0	0	0	0	0	0	0	0	0	0	0	0	0	0	0	0	80	37	27878	27985	27985	0	0	17377	10501	0	0	17519	10466	0	0	100	1
1	107	1	Pro25G_onG3PDH570_10Ts	Pro25G_onG3PDH570_10Ts	20916	12943	130	19480	19547	1798	371	437	270	100	100	0	12653	12555	1447	160	224	161	100	100	0	0	0	0	0	0	0	0	0	0	0	0	0	0	0	0	0	0	0	0	0	0	0	0	0	0	0	0	0	0	0	0	0	0	0	0	0	0	0	0	81	38	31602	31571	31571	0	0	19109	12493	0	0	19176	12395	0	0	100	1
1	108	1	Pro25G_onG3PDH570_10Ts	Pro25G_onG3PDH570_10Ts	21104	12941	130	17928	17828	1578	315	436	336	100	100	0	11592	11559	1300	211	250	181	100	100	0	0	0	0	0	0	0	0	0	0	0	0	0	0	0	0	0	0	0	0	0	0	0	0	0	0	0	0	0	0	0	0	0	0	0	0	0	0	0	0	79	35	28994	28861	28861	0	0	17613	11381	0	0	17513	11348	0	0	100	1
1	109	1	Pro25G_onG3PDH570_10Ts	Pro25G_onG3PDH570_10Ts	21292	12942	130	13934	14126	1590	146	264	194	100	100	0	8365	8333	1115	177	196	106	100	100	0	0	0	0	0	0	0	0	0	0	0	0	0	0	0	0	0	0	0	0	0	0	0	0	0	0	0	0	0	0	0	0	0	0	0	0	0	0	0	0	80	38	21976	22136	22136	0	0	13788	8188	0	0	13980	8156	0	0	100	1
1	110	1	Pro25G_onG3PDH570_10Ts	Pro25G_onG3PDH570_10Ts	21479	12942	140	12554	12658	1482	253	274	184	100	100	0	7770	7823	1081	135	175	115	100	100	0	0	0	0	0	0	0	0	0	0	0	0	0	0	0	0	0	0	0	0	0	0	0	0	0	0	0	0	0	0	0	0	0	0	0	0	0	0	0	0	80	39	19936	20093	20093	0	0	12301	7635	0	0	12405	7688	0	0	100	1
1	111	1	Pro25G_onG3PDH570_10Ts	Pro25G_onG3PDH570_10Ts	21667	12943	130	15137	15025	1524	216	255	202	100	100	0	9193	9458	1117	152	177	102	100	100	0	0	0	0	0	0	0	0	0	0	0	0	0	0	0	0	0	0	0	0	0	0	0	0	0	0	0	0	0	0	0	0	0	0	0	0	0	0	0	0	80	38	23962	24115	24115	0	0	14921	9041	0	0	14809	9306	0	0	100	1
1	112	1	Pro25G_onG3PDH570_10Ts	Pro25G_onG3PDH570_10Ts	21859	12947	130	11408	11354	1566	162	215	151	100	100	0	6699	6736	992	132	159	88	100	100	0	0	0	0	0	0	0	0	0	0	0	0	0	0	0	0	0	0	0	0	0	0	0	0	0	0	0	0	0	0	0	0	0	0	0	0	0	0	0	0	76	40	17813	17796	17796	0	0	11246	6567	0	0	11192	6604	0	0	100	1
1	1	2	Pro25G_onG3PDH570_10Ts	Pro25G_onG3PDH570_10Ts	954	13069	130	13893	13906	1767	249	266	143	100	100	0	9464	9388	1147	157	187	102	100	100	0	0	0	0	0	0	0	0	0	0	0	0	0	0	0	0	0	0	0	0	0	0	0	0	0	0	0	0	0	0	0	0	0	0	0	0	0	0	0	0	81	37	22951	22888	22888	0	0	13644	9307	0	0	13657	9231	0	0	100	1
1	2	2	zero_barcode	zero_barcode	1143	13074	130	372	435	212	97	143	89	95	73	0	227	264	155	81	104	65	72	54	0	0	0	0	0	0	0	0	0	0	0	0	0	0	0	0	0	0	0	0	0	0	0	0	0	0	0	0	0	0	0	0	0	0	0	0	0	0	0	0	79	38	421	521	521	0	0	275	146	0	0	338	183	0	0	100	1
1	3	2	one_barcode	one_barcode	1327	13072	130	12178	12169	1747	184	284	222	100	100	0	7274	7581	1398	149	200	168	100	100	0	0	0	0	0	0	0	0	0	0	0	0	0	0	0	0	0	0	0	0	0	0	0	0	0	0	0	0	0	0	0	0	0	0	0	0	0	0	0	0	81	36	19119	19417	19417	0	0	11994	7125	0	0	11985	7432	0	0	100	1
1	4	2	one_barcode	one_barcode	1520	13075	130	13194	13007	2089	229	237	133	100	100	0	7858	7962	1348	138	177	110	100	100	0	0	0	0	0	0	0	0	0	0	0	0	0	0	0	0	0	0	0	0	0	0	0	0	0	0	0	0	0	0	0	0	0	0	0	0	0	0	0	0	77	38	20685	20602	20602	0	0	12965	7720	0	0	12778	7824	0	0	100	1
1	5	2	zero_barcode	zero_barcode	1703	13077	130	390	405	188	88	128	95	90	70	0	186	224	140	87	119	69	60	36	0	0	0	0	0	0	0	0	0	0	0	0	0	0	0	0	0	0	0	0	0	0	0	0	0	0	0	0	0	0	0	0	0	0	0	0	0	0	0	0	77	36	401	454	454	0	0	302	99	0	0	317	137	0	0	100	1
1	6	2	one_barcode	one_barcode	1896	13072	130	14943	15175	2308	219	295	238	100	100	0	10208	9870	1573	193	234	146	100	100	0	0	0	0	0	0	0	0	0	0	0	0	0	0	0	0	0	0	0	0	0	0	0	0	0	0	0	0	0	0	0	0	0	0	0	0	0	0	0	0	78	38	24739	24633	24633	0	0	14724	10015	0	0	14956	9677	0	0	100	1
1	7	2	zero_barcode	zero_barcode	2082	13073	130	436	468	198	90	120	61	97	95	0	226	244	121	88	115	60	74	54	0	0	0	0	0	0	0	0	0	0	0	0	0	0	0	0	0	0	0	0	0	0	0	0	0	0	0	0	0	0	0	0	0	0	0	0	0	0	0	0	76	37	484	534	534	0	0	346	138	0	0	378	156	0	0	100	1
1	8	2	zero_barcode	zero_barcode	2274	13073	130	381	415	183	95	144	85	93	77	0	212	245	120	98	128	65	72	49	0	0	0	0	0	0	0	0	0	0	0	0	0	0	0	0	0	0	0	0	0	0	0	0	0	0	0	0	0	0	0	0	0	0	0	0	0	0	0	0	74	37	400	467	467	0	0	286	114	0	0	320	147	0	0	100	1
1	9	2	zero_barcode	zero_barcode	2464	13077	130	465	510	227	81	108	53	100	96	0	236	292	196	84	106	44	89	83	0	0	0	0	0	0	0	0	0	0	0	0	0	0	0	0	0	0	0	0	0	0	0	0	0	0	0	0	0	0	0	0	0	0	0	0	0	0	0	0	78	35	536	637	637	0	0	384	152	0	0	429	208	0	0	100	1
1	10	2	one_barcode	one_barcode	2653	13078	130	14878	14858	1758	198	256	200	100	100	0	9396	9358	1240	136	199	133	100	100	0	0	0	0	0	0	0	0	0	0	0	0	0	0	0	0	0	0	0	0	0	0	0	0	0	0	0	0	0	0	0	0	0	0	0	0	0	0	0	0	78	37	23940	23882	23882	0	0	14680	9260	0	0	14660	9222	0	0	100	1
1	11	2	zero_barcode	zero_barcode	2839	13079	140	378	387	184	85	112	63	92	79	0	188	224	171	90	112	50	68	49	0	0	0	0	0	0	0	0	0	0	0	0	0	0	0	0	0	0	0	0	0	0	0	0	0	0	0	0	0	0	0	0	0	0	0	0	0	0	0	0	77	34	391	436	436	0	0	293	98	0	0	302	134	0	0	100	1
1	12	2	one_barcode	one_barcode	3026	13078	130	16092	16219	2082	323	316	197	100	100	0	10518	10421	1244	187	282	199	100	100	0	0	0	0	0	0	0	0	0	0	0	0	0	0	0	0	0	0	0	0	0	0	0	0	0	0	0	0	0	0	0	0	0	0	0	0	0	0	0	0	78	36	26100	26130	26130	0	0	15769	10331	0	0	15896	10234	0	0	100	1
1	13	2	zero_barcode	zero_barcode	3214	13075	130	475	493	181	131	152	78	95	91	0	200	224	124	95	121	56	70	47	0	0	0	0	0	0	0	0	0	0	0	0	0	0	0	0	0	0	0	0	0	0	0	0	0	0	0	0	0	0	0	0	0	0	0	0	0	0	0	0	77	39	449	491	491	0	0	344	105	0	0	362	129	0	0	100	1
1	14	2	one_barcode	one_barcode	3401	13077	130	14614	14518	1794	212	252	159	100	100	0	9491	9779	1568	196	218	134	100	100	0	0	0	0	0	0	0	0	0	0	0	0	0	0	0	0	0	0	0	0	0	0	0	0	0	0	0	0	0	0	0	0	0	0	0	0	0	0	0	0	78	35	23697	23889	23889	0	0	14402	9295	0	0	14306	9583	0	0	100	1
1	15	2	zero_barcode	zero_barcode	3590	13080	130	412	463	231	86	141	86	96	81	0	186	226	149	119	130	55	55	33	0	0	0	0	0	0	0	0	0	0	0	0	0	0	0	0	0	0	0	0	0	0	0	0	0	0	0	0	0	0	0	0	0	0	0	0	0	0	0	0	75	36	393	484	484	0	0	326	67	0	0	377	107	0	0	100	1
1	16	2	one_barcode	one_barcode	3775	13079	130	14850	15552	1687	211	282	206	100	100	0	10335	10388	1128	140	237	165	100	100	0	0	0	0	0	0	0	0	0	0	0	0	0	0	0	0	0	0	0	0	0	0	0	0	0	0	0	0	0	0	0	0	0	0	0	0	0	0	0	0	80	38	24834	25589	25589	0	0	14639	10195	0	0	15341	10248	0	0	100	1
1	17	2	one_barcode	one_barcode	3968	13083	130	16252	16389	1804	237	279	194	100	100	0	11017	10979	1368	190	234	163	100	100	0	0	0	0	0	0	0	0	0	0	0	0	0	0	0	0	0	0	0	0	0	0	0	0	0	0	0	0	0	0	0	0	0	0	0	0	0	0	0	0	79	37	26842	26941	26941	0	0	16015	10827	0	0	16152	10789	0	0	100	1
1	18	2	zero_barcode	zero_barcode	4153	13085	130	484	487	199	86	116	68	97	90	0	225	244	143	92	145	99	58	27	0	0	0	0	0	0	0	0	0	0	0	0	0	0	0	0	0	0	0	0	0	0	0	0	0	0	0	0	0	0	0	0	0	0	0	0	0	0	0	0	78	38	531	553	553	0	0	398	133	0	0	401	152	0	0	100	1
1	19	2	zero_barcode	zero_barcode	4345	13086	130	398	408	167	84	115	69	97	83	0	187	241	157	123	141	74	47	31	0	0	0	0	0	0	0	0	0	0	0	0	0	0	0	0	0	0	0	0	0	0	0	0	0	0	0	0	0	0	0	0	0	0	0	0	0	0	0	0	77	38	378	442	442	0	0	314	64	0	0	324	118	0	0	100	1
1	20	2	one_barcode	one_barcode	4534	13083	130	19514	19492	2103	317	327	175	100	100	0	13303	13172	1369	133	253	170	100	100	0	0	0	0	0	0	0	0	0	0	0	0	0	0	0	0	0	0	0	0	0	0	0	0	0	0	0	0	0	0	0	0	0	0	0	0	0	0	0	0	79	36	32367	32214	32214	0	0	19197	13170	0	0	19175	13039	0	0	100	1
1	21	2	one_barcode	one_barcode	4723	13084	130	14973	15090	1794	232	316	221	100	100	0	9476	9674	1385	185	224	140	100	100	0	0	0	0	0	0	0	0	0	0	0	0	0	0	0	0	0	0	0	0	0	0	0	0	0	0	0	0	0	0	0	0	0	0	0	0	0	0	0	0	80	38	24032	24347	24347	0	0	14741	9291	0	0	14858	9489	0	0	100	1
1	22	2	zero_barcode	zero_barcode	4905	13085	130	391	428	177	83	104	58	96	91	0	234	272	156	94	133	82	74	39	0	0	0	0	0	0	0	0	0	0	0	0	0	0	0	0	0	0	0	0	0	0	0	0	0	0	0	0	0	0	0	0	0	0	0	0	0	0	0	0	77	40	448	523	523	0	0	308	140	0	0	345	178	0	0	100	1
1	23	2	one_barcode	one_barcode	5097	13086	130	18748	18813	1959	349	399	292	100	100	0	12472	12627	1633	167	232	180	100	100	0	0	0	0	0	0	0	0	0	0	0	0	0	0	0	0	0	0	0	0	0	0	0	0	0	0	0	0	0	0	0	0	0	0	0	0	0	0	0	0	77	35	30704	30924	30924	0	0	18399	12305	0	0	18464	12460	0	0	100	1
1	24	2	zero_barcode	zero_barcode	5288	13085	130	457	493	206	93	126	74	100	91	0	248	251	126	86	120	69	72	56	0	0	0	0	0	0	0	0	0	0	0	0	0	0	0	0	0	0	0	0	0	0	0	0	0	0	0	0	0	0	0	0	0	0	0	0	0	0	0	0	78	37	526	565	565	0	0	364	162	0	0	400	165	0	0	100	1
1	25	2	zero_barcode	zero_barcode	5476	13088	130	462	455	165	93	119	62	97	91	0	179	216	130	93	136	87	49	30	0	0	0	0	0	0	0	0	0	0	0	0	0	0	0	0	0	0	0	0	0	0	0	0	0	0	0	0	0	0	0	0	0	0	0	0	0	0	0	0	78	36	455	485	485	0	0	369	86	0	0	362	123	0	0	100	1
1	26	2	one_barcode	one_barcode	5664	13090	130	18562	18351	1844	250	274	145	100	100	0	11458	11424	1474	192	219	138	100	100	0	0	0	0	0	0	0	0	0	0	0	0	0	0	0	0	0	0	0	0	0	0	0	0	0	0	0	0	0	0	0	0	0	0	0	0	0	0	0	0	80	36	29578	29333	29333	0	0	18312	11266	0	0	18101	11232	0	0	100	1
1	27	2	zero_barcode	zero_barcode	5854	13091	130	441	469	176	91	125	68	99	97	0	236	250	130	92	124	66	71	54	0	0	0	0	0	0	0	0	0	0	0	0	0	0	0	0	0	0	0	0	0	0	0	0	0	0	0	0	0	0	0	0	0	0	0	0	0	0	0	0	78	35	494	536	536	0	0	350	144	0	0	378	158	0	0	100	1
1	28	2	one_barcode	one_barcode	6038	13090	130	16346	16222	2343	252	327	199	100	100	0	9927	9882	1473	178	229	153	100	100	0	0	0	0	0	0	0	0	0	0	0	0	0	0	0	0	0	0	0	0	0	0	0	0	0	0	0	0	0	0	0	0	0	0	0	0	0	0	0	0	79	39	25843	25674	25674	0	0	16094	9749	0	0	15970	9704	0	0	100	1
1	29	2	one_barcode	one_barcode	6228	13090	130	15091	15198	2397	355	369	241	100	100	0	8996	8845	1689	200	228	135	100	100	0	0	0	0	0	0	0	0	0	0	0	0	0	0	0	0	0	0	0	0	0	0	0	0	0	0	0	0	0	0	0	0	0	0	0	0	0	0	0	0	78	37	23532	23488	23488	0	0	14736	8796	0	0	14843	8645	0	0	100	1
1	30	2	zero_barcode	zero_barcode	6413	13089	130	484	512	213	89	117	61	99	96	0	209	262	166	80	119	128	50	25	0	0	0	0	0	0	0	0	0	0	0	0	0	0	0	0	0	0	0	0	0	0	0	0	0	0	0	0	0	0	0	0	0	0	0	0	0	0	0	0	80	37	524	605	605	0	0	395	129	0	0	423	182	0	0	100	1
1	31	2	zero_barcode	zero_barcode	6605	13091	130	478	502	223	102	131	70	94	86	0	238	265	139	84	121	76	76	52	0	0	0	0	0	0	0	0	0	0	0	0	0	0	0	0	0	0	0	0	0	0	0	0	0	0	0	0	0	0	0	0	0	0	0	0	0	0	0	0	79	35	530	581	581	0	0	376	154	0	0	400	181	0	0	100	1
1	32	2	zero_barcode	zero_barcode	6791	13091	130	379	428	221	84	125	77	86	77	0	182	219	129	83	106	58	67	46	0	0	0	0	0	0	0	0	0	0	0	0	0	0	0	0	0	0	0	0	0	0	0	0	0	0	0	0	0	0	0	0	0	0	0	0	0	0	0	0	79	42	394	480	480	0	0	295	99	0	0	344	136	0	0	100	1
1	33	2	zero_barcode	zero_barcode	6984	13100	130	363	405	206	83	119	67	95	84	0	175	196	99	83	107	41	67	51	0	0	0	0	0	0	0	0	0	0	0	0	0	0	0	0	0	0	0	0	0	0	0	0	0	0	0	0	0	0	0	0	0	0	0	0	0	0	0	0	76	36	372	435	435	0	0	280	92	0	0	322	113	0	0	100	1
1	34	2	zero_barcode	zero_barcode	7163	13098	130	377	392	184	89	114	56	96	86	0	191	227	134	88	126	72	64	41	0	0	0	0	0	0	0	0	0	0	0	0	0	0	0	0	0	0	0	0	0	0	0	0	0	0	0	0	0	0	0	0	0	0	0	0	0	0	0	0	78	38	391	442	442	0	0	288	103	0	0	303	139	0	0	100	1
1	35	2	zero_barcode	zero_barcode	7360	13093	130	445	472	202	85	122	66	99	93	0	215	241	119	142	146	84	47	25	0	0	0	0	0	0	0	0	0	0	0	0	0	0	0	0	0	0	0	0	0	0	0	0	0	0	0	0	0	0	0	0	0	0	0	0	0	0	0	0	72	37	433	486	486	0	0	360	73	0	0	387	99	0	0	100	1
1	36	2	zero_barcode	zero_barcode	7547	13091	130	431	452	195	84	116	58	100	97	0	203	228	135	119	159	92	47	22	0	0	0	0	0	0	0	0	0	0	0	0	0	0	0	0	0	0	0	0	0	0	0	0	0	0	0	0	0	0	0	0	0	0	0	0	0	0	0	0	76	38	431	477	477	0	0	347	84	0	0	368	109	0	0	100	1
1	37	2	zero_barcode	zero_barcode	7733	13089	130	374	411	199	85	117	66	90	87	0	170	230	134	80	119	75	65	42	0	0	0	0	0	0	0	0	0	0	0	0	0	0	0	0	0	0	0	0	0	0	0	0	0	0	0	0	0	0	0	0	0	0	0	0	0	0	0	0	78	38	379	476	476	0	0	289	90	0	0	326	150	0	0	100	1
1	38	2	zero_barcode	zero_barcode	7927	13096	130	380	399	166	97	128	60	97	89	0	213	242	132	93	127	75	69	44	0	0	0	0	0	0	0	0	0	0	0	0	0	0	0	0	0	0	0	0	0	0	0	0	0	0	0	0	0	0	0	0	0	0	0	0	0	0	0	0	75	34	403	451	451	0	0	283	120	0	0	302	149	0	0	100	1
1	39	2	zero_barcode	zero_barcode	8111	13093	130	498	517	210	106	137	79	97	90	0	206	253	168	96	136	89	58	32	0	0	0	0	0	0	0	0	0	0	0	0	0	0	0	0	0	0	0	0	0	0	0	0	0	0	0	0	0	0	0	0	0	0	0	0	0	0	0	0	78	36	502	568	568	0	0	392	110	0	0	411	157	0	0	100	1
1	40	2	zero_barcode	zero_barcode	8294	13099	130	488	517	227	91	119	61	100	96	0	251	274	135	87	103	47	83	73	0	0	0	0	0	0	0	0	0	0	0	0	0	0	0	0	0	0	0	0	0	0	0	0	0	0	0	0	0	0	0	0	0	0	0	0	0	0	0	0	80	38	561	613	613	0	0	397	164	0	0	426	187	0	0	100	1
1	41	2	zero_barcode	zero_barcode	8492	13097	130	579	553	221	103	114	39	100	97	0	232	264	153	108	136	98	58	35	0	0	0	0	0	0	0	0	0	0	0	0	0	0	0	0	0	0	0	0	0	0	0	0	0	0	0	0	0	0	0	0	0	0	0	0	0	0	0	0	77	35	600	606	606	0	0	476	124	0	0	450	156	0	0	100	1
1	42	2	zero_barcode	zero_barcode	8675	13102	130	462	499	200	109	143	79	99	87	0	228	252	121	95	137	65	76	52	0	0	0	0	0	0	0	0	0	0	0	0	0	0	0	0	0	0	0	0	0	0	0	0	0	0	0	0	0	0	0	0	0	0	0	0	0	0	0	0	75	35	486	547	547	0	0	353	133	0	0	390	157	0	0	100	1
1	43	2	zero_barcode	zero_barcode	8862	13095	140	448	462	191	85	125	90	97	83	0	227	247	134	88	113	46	74	58	0	0	0	0	0	0	0	0	0	0	0	0	0	0	0	0	0	0	0	0	0	0	0	0	0	0	0	0	0	0	0	0	0	0	0	0	0	0	0	0	78	37	502	536	536	0	0	363	139	0	0	377	159	0	0	100	1
1	44	2	zero_barcode	zero_barcode	9053	13100	130	405	444	191	79	107	55	99	98	0	186	206	108	89	124	74	61	28	0	0	0	0	0	0	0	0	0	0	0	0	0	0	0	0	0	0	0	0	0	0	0	0	0	0	0	0	0	0	0	0	0	0	0	0	0	0	0	0	80	36	423	482	482	0	0	326	97	0	0	365	117	0	0	100	1
1	45	2	zero_barcode	zero_barcode	9241	13103	130	567	611	281	96	139	85	95	90	0	255	257	141	98	130	68	67	53	0	0	0	0	0	0	0	0	0	0	0	0	0	0	0	0	0	0	0	0	0	0	0	0	0	0	0	0	0	0	0	0	0	0	0	0	0	0	0	0	79	38	628	674	674	0	0	471	157	0	0	515	159	0	0	100	1
1	46	2	zero_barcode	zero_barcode	9429	13106	130	507	529	239	83	103	44	100	97	0	271	299	155	88	122	57	86	70	0	0	0	0	0	0	0	0	0	0	0	0	0	0	0	0	0	0	0	0	0	0	0	0	0	0	0	0	0	0	0	0	0	0	0	0	0	0	0	0	77	39	607	657	657	0	0	424	183	0	0	446	211	0	0	100	1
1	47	2	zero_barcode	zero_barcode	9616	13105	130	495	522	205	102	127	65	99	94	0	234	274	161	93	133	88	63	40	0	0	0	0	0	0	0	0	0	0	0	0	0	0	0	0	0	0	0	0	0	0	0	0	0	0	0	0	0	0	0	0	0	0	0	0	0	0	0	0	78	35	534	601	601	0	0	393	141	0	0	420	181	0	0	100	1
1	48	2	zero_barcode	zero_barcode	9805	13104	130	470	478	194	90	117	60	99	88	0	221	252	138	96	123	68	68	46	0	0	0	0	0	0	0	0	0	0	0	0	0	0	0	0	0	0	0	0	0	0	0	0	0	0	0	0	0	0	0	0	0	0	0	0	0	0	0	0	81	37	505	544	544	0	0	380	125	0	0	388	156	0	0	100	1
1	49	2	zero_barcode	zero_barcode	9993	13108	130	502	535	235	88	110	51	100	96	0	228	276	162	100	128	68	71	44	0	0	0	0	0	0	0	0	0	0	0	0	0	0	0	0	0	0	0	0	0	0	0	0	0	0	0	0	0	0	0	0	0	0	0	0	0	0	0	0	77	36	542	623	623	0	0	414	128	0	0	447	176	0	0	100	1
1	50	2	zero_barcode	zero_barcode	10181	13100	130	426	449	218	100	122	64	96	82	0	198	218	117	123	153	81	45	27	0	0	0	0	0	0	0	0	0	0	0	0	0	0	0	0	0	0	0	0	0	0	0	0	0	0	0	0	0	0	0	0	0	0	0	0	0	0	0	0	71	37	401	444	444	0	0	326	75	0	0	349	95	0	0	100	1
1	51	2	zero_barcode	zero_barcode	10375	13108	130	381	396	187	95	129	76	90	75	0	225	269	167	103	134	83	60	42	0	0	0	0	0	0	0	0	0	0	0	0	0	0	0	0	0	0	0	0	0	0	0	0	0	0	0	0	0	0	0	0	0	0	0	0	0	0	0	0	77	40	408	467	467	0	0	286	122	0	0	301	166	0	0	100	1
1	52	2	zero_barcode	zero_barcode	10562	13110	130	384	416	195	86	123	72	96	86	0	239	262	157	85	108	39	75	66	0	0	0	0	0	0	0	0	0	0	0	0	0	0	0	0	0	0	0	0	0	0	0	0	0	0	0	0	0	0	0	0	0	0	0	0	0	0	0	0	79	35	452	507	507	0	0	298	154	0	0	330	177	0	0	100	1
1	53	2	zero_barcode	zero_barcode	10747	13114	130	410	452	246	107	140	67	94	85	0	227	263	145	91	133	81	69	44	0	0	0	0	0	0	0	0	0	0	0	0	0	0	0	0	0	0	0	0	0	0	0	0	0	0	0	0	0	0	0	0	0	0	0	0	0	0	0	0	78	37	439	517	517	0	0	303	136	0	0	345	172	0	0	100	1
1	54	2	zero_barcode	zero_barcode	10933	13109	130	434	448	201	93	124	59	96	92	0	215	251	151	90	123	66	68	48	0	0	0	0	0	0	0	0	0	0	0	0	0	0	0	0	0	0	0	0	0	0	0	0	0	0	0	0	0	0	0	0	0	0	0	0	0	0	0	0	75	35	466	516	516	0	0	341	125	0	0	355	161	0	0	100	1
1	55	2	zero_barcode	zero_barcode	11128	13114	140	367	399	195	88	122	63	94	85	0	205	222	115	85	119	64	63	47	0	0	0	0	0	0	0	0	0	0	0	0	0	0	0	0	0	0	0	0	0	0	0	0	0	0	0	0	0	0	0	0	0	0	0	0	0	0	0	0	71	37	399	448	448	0	0	279	120	0	0	311	137	0	0	100	1
1	56	2	zero_barcode	zero_barcode	11313	13115	130	463	496	219	114	153	91	95	82	0	214	251	154	83	95	32	83	78	0	0	0	0	0	0	0	0	0	0	0	0	0	0	0	0	0	0	0	0	0	0	0	0	0	0	0	0	0	0	0	0	0	0	0	0	0	0	0	0	76	35	480	550	550	0	0	349	131	0	0	382	168	0	0	100	1
1	57	2	zero_barcode	zero_barcode	11498	13107	130	450	485	212	101	143	85	99	87	0	271	281	155	91	137	84	70	54	0	0	0	0	0	0	0	0	0	0	0	0	0	0	0	0	0	0	0	0	0	0	0	0	0	0	0	0	0	0	0	0	0	0	0	0	0	0	0	0	74	38	529	574	574	0	0	349	180	0	0	384	190	0	0	100	1
1	58	2	AAAA	TAG_1	11686	13114	130	1511	1542	384	110	129	62	100	100	0	1351	1354	381	96	141	93	100	100	0	0	0	0	0	0	0	0	0	0	0	0	0	0	0	0	0	0	0	0	0	0	0	0	0	0	0	0	0	0	0	0	0	0	0	0	0	0	0	0	79	36	2656	2690	2690	0	0	1401	1255	0	0	1432	1258	0	0	100	1
1	59	2	AAAB	TAG_2	11879	13117	130	1495	1487	382	95	137	87	100	100	0	862	856	298	98	146	93	100	99	0	0	0	0	0	0	0	0	0	0	0	0	0	0	0	0	0	0	0	0	0	0	0	0	0	0	0	0	0	0	0	0	0	0	0	0	0	0	0	0	74	40	2164	2150	2150	0	0	1400	764	0	0	1392	758	0	0	100	1
1	60	2	AAAC	TAG_3	12068	13117	130	1283	1287	370	92	138	83	100	100	0	1353	1390	380	93	119	55	100	100	0	0	0	0	0	0	0	0	0	0	0	0	0	0	0	0	0	0	0	0	0	0	0	0	0	0	0	0	0	0	0	0	0	0	0	0	0	0	0	0	78	35	2451	2492	2492	0	0	1191	1260	0	0	1195	1297	0	0	100	1
1	61	2	AAAD	TAG_4	12257	13118	130	1747	1772	432	87	129	97	100	100	0	1245	1251	381	101	152	107	100	100	0	0	0	0	0	0	0	0	0	0	0	0	0	0	0	0	0	0	0	0	0	0	0	0	0	0	0	0	0	0	0	0	0	0	0	0	0	0	0	0	79	37	2804	2835	2835	0	0	1660	1144	0	0	1685	1150	0	0	100	1
1	62	2	AAAE	TAG_5	12445	13119	130	3887	3941	694	144	173	104	100	100	0	1152	1268	407	96	130	89	100	100	0	0	0	0	0	0	0	0	0	0	0	0	0	0	0	0	0	0	0	0	0	0	0	0	0	0	0	0	0	0	0	0	0	0	0	0	0	0	0	0	79	39	4799	4969	4969	0	0	3743	1056	0	0	3797	1172	0	0	100	1
1	63	2	AAAF	TAG_6	12632	13120	130	745	780	309	95	127	61	100	100	0	414	433	188	87	128	77	95	83	0	0	0	0	0	0	0	0	0	0	0	0	0	0	0	0	0	0	0	0	0	0	0	0	0	0	0	0	0	0	0	0	0	0	0	0	0	0	0	0	80	38	977	1031	1031	0	0	650	327	0	0	685	346	0	0	100	1
1	64	2	AAAG	TAG_7	12821	13119	130	2782	2838	684	91	129	80	100	100	0	1082	1080	387	107	142	77	100	99	0	0	0	0	0	0	0	0	0	0	0	0	0	0	0	0	0	0	0	0	0	0	0	0	0	0	0	0	0	0	0	0	0	0	0	0	0	0	0	0	78	35	3666	3720	3720	0	0	2691	975	0	0	2747	973	0	0	100	1
1	65	2	AAAH	TAG_8	13003	13121	130	824	874	326	98	117	54	100	100	0	494	545	271	104	137	79	92	86	0	0	0	0	0	0	0	0	0	0	0	0	0	0	0	0	0	0	0	0	0	0	0	0	0	0	0	0	0	0	0	0	0	0	0	0	0	0	0	0	79	36	1116	1217	1217	0	0	726	390	0	0	776	441	0	0	100	1
1	66	2	AAAI	TAG_9	13196	13122	130	2040	2064	574	102	160	121	100	100	0	914	957	335	96	128	72	100	100	0	0	0	0	0	0	0	0	0	0	0	0	0	0	0	0	0	0	0	0	0	0	0	0	0	0	0	0	0	0	0	0	0	0	0	0	0	0	0	0	78	37	2756	2823	2823	0	0	1938	818	0	0	1962	861	0	0	100	1
1	67	2	AAAL	TAG_10	13383	13122	130	705	792	330	83	114	47	100	100	0	503	538	228	89	120	78	98	94	0	0	0	0	0	0	0	0	0	0	0	0	0	0	0	0	0	0	0	0	0	0	0	0	0	0	0	0	0	0	0	0	0	0	0	0	0	0	0	0	79	36	1036	1158	1158	0	0	622	414	0	0	709	449	0	0	100	1
1	68	2	AAAM	TAG_11	13575	13124	130	1256	1242	353	92	122	81	100	100	0	586	599	198	85	108	46	100	100	0	0	0	0	0	0	0	0	0	0	0	0	0	0	0	0	0	0	0	0	0	0	0	0	0	0	0	0	0	0	0	0	0	0	0	0	0	0	0	0	80	39	1665	1664	1664	0	0	1164	501	0	0	1150	514	0	0	100	1
1	69	2	AAAN	TAG_12	13764	13125	130	915	953	322	99	156	98	100	100	0	722	766	304	107	141	75	98	98	0	0	0	0	0	0	0	0	0	0	0	0	0	0	0	0	0	0	0	0	0	0	0	0	0	0	0	0	0	0	0	0	0	0	0	0	0	0	0	0	79	38	1431	1513	1513	0	0	816	615	0	0	854	659	0	0	100	1
1	70	2	AABA	TAG_13	13954	13127	130	1019	1064	339	83	124	82	100	100	0	727	741	240	89	123	63	100	100	0	0	0	0	0	0	0	0	0	0	0	0	0	0	0	0	0	0	0	0	0	0	0	0	0	0	0	0	0	0	0	0	0	0	0	0	0	0	0	0	78	36	1574	1633	1633	0	0	936	638	0	0	981	652	0	0	100	1
1	71	2	AABB	TAG_14	14139	13129	130	1003	1057	365	98	145	91	100	100	0	4405	4516	992	158	183	110	100	100	0	0	0	0	0	0	0	0	0	0	0	0	0	0	0	0	0	0	0	0	0	0	0	0	0	0	0	0	0	0	0	0	0	0	0	0	0	0	0	0	77	34	5152	5317	5317	0	0	905	4247	0	0	959	4358	0	0	100	1
1	72	2	AABC	TAG_15	14327	13128	130	1330	1360	375	87	119	63	100	100	0	828	844	286	94	133	74	100	100	0	0	0	0	0	0	0	0	0	0	0	0	0	0	0	0	0	0	0	0	0	0	0	0	0	0	0	0	0	0	0	0	0	0	0	0	0	0	0	0	79	36	1977	2023	2023	0	0	1243	734	0	0	1273	750	0	0	100	1
1	73	2	AABD	TAG_16	14512	13127	130	783	784	252	94	145	95	100	97	0	570	581	260	97	136	97	97	87	0	0	0	0	0	0	0	0	0	0	0	0	0	0	0	0	0	0	0	0	0	0	0	0	0	0	0	0	0	0	0	0	0	0	0	0	0	0	0	0	78	35	1162	1174	1174	0	0	689	473	0	0	690	484	0	0	100	1
1	74	2	AABE	TAG_17	14701	13130	130	662	725	282	129	145	77	100	99	0	837	814	329	85	110	67	100	100	0	0	0	0	0	0	0	0	0	0	0	0	0	0	0	0	0	0	0	0	0	0	0	0	0	0	0	0	0	0	0	0	0	0	0	0	0	0	0	0	78	37	1285	1325	1325	0	0	533	752	0	0	596	729	0	0	100	1
1	75	2	AABF	TAG_18	14889	13130	130	806	836	280	100	133	82	100	100	0	396	407	179	94	129	85	87	73	0	0	0	0	0	0	0	0	0	0	0	0	0	0	0	0	0	0	0	0	0	0	0	0	0	0	0	0	0	0	0	0	0	0	0	0	0	0	0	0	78	36	1008	1049	1049	0	0	706	302	0	0	736	313	0	0	100	1
1	76	2	AABG	TAG_19	15078	13132	130	1329	1342	328	92	129	67	100	100	0	1158	1095	302	118	153	83	100	100	0	0	0	0	0	0	0	0	0	0	0	0	0	0	0	0	0	0	0	0	0	0	0	0	0	0	0	0	0	0	0	0	0	0	0	0	0	0	0	0	79	39	2277	2227	2227	0	0	1237	1040	0	0	1250	977	0	0	100	1
1	77	2	AABH	TAG_20	15272	13133	130	1077	1108	363	85	114	55	100	100	0	521	520	199	102	139	85	99	88	0	0	0	0	0	0	0	0	0	0	0	0	0	0	0	0	0	0	0	0	0	0	0	0	0	0	0	0	0	0	0	0	0	0	0	0	0	0	0	0	81	35	1411	1441	1441	0	0	992	419	0	0	1023	418	0	0	100	1
1	78	2	AABI	TAG_21	15460	13133	130	1102	1168	394	88	121	61	100	100	0	1395	1471	476	98	132	89	100	100	0	0	0	0	0	0	0	0	0	0	0	0	0	0	0	0	0	0	0	0	0	0	0	0	0	0	0	0	0	0	0	0	0	0	0	0	0	0	0	0	78	36	2311	2453	2453	0	0	1014	1297	0	0	1080	1373	0	0	100	1
1	79	2	AABL	TAG_22	15649	13133	130	1399	1479	467	88	120	66	100	100	0	544	548	208	83	112	52	100	99	0	0	0	0	0	0	0	0	0	0	0	0	0	0	0	0	0	0	0	0	0	0	0	0	0	0	0	0	0	0	0	0	0	0	0	0	0	0	0	0	77	38	1772	1856	1856	0	0	1311	461	0	0	1391	465	0	0	100	1
1	80	2	AABM	TAG_23	15836	13133	130	1119	1135	348	88	122	58	100	100	0	612	675	267	88	114	58	100	100	0	0	0	0	0	0	0	0	0	0	0	0	0	0	0	0	0	0	0	0	0	0	0	0	0	0	0	0	0	0	0	0	0	0	0	0	0	0	0	0	80	35	1555	1634	1634	0	0	1031	524	0	0	1047	587	0	0	100	1
1	81	2	r60_n9	r60_n9	16032	13134	140	336	382	189	87	111	56	98	79	0	184	221	123	89	134	79	61	33	0	0	0	0	0	0	0	0	0	0	0	0	0	0	0	0	0	0	0	0	0	0	0	0	0	0	0	0	0	0	0	0	0	0	0	0	0	0	0	0	79	36	344	427	427	0	0	249	95	0	0	295	132	0	0	100	1
1	82	2	AABN	TAG_24	16207	13134	130	1064	1089	333	86	134	91	100	100	0	564	627	280	88	148	110	99	90	0	0	0	0	0	0	0	0	0	0	0	0	0	0	0	0	0	0	0	0	0	0	0	0	0	0	0	0	0	0	0	0	0	0	0	0	0	0	0	0	79	37	1454	1542	1542	0	0	978	476	0	0	1003	539	0	0	100	1
1	83	2	AACA	TAG_25	16396	13138	130	942	936	327	87	114	57	100	99	0	754	787	291	87	118	56	100	100	0	0	0	0	0	0	0	0	0	0	0	0	0	0	0	0	0	0	0	0	0	0	0	0	0	0	0	0	0	0	0	0	0	0	0	0	0	0	0	0	79	38	1522	1549	1549	0	0	855	667	0	0	849	700	0	0	100	1
1	84	2	AACB	TAG_26	16583	13137	130	1234	1251	376	84	125	92	100	100	0	518	579	261	92	139	82	97	95	0	0	0	0	0	0	0	0	0	0	0	0	0	0	0	0	0	0	0	0	0	0	0	0	0	0	0	0	0	0	0	0	0	0	0	0	0	0	0	0	78	36	1576	1654	1654	0	0	1150	426	0	0	1167	487	0	0	100	1
1	85	2	AACC	TAG_27	16770	13141	130	735	766	239	84	108	50	100	100	0	694	742	295	89	127	77	100	99	0	0	0	0	0	0	0	0	0	0	0	0	0	0	0	0	0	0	0	0	0	0	0	0	0	0	0	0	0	0	0	0	0	0	0	0	0	0	0	0	79	40	1256	1335	1335	0	0	651	605	0	0	682	653	0	0	100	1
1	86	2	AACD	TAG_28	16962	13138	130	623	661	236	87	130	85	100	99	0	561	575	279	89	133	93	94	85	0	0	0	0	0	0	0	0	0	0	0	0	0	0	0	0	0	0	0	0	0	0	0	0	0	0	0	0	0	0	0	0	0	0	0	0	0	0	0	0	78	36	1008	1060	1060	0	0	536	472	0	0	574	486	0	0	100	1
1	87	2	AACE	TAG_29	17151	13141	130	1487	1625	533	98	124	56	100	100	0	379	434	208	94	122	62	95	92	0	0	0	0	0	0	0	0	0	0	0	0	0	0	0	0	0	0	0	0	0	0	0	0	0	0	0	0	0	0	0	0	0	0	0	0	0	0	0	0	79	38	1674	1867	1867	0	0	1389	285	0	0	1527	340	0	0	100	1
1	88	2	AACF	TAG_30	17338	13140	130	580	607	252	90	126	64	99	98	0	406	437	207	124	147	88	87	70	0	0	0	0	0	0	0	0	0	0	0	0	0	0	0	0	0	0	0	0	0	0	0	0	0	0	0	0	0	0	0	0	0	0	0	0	0	0	0	0	79	37	772	830	830	0	0	490	282	0	0	517	313	0	0	100	1
1	89	2	AACG	TAG_31	17527	13143	130	635	667	278	83	117	63	99	96	0	811	821	258	92	138	83	99	99	0	0	0	0	0	0	0	0	0	0	0	0	0	0	0	0	0	0	0	0	0	0	0	0	0	0	0	0	0	0	0	0	0	0	0	0	0	0	0	0	79	38	1271	1313	1313	0	0	552	719	0	0	584	729	0	0	100	1
1	90	2	AACH	TAG_32	17719	13145	130	585	588	250	87	117	59	99	99	0	315	345	144	80	109	43	95	91	0	0	0	0	0	0	0	0	0	0	0	0	0	0	0	0	0	0	0	0	0	0	0	0	0	0	0	0	0	0	0	0	0	0	0	0	0	0	0	0	77	38	733	766	766	0	0	498	235	0	0	501	265	0	0	100	1
1	91	2	AACI	TAG_33	17903	13145	130	783	752	277	87	128	69	100	100	0	420	474	233	94	131	93	94	80	0	0	0	0	0	0	0	0	0	0	0	0	0	0	0	0	0	0	0	0	0	0	0	0	0	0	0	0	0	0	0	0	0	0	0	0	0	0	0	0	79	36	1022	1045	1045	0	0	696	326	0	0	665	380	0	0	100	1
1	92	2	AACL	TAG_34	18095	13147	130	557	605	250	113	139	75	99	95	0	319	356	201	91	131	82	82	68	0	0	0	0	0	0	0	0	0	0	0	0	0	0	0	0	0	0	0	0	0	0	0	0	0	0	0	0	0	0	0	0	0	0	0	0	0	0	0	0	79	38	672	757	757	0	0	444	228	0	0	492	265	0	0	100	1
1	93	2	AACM	TAG_35	18282	13144	130	3629	3619	745	120	152	93	100	100	0	635	668	258	95	132	72	99	99	0	0	0	0	0	0	0	0	0	0	0	0	0	0	0	0	0	0	0	0	0	0	0	0	0	0	0	0	0	0	0	0	0	0	0	0	0	0	0	0	79	35	4049	4072	4072	0	0	3509	540	0	0	3499	573	0	0	100	1
1	94	2	AACN	TAG_36	18472	13148	140	915	924	345	86	112	55	100	100	0	388	417	180	89	111	45	98	94	0	0	0	0	0	0	0	0	0	0	0	0	0	0	0	0	0	0	0	0	0	0	0	0	0	0	0	0	0	0	0	0	0	0	0	0	0	0	0	0	79	35	1128	1166	1166	0	0	829	299	0	0	838	328	0	0	100	1
1	95	2	AADA	TAG_37	18657	13147	130	1767	1816	419	89	114	55	100	100	0	801	795	249	86	116	56	100	99	0	0	0	0	0	0	0	0	0	0	0	0	0	0	0	0	0	0	0	0	0	0	0	0	0	0	0	0	0	0	0	0	0	0	0	0	0	0	0	0	77	36	2393	2436	2436	0	0	1678	715	0	0	1727	709	0	0	100	1
1	96	2	AADB	TAG_38	18845	13150	130	2959	2985	650	117	157	119	100	100	0	1180	1216	357	122	149	77	100	100	0	0	0	0	0	0	0	0	0	0	0	0	0	0	0	0	0	0	0	0	0	0	0	0	0	0	0	0	0	0	0	0	0	0	0	0	0	0	0	0	78	40	3900	3962	3962	0	0	2842	1058	0	0	2868	1094	0	0	100	1
1	97	2	AADC	TAG_39	19032	13150	130	2230	2229	534	90	129	84	100	100	0	1501	1498	409	109	121	53	100	100	0	0	0	0	0	0	0	0	0	0	0	0	0	0	0	0	0	0	0	0	0	0	0	0	0	0	0	0	0	0	0	0	0	0	0	0	0	0	0	0	80	37	3532	3528	3528	0	0	2140	1392	0	0	2139	1389	0	0	100	1
1	98	2	AADD	TAG_40	19219	13150	130	774	776	265	104	112	37	100	100	0	417	423	179	95	152	130	83	63	0	0	0	0	0	0	0	0	0	0	0	0	0	0	0	0	0	0	0	0	0	0	0	0	0	0	0	0	0	0	0	0	0	0	0	0	0	0	0	0	78	37	992	1000	1000	0	0	670	322	0	0	672	328	0	0	100	1
1	99	2	AADE	TAG_41	19408	13150	130	1311	1381	363	91	131	88	100	100	0	886	913	350	101	133	72	100	100	0	0	0	0	0	0	0	0	0	0	0	0	0	0	0	0	0	0	0	0	0	0	0	0	0	0	0	0	0	0	0	0	0	0	0	0	0	0	0	0	79	38	2005	2102	2102	0	0	1220	785	0	0	1290	812	0	0	100	1
1	100	2	AADF	TAG_42	19599	13151	130	800	840	283	92	125	63	100	100	0	409	440	181	87	124	131	92	68	0	0	0	0	0	0	0	0	0	0	0	0	0	0	0	0	0	0	0	0	0	0	0	0	0	0	0	0	0	0	0	0	0	0	0	0	0	0	0	0	78	38	1030	1101	1101	0	0	708	322	0	0	748	353	0	0	100	1
1	101	2	AADG	TAG_43	19786	13151	130	943	1054	368	91	149	104	100	100	0	723	746	255	126	143	74	100	99	0	0	0	0	0	0	0	0	0	0	0	0	0	0	0	0	0	0	0	0	0	0	0	0	0	0	0	0	0	0	0	0	0	0	0	0	0	0	0	0	78	36	1449	1583	1583	0	0	852	597	0	0	963	620	0	0	100	1
1	102	2	AADH	TAG_44	19976	13151	130	1254	1310	371	94	137	76	100	100	0	575	606	277	97	130	62	100	94	0	0	0	0	0	0	0	0	0	0	0	0	0	0	0	0	0	0	0	0	0	0	0	0	0	0	0	0	0	0	0	0	0	0	0	0	0	0	0	0	78	37	1638	1725	1725	0	0	1160	478	0	0	1216	509	0	0	100	1
1	103	2	AADI	TAG_45	20165	13153	130	1601	1589	489	96	123	65	100	100	0	867	1374	473	99	163	115	100	99	0	0	0	0	0	0	0	0	0	0	0	0	0	0	0	0	0	0	0	0	0	0	0	0	0	0	0	0	0	0	0	0	0	0	0	0	0	0	0	0	80	36	2273	2768	2768	0	0	1505	768	0	0	1493	1275	0	0	100	1
1	104	2	AADL	TAG_46	20356	13153	130	847	922	310	89	121	58	100	100	0	522	530	212	86	115	64	99	98	0	0	0	0	0	0	0	0	0	0	0	0	0	0	0	0	0	0	0	0	0	0	0	0	0	0	0	0	0	0	0	0	0	0	0	0	0	0	0	0	81	37	1194	1277	1277	0	0	758	436	0	0	833	444	0	0	100	1
1	105	2	AADM	TAG_47	20539	13154	130	5159	5231	942	125	163	96	100	100	0	1862	1909	468	100	133	70	100	100	0	0	0	0	0	0	0	0	0	0	0	0	0	0	0	0	0	0	0	0	0	0	0	0	0	0	0	0	0	0	0	0	0	0	0	0	0	0	0	0	77	35	6796	6915	6915	0	0	5034	1762	0	0	5106	1809	0	0	100	1
1	106	2	AADN	TAG_48	20724	13158	130	702	723	322	92	140	98	99	91	0	334	377	185	86	115	60	94	82	0	0	0	0	0	0	0	0	0	0	0	0	0	0	0	0	0	0	0	0	0	0	0	0	0	0	0	0	0	0	0	0	0	0	0	0	0	0	0	0	79	39	858	922	922	0	0	610	248	0	0	631	291	0	0	100	1
1	107	2	AAEA	TAG_49	20916	13158	140	583	645	275	88	120	67	100	98	0	305	337	164	89	128	77	94	66	0	0	0	0	0	0	0	0	0	0	0	0	0	0	0	0	0	0	0	0	0	0	0	0	0	0	0	0	0	0	0	0	0	0	0	0	0	0	0	0	79	38	711	805	805	0	0	495	216	0	0	557	248	0	0	100	1
1	108	2	Pro25G_onG3PDH570_10Ts	Pro25G_onG3PDH570_10Ts	21099	13158	140	18136	18229	2574	237	295	189	100	100	0	11262	11079	1873	185	235	161	100	100	0	0	0	0	0	0	0	0	0	0	0	0	0	0	0	0	0	0	0	0	0	0	0	0	0	0	0	0	0	0	0	0	0	0	0	0	0	0	0	0	77	38	28976	28886	28886	0	0	17899	11077	0	0	17992	10894	0	0	100	1
1	109	2	Pro25G_onG3PDH570_10Ts	Pro25G_onG3PDH570_10Ts	21288	13158	140	15277	15068	2377	297	347	220	100	100	0	9319	9212	1778	188	231	167	100	100	0	0	0	0	0	0	0	0	0	0	0	0	0	0	0	0	0	0	0	0	0	0	0	0	0	0	0	0	0	0	0	0	0	0	0	0	0	0	0	0	78	34	24111	23795	23795	0	0	14980	9131	0	0	14771	9024	0	0	100	1
1	110	2	Pro25G_onG3PDH570_10Ts	Pro25G_onG3PDH570_10Ts	21476	13158	140	13523	13260	2447	243	271	175	100	100	0	8029	7854	1672	126	171	85	100	100	0	0	0	0	0	0	0	0	0	0	0	0	0	0	0	0	0	0	0	0	0	0	0	0	0	0	0	0	0	0	0	0	0	0	0	0	0	0	0	0	79	38	21183	20745	20745	0	0	13280	7903	0	0	13017	7728	0	0	100	1
1	111	2	Pro25G_onG3PDH570_10Ts	Pro25G_onG3PDH570_10Ts	21666	13159	130	13466	13588	1535	174	237	155	100	100	0	8335	8562	1160	160	177	86	100	100	0	0	0	0	0	0	0	0	0	0	0	0	0	0	0	0	0	0	0	0	0	0	0	0	0	0	0	0	0	0	0	0	0	0	0	0	0	0	0	0	79	37	21467	21816	21816	0	0	13292	8175	0	0	13414	8402	0	0	100	1
1	112	2	Pro25G_onG3PDH570_10Ts	Pro25G_onG3PDH570_10Ts	21856	13161	130	11077	11121	1317	147	161	76	100	100	0	6778	6905	1175	157	180	102	100	100	0	0	0	0	0	0	0	0	0	0	0	0	0	0	0	0	0	0	0	0	0	0	0	0	0	0	0	0	0	0	0	0	0	0	0	0	0	0	0	0	79	37	17551	17722	17722	0	0	10930	6621	0	0	10974	6748	0	0	100	1
1	1	3	Pro25G_onG3PDH570_10Ts	Pro25G_onG3PDH570_10Ts	953	13283	130	14372	14287	1905	161	227	173	100	100	0	9276	9537	1581	179	229	156	100	100	0	0	0	0	0	0	0	0	0	0	0	0	0	0	0	0	0	0	0	0	0	0	0	0	0	0	0	0	0	0	0	0	0	0	0	0	0	0	0	0	81	36	23308	23484	23484	0	0	14211	9097	0	0	14126	9358	0	0	100	1
1	2	3	Pro25G_onG3PDH570_10Ts	Pro25G_onG3PDH570_10Ts	1141	13286	130	13261	13421	2177	222	281	187	100	100	0	8701	8612	1535	179	221	138	100	100	0	0	0	0	0	0	0	0	0	0	0	0	0	0	0	0	0	0	0	0	0	0	0	0	0	0	0	0	0	0	0	0	0	0	0	0	0	0	0	0	77	39	21561	21632	21632	0	0	13039	8522	0	0	13199	8433	0	0	100	1
1	3	3	Pro25G_onG3PDH570_10Ts	Pro25G_onG3PDH570_10Ts	1330	13289	140	13717	13599	2494	259	301	214	100	100	0	8884	8748	1573	185	213	133	100	100	0	0	0	0	0	0	0	0	0	0	0	0	0	0	0	0	0	0	0	0	0	0	0	0	0	0	0	0	0	0	0	0	0	0	0	0	0	0	0	0	78	32	22157	21903	21903	0	0	13458	8699	0	0	13340	8563	0	0	100	1
1	4	3	Pro25G_onG3PDH570_10Ts	Pro25G_onG3PDH570_10Ts	1519	13292	140	12623	12791	2078	168	289	314	100	100	0	7750	7913	1313	145	178	105	100	100	0	0	0	0	0	0	0	0	0	0	0	0	0	0	0	0	0	0	0	0	0	0	0	0	0	0	0	0	0	0	0	0	0	0	0	0	0	0	0	0	80	38	20060	20391	20391	0	0	12455	7605	0	0	12623	7768	0	0	100	1
1	5	3	AAEB	TAG_50	1705	13287	130	457	503	227	86	125	100	94	85	0	279	321	170	89	134	76	81	60	0	0	0	0	0	0	0	0	0	0	0	0	0	0	0	0	0	0	0	0	0	0	0	0	0	0	0	0	0	0	0	0	0	0	0	0	0	0	0	0	80	41	561	649	649	0	0	371	190	0	0	417	232	0	0	100	1
1	6	3	AAEC	TAG_51	1897	13284	130	467	527	248	88	118	61	100	91	0	274	305	162	91	145	100	71	46	0	0	0	0	0	0	0	0	0	0	0	0	0	0	0	0	0	0	0	0	0	0	0	0	0	0	0	0	0	0	0	0	0	0	0	0	0	0	0	0	79	35	562	653	653	0	0	379	183	0	0	439	214	0	0	100	1
1	7	3	AAED	TAG_52	2082	13285	130	876	1005	311	82	107	48	100	100	0	334	359	168	83	111	66	89	78	0	0	0	0	0	0	0	0	0	0	0	0	0	0	0	0	0	0	0	0	0	0	0	0	0	0	0	0	0	0	0	0	0	0	0	0	0	0	0	0	78	35	1045	1199	1199	0	0	794	251	0	0	923	276	0	0	100	1
1	8	3	AAEE	TAG_53	2265	13287	130	468	497	200	87	107	42	99	96	0	229	270	141	99	111	42	81	66	0	0	0	0	0	0	0	0	0	0	0	0	0	0	0	0	0	0	0	0	0	0	0	0	0	0	0	0	0	0	0	0	0	0	0	0	0	0	0	0	77	35	511	581	581	0	0	381	130	0	0	410	171	0	0	100	1
1	9	3	AAEF	TAG_54	2457	13291	130	629	649	241	88	120	54	100	98	0	338	353	178	92	123	76	83	68	0	0	0	0	0	0	0	0	0	0	0	0	0	0	0	0	0	0	0	0	0	0	0	0	0	0	0	0	0	0	0	0	0	0	0	0	0	0	0	0	80	36	787	822	822	0	0	541	246	0	0	561	261	0	0	100	1
1	10	3	AAEG	TAG_55	2645	13293	140	494	547	255	96	127	81	99	91	0	284	296	144	83	117	62	81	68	0	0	0	0	0	0	0	0	0	0	0	0	0	0	0	0	0	0	0	0	0	0	0	0	0	0	0	0	0	0	0	0	0	0	0	0	0	0	0	0	79	36	599	664	664	0	0	398	201	0	0	451	213	0	0	100	1
1	11	3	AAEH	TAG_56	2836	13298	130	659	676	253	98	121	65	100	99	0	283	304	182	84	110	46	84	68	0	0	0	0	0	0	0	0	0	0	0	0	0	0	0	0	0	0	0	0	0	0	0	0	0	0	0	0	0	0	0	0	0	0	0	0	0	0	0	0	79	38	760	798	798	0	0	561	199	0	0	578	220	0	0	100	1
1	12	3	AAEI	TAG_57	3025	13295	130	1566	1585	449	91	133	72	100	100	0	1072	1072	368	95	134	85	100	100	0	0	0	0	0	0	0	0	0	0	0	0	0	0	0	0	0	0	0	0	0	0	0	0	0	0	0	0	0	0	0	0	0	0	0	0	0	0	0	0	80	42	2452	2471	2471	0	0	1475	977	0	0	1494	977	0	0	100	1
1	13	3	AAEL	TAG_58	3211	13294	130	473	509	248	102	131	84	94	82	0	290	305	157	86	112	62	83	69	0	0	0	0	0	0	0	0	0	0	0	0	0	0	0	0	0	0	0	0	0	0	0	0	0	0	0	0	0	0	0	0	0	0	0	0	0	0	0	0	78	36	575	626	626	0	0	371	204	0	0	407	219	0	0	100	1
1	14	3	AAEM	TAG_59	3400	13293	130	431	482	212	88	123	72	97	91	0	375	396	179	88	134	82	91	72	0	0	0	0	0	0	0	0	0	0	0	0	0	0	0	0	0	0	0	0	0	0	0	0	0	0	0	0	0	0	0	0	0	0	0	0	0	0	0	0	78	36	630	702	702	0	0	343	287	0	0	394	308	0	0	100	1
1	15	3	AAEN	TAG_60	3591	13295	130	537	590	234	86	132	78	100	94	0	323	337	175	84	107	45	92	83	0	0	0	0	0	0	0	0	0	0	0	0	0	0	0	0	0	0	0	0	0	0	0	0	0	0	0	0	0	0	0	0	0	0	0	0	0	0	0	0	78	35	690	757	757	0	0	451	239	0	0	504	253	0	0	100	1
1	16	3	AAFA	TAG_61	3776	13296	130	889	888	295	95	137	75	100	100	0	839	868	342	83	97	33	100	100	0	0	0	0	0	0	0	0	0	0	0	0	0	0	0	0	0	0	0	0	0	0	0	0	0	0	0	0	0	0	0	0	0	0	0	0	0	0	0	0	77	37	1550	1578	1578	0	0	794	756	0	0	793	785	0	0	100	1
1	17	3	AAFB	TAG_62	3966	13298	130	2091	2179	576	85	124	72	100	100	0	411	422	182	91	117	49	98	95	0	0	0	0	0	0	0	0	0	0	0	0	0	0	0	0	0	0	0	0	0	0	0	0	0	0	0	0	0	0	0	0	0	0	0	0	0	0	0	0	79	38	2326	2425	2425	0	0	2006	320	0	0	2094	331	0	0	100	1
1	18	3	AAFC	TAG_63	4155	13301	130	3458	3569	761	100	139	75	100	100	0	919	937	304	102	133	78	100	100	0	0	0	0	0	0	0	0	0	0	0	0	0	0	0	0	0	0	0	0	0	0	0	0	0	0	0	0	0	0	0	0	0	0	0	0	0	0	0	0	80	36	4175	4304	4304	0	0	3358	817	0	0	3469	835	0	0	100	1
1	19	3	AAFD	TAG_64	4343	13301	130	923	945	304	97	133	85	100	100	0	440	483	225	106	129	68	94	87	0	0	0	0	0	0	0	0	0	0	0	0	0	0	0	0	0	0	0	0	0	0	0	0	0	0	0	0	0	0	0	0	0	0	0	0	0	0	0	0	79	36	1160	1225	1225	0	0	826	334	0	0	848	377	0	0	100	1
1	20	3	AAFE	TAG_65	4531	13301	130	934	978	393	98	134	81	100	100	0	470	483	184	88	128	72	99	96	0	0	0	0	0	0	0	0	0	0	0	0	0	0	0	0	0	0	0	0	0	0	0	0	0	0	0	0	0	0	0	0	0	0	0	0	0	0	0	0	80	42	1218	1275	1275	0	0	836	382	0	0	880	395	0	0	100	1
1	21	3	AAFF	TAG_66	4720	13302	130	2805	2910	793	126	170	102	100	100	0	517	514	220	106	134	67	95	90	0	0	0	0	0	0	0	0	0	0	0	0	0	0	0	0	0	0	0	0	0	0	0	0	0	0	0	0	0	0	0	0	0	0	0	0	0	0	0	0	80	43	3090	3192	3192	0	0	2679	411	0	0	2784	408	0	0	100	1
1	22	3	AAFG	TAG_67	4906	13301	130	1508	1534	445	98	126	62	100	100	0	495	512	204	124	133	66	98	92	0	0	0	0	0	0	0	0	0	0	0	0	0	0	0	0	0	0	0	0	0	0	0	0	0	0	0	0	0	0	0	0	0	0	0	0	0	0	0	0	79	36	1781	1824	1824	0	0	1410	371	0	0	1436	388	0	0	100	1
1	23	3	Pro25G	Pro25G	5087	13299	130	447	463	193	92	115	57	100	94	0	231	253	142	80	127	91	64	39	0	0	0	0	0	0	0	0	0	0	0	0	0	0	0	0	0	0	0	0	0	0	0	0	0	0	0	0	0	0	0	0	0	0	0	0	0	0	0	0	78	36	506	544	544	0	0	355	151	0	0	371	173	0	0	100	1
1	24	3	AAFH	TAG_68	5282	13303	130	1350	1383	411	100	120	60	100	100	0	508	510	172	83	116	56	100	99	0	0	0	0	0	0	0	0	0	0	0	0	0	0	0	0	0	0	0	0	0	0	0	0	0	0	0	0	0	0	0	0	0	0	0	0	0	0	0	0	80	37	1675	1710	1710	0	0	1250	425	0	0	1283	427	0	0	100	1
1	25	3	AAFI	TAG_69	5471	13305	130	1387	1399	399	111	150	85	100	100	0	897	939	311	96	129	73	100	99	0	0	0	0	0	0	0	0	0	0	0	0	0	0	0	0	0	0	0	0	0	0	0	0	0	0	0	0	0	0	0	0	0	0	0	0	0	0	0	0	79	35	2077	2131	2131	0	0	1276	801	0	0	1288	843	0	0	100	1
1	26	3	AAFL	TAG_70	5657	13308	130	872	834	308	92	140	105	100	97	0	330	359	174	82	123	75	91	73	0	0	0	0	0	0	0	0	0	0	0	0	0	0	0	0	0	0	0	0	0	0	0	0	0	0	0	0	0	0	0	0	0	0	0	0	0	0	0	0	78	36	1028	1019	1019	0	0	780	248	0	0	742	277	0	0	100	1
1	27	3	AAFM	TAG_71	5847	13308	130	1508	1549	448	87	130	81	100	100	0	922	951	333	108	139	80	100	100	0	0	0	0	0	0	0	0	0	0	0	0	0	0	0	0	0	0	0	0	0	0	0	0	0	0	0	0	0	0	0	0	0	0	0	0	0	0	0	0	78	35	2235	2305	2305	0	0	1421	814	0	0	1462	843	0	0	100	1
1	28	3	AAFN	TAG_72	6035	13310	130	933	985	303	90	125	63	100	100	0	545	572	225	84	135	82	98	92	0	0	0	0	0	0	0	0	0	0	0	0	0	0	0	0	0	0	0	0	0	0	0	0	0	0	0	0	0	0	0	0	0	0	0	0	0	0	0	0	79	36	1304	1383	1383	0	0	843	461	0	0	895	488	0	0	100	1
1	29	3	AAGA	TAG_73	6225	13310	130	1586	1675	436	99	160	114	100	100	0	636	653	226	94	129	64	100	99	0	0	0	0	0	0	0	0	0	0	0	0	0	0	0	0	0	0	0	0	0	0	0	0	0	0	0	0	0	0	0	0	0	0	0	0	0	0	0	0	79	36	2029	2135	2135	0	0	1487	542	0	0	1576	559	0	0	100	1
1	30	3	AAGB	TAG_74	6415	13309	130	4377	4418	852	126	164	95	100	100	0	798	829	294	87	121	60	100	100	0	0	0	0	0	0	0	0	0	0	0	0	0	0	0	0	0	0	0	0	0	0	0	0	0	0	0	0	0	0	0	0	0	0	0	0	0	0	0	0	80	38	4962	5034	5034	0	0	4251	711	0	0	4292	742	0	0	100	1
1	31	3	AAGC	TAG_75	6600	13309	130	1224	1184	394	99	142	85	100	100	0	479	521	271	88	114	61	96	87	0	0	0	0	0	0	0	0	0	0	0	0	0	0	0	0	0	0	0	0	0	0	0	0	0	0	0	0	0	0	0	0	0	0	0	0	0	0	0	0	78	35	1516	1518	1518	0	0	1125	391	0	0	1085	433	0	0	100	1
1	32	3	AAGD	TAG_76	6789	13310	130	907	941	324	91	120	59	100	100	0	307	333	174	83	116	71	86	68	0	0	0	0	0	0	0	0	0	0	0	0	0	0	0	0	0	0	0	0	0	0	0	0	0	0	0	0	0	0	0	0	0	0	0	0	0	0	0	0	78	36	1040	1100	1100	0	0	816	224	0	0	850	250	0	0	100	1
1	33	3	AAGE	TAG_77	6980	13310	130	1522	1597	390	92	121	68	100	100	0	567	554	222	87	114	59	99	94	0	0	0	0	0	0	0	0	0	0	0	0	0	0	0	0	0	0	0	0	0	0	0	0	0	0	0	0	0	0	0	0	0	0	0	0	0	0	0	0	78	35	1910	1972	1972	0	0	1430	480	0	0	1505	467	0	0	100	1
1	34	3	AAGF	TAG_78	7168	13312	130	4966	5048	777	124	174	138	100	100	0	1887	1945	441	109	134	59	100	100	0	0	0	0	0	0	0	0	0	0	0	0	0	0	0	0	0	0	0	0	0	0	0	0	0	0	0	0	0	0	0	0	0	0	0	0	0	0	0	0	79	39	6620	6760	6760	0	0	4842	1778	0	0	4924	1836	0	0	100	1
1	35	3	AAGG	TAG_79	7354	13312	130	1602	1593	419	103	126	66	100	100	0	511	536	238	84	109	59	96	94	0	0	0	0	0	0	0	0	0	0	0	0	0	0	0	0	0	0	0	0	0	0	0	0	0	0	0	0	0	0	0	0	0	0	0	0	0	0	0	0	79	35	1926	1942	1942	0	0	1499	427	0	0	1490	452	0	0	100	1
1	36	3	AAGH	TAG_80	7544	13315	140	850	872	311	90	117	53	100	100	0	561	598	266	91	119	61	100	96	0	0	0	0	0	0	0	0	0	0	0	0	0	0	0	0	0	0	0	0	0	0	0	0	0	0	0	0	0	0	0	0	0	0	0	0	0	0	0	0	79	42	1230	1289	1289	0	0	760	470	0	0	782	507	0	0	100	1
1	37	3	AAGI	TAG_81	7730	13316	130	1479	1478	429	96	128	68	100	100	0	1284	1293	384	88	123	75	100	100	0	0	0	0	0	0	0	0	0	0	0	0	0	0	0	0	0	0	0	0	0	0	0	0	0	0	0	0	0	0	0	0	0	0	0	0	0	0	0	0	75	40	2579	2587	2587	0	0	1383	1196	0	0	1382	1205	0	0	100	1
1	38	3	AAGL	TAG_82	7918	13314	130	1287	1353	472	108	134	74	100	100	0	773	810	322	95	131	72	100	99	0	0	0	0	0	0	0	0	0	0	0	0	0	0	0	0	0	0	0	0	0	0	0	0	0	0	0	0	0	0	0	0	0	0	0	0	0	0	0	0	78	36	1857	1960	1960	0	0	1179	678	0	0	1245	715	0	0	100	1
1	39	3	AAGM	TAG_83	8105	13318	130	2047	2085	459	173	187	102	100	100	0	1579	1638	434	102	133	68	100	100	0	0	0	0	0	0	0	0	0	0	0	0	0	0	0	0	0	0	0	0	0	0	0	0	0	0	0	0	0	0	0	0	0	0	0	0	0	0	0	0	79	39	3351	3448	3448	0	0	1874	1477	0	0	1912	1536	0	0	100	1
1	40	3	AAGN	TAG_84	8293	13316	130	20270	20443	2634	236	355	368	100	100	0	2217	2298	598	93	142	89	100	100	0	0	0	0	0	0	0	0	0	0	0	0	0	0	0	0	0	0	0	0	0	0	0	0	0	0	0	0	0	0	0	0	0	0	0	0	0	0	0	0	78	38	22158	22412	22412	0	0	20034	2124	0	0	20207	2205	0	0	100	1
1	41	3	AAHA	TAG_85	8483	13321	130	629	689	252	100	119	53	100	100	0	472	524	244	131	151	92	96	79	0	0	0	0	0	0	0	0	0	0	0	0	0	0	0	0	0	0	0	0	0	0	0	0	0	0	0	0	0	0	0	0	0	0	0	0	0	0	0	0	80	35	870	982	982	0	0	529	341	0	0	589	393	0	0	100	1
1	42	3	AAHB	TAG_86	8674	13321	130	531	569	219	95	129	63	100	99	0	391	425	216	110	148	81	92	73	0	0	0	0	0	0	0	0	0	0	0	0	0	0	0	0	0	0	0	0	0	0	0	0	0	0	0	0	0	0	0	0	0	0	0	0	0	0	0	0	79	35	717	789	789	0	0	436	281	0	0	474	315	0	0	100	1
1	43	3	AAHC	TAG_87	8866	13321	130	1680	1764	426	97	125	75	100	100	0	510	542	194	93	136	84	99	94	0	0	0	0	0	0	0	0	0	0	0	0	0	0	0	0	0	0	0	0	0	0	0	0	0	0	0	0	0	0	0	0	0	0	0	0	0	0	0	0	79	38	2000	2116	2116	0	0	1583	417	0	0	1667	449	0	0	100	1
1	44	3	AAHD	TAG_88	9053	13322	130	6050	6151	1060	110	167	102	100	100	0	11216	11353	1444	152	209	156	100	100	0	0	0	0	0	0	0	0	0	0	0	0	0	0	0	0	0	0	0	0	0	0	0	0	0	0	0	0	0	0	0	0	0	0	0	0	0	0	0	0	79	36	17004	17242	17242	0	0	5940	11064	0	0	6041	11201	0	0	100	1
1	45	3	AAHE	TAG_89	9244	13321	130	736	759	259	90	126	64	100	100	0	535	552	243	92	120	70	99	96	0	0	0	0	0	0	0	0	0	0	0	0	0	0	0	0	0	0	0	0	0	0	0	0	0	0	0	0	0	0	0	0	0	0	0	0	0	0	0	0	80	35	1089	1129	1129	0	0	646	443	0	0	669	460	0	0	100	1
1	46	3	AAHF	TAG_90	9427	13322	130	790	822	305	88	122	56	100	100	0	458	483	180	97	145	95	98	86	0	0	0	0	0	0	0	0	0	0	0	0	0	0	0	0	0	0	0	0	0	0	0	0	0	0	0	0	0	0	0	0	0	0	0	0	0	0	0	0	79	38	1063	1120	1120	0	0	702	361	0	0	734	386	0	0	100	1
1	47	3	AAHG	TAG_91	9612	13324	130	482	519	226	87	128	66	98	94	0	322	365	200	92	121	66	85	75	0	0	0	0	0	0	0	0	0	0	0	0	0	0	0	0	0	0	0	0	0	0	0	0	0	0	0	0	0	0	0	0	0	0	0	0	0	0	0	0	79	36	625	705	705	0	0	395	230	0	0	432	273	0	0	100	1
1	48	3	AAHH	TAG_92	9798	13326	130	678	718	256	83	111	65	100	100	0	619	697	324	84	116	61	100	100	0	0	0	0	0	0	0	0	0	0	0	0	0	0	0	0	0	0	0	0	0	0	0	0	0	0	0	0	0	0	0	0	0	0	0	0	0	0	0	0	77	38	1130	1248	1248	0	0	595	535	0	0	635	613	0	0	100	1
1	49	3	AAHI	TAG_93	9987	13327	130	643	685	310	89	117	58	100	100	0	925	952	338	90	136	100	100	100	0	0	0	0	0	0	0	0	0	0	0	0	0	0	0	0	0	0	0	0	0	0	0	0	0	0	0	0	0	0	0	0	0	0	0	0	0	0	0	0	77	35	1389	1458	1458	0	0	554	835	0	0	596	862	0	0	100	1
1	50	3	AAHL	TAG_94	10173	13327	130	664	714	260	89	118	57	100	100	0	741	793	283	85	108	44	100	99	0	0	0	0	0	0	0	0	0	0	0	0	0	0	0	0	0	0	0	0	0	0	0	0	0	0	0	0	0	0	0	0	0	0	0	0	0	0	0	0	76	38	1231	1333	1333	0	0	575	656	0	0	625	708	0	0	100	1
1	51	3	AAHM	TAG_95	10365	13327	140	950	957	352	130	161	88	100	100	0	393	441	203	89	126	60	99	91	0	0	0	0	0	0	0	0	0	0	0	0	0	0	0	0	0	0	0	0	0	0	0	0	0	0	0	0	0	0	0	0	0	0	0	0	0	0	0	0	78	38	1124	1179	1179	0	0	820	304	0	0	827	352	0	0	100	1
1	52	3	AAHN	TAG_96	10556	13330	130	982	1014	317	112	154	92	100	100	0	996	1042	367	95	111	45	100	100	0	0	0	0	0	0	0	0	0	0	0	0	0	0	0	0	0	0	0	0	0	0	0	0	0	0	0	0	0	0	0	0	0	0	0	0	0	0	0	0	81	36	1771	1849	1849	0	0	870	901	0	0	902	947	0	0	100	1
1	53	3	AAIA	TAG_97	10746	13330	130	1322	1389	388	103	128	73	100	100	0	1133	1127	326	100	150	119	100	100	0	0	0	0	0	0	0	0	0	0	0	0	0	0	0	0	0	0	0	0	0	0	0	0	0	0	0	0	0	0	0	0	0	0	0	0	0	0	0	0	81	36	2252	2313	2313	0	0	1219	1033	0	0	1286	1027	0	0	100	1
1	54	3	AAIB	TAG_98	10938	13329	130	1191	1195	360	91	133	75	100	100	0	637	680	294	96	144	78	100	99	0	0	0	0	0	0	0	0	0	0	0	0	0	0	0	0	0	0	0	0	0	0	0	0	0	0	0	0	0	0	0	0	0	0	0	0	0	0	0	0	78	36	1641	1688	1688	0	0	1100	541	0	0	1104	584	0	0	100	1
1	55	3	Pro25G_onG3PDH570_20bp	Pro25G_onG3PDH570_20bp	11121	13332	140	8631	8761	1371	193	249	178	100	100	0	4699	4861	899	135	173	103	100	100	0	0	0	0	0	0	0	0	0	0	0	0	0	0	0	0	0	0	0	0	0	0	0	0	0	0	0	0	0	0	0	0	0	0	0	0	0	0	0	0	79	39	13002	13294	13294	0	0	8438	4564	0	0	8568	4726	0	0	100	1
1	56	3	AAIC	TAG_99	11313	13332	130	1952	1963	504	117	139	73	100	100	0	1517	1646	473	107	139	83	100	100	0	0	0	0	0	0	0	0	0	0	0	0	0	0	0	0	0	0	0	0	0	0	0	0	0	0	0	0	0	0	0	0	0	0	0	0	0	0	0	0	79	37	3245	3385	3385	0	0	1835	1410	0	0	1846	1539	0	0	100	1
1	57	3	AAID	TAG_100	11497	13331	130	898	947	299	114	144	82	100	100	0	571	627	265	85	112	47	100	100	0	0	0	0	0	0	0	0	0	0	0	0	0	0	0	0	0	0	0	0	0	0	0	0	0	0	0	0	0	0	0	0	0	0	0	0	0	0	0	0	80	37	1270	1375	1375	0	0	784	486	0	0	833	542	0	0	100	1
1	58	3	AAIE	TAG_101	11686	13332	130	2617	2671	711	107	165	124	100	100	0	682	717	270	106	131	58	100	98	0	0	0	0	0	0	0	0	0	0	0	0	0	0	0	0	0	0	0	0	0	0	0	0	0	0	0	0	0	0	0	0	0	0	0	0	0	0	0	0	79	36	3086	3175	3175	0	0	2510	576	0	0	2564	611	0	0	100	1
1	59	3	AAIF	TAG_102	11874	13334	130	959	982	282	94	131	77	100	100	0	421	446	212	86	108	49	99	95	0	0	0	0	0	0	0	0	0	0	0	0	0	0	0	0	0	0	0	0	0	0	0	0	0	0	0	0	0	0	0	0	0	0	0	0	0	0	0	0	81	37	1200	1248	1248	0	0	865	335	0	0	888	360	0	0	100	1
1	60	3	AAIG	TAG_103	12063	13333	130	881	934	357	96	129	78	100	100	0	366	406	193	93	118	55	94	89	0	0	0	0	0	0	0	0	0	0	0	0	0	0	0	0	0	0	0	0	0	0	0	0	0	0	0	0	0	0	0	0	0	0	0	0	0	0	0	0	81	37	1058	1151	1151	0	0	785	273	0	0	838	313	0	0	100	1
1	61	3	AAIH	TAG_104	12253	13333	130	4700	4805	949	133	186	130	100	100	0	1004	1009	325	101	139	79	100	100	0	0	0	0	0	0	0	0	0	0	0	0	0	0	0	0	0	0	0	0	0	0	0	0	0	0	0	0	0	0	0	0	0	0	0	0	0	0	0	0	81	37	5470	5580	5580	0	0	4567	903	0	0	4672	908	0	0	100	1
1	62	3	AAII	TAG_105	12444	13335	130	2630	2646	589	106	145	90	100	100	0	864	895	312	88	107	39	100	100	0	0	0	0	0	0	0	0	0	0	0	0	0	0	0	0	0	0	0	0	0	0	0	0	0	0	0	0	0	0	0	0	0	0	0	0	0	0	0	0	79	41	3300	3347	3347	0	0	2524	776	0	0	2540	807	0	0	100	1
1	63	3	R_26136754_1	R_26136754_1	12627	13336	140	287	319	144	92	118	53	90	78	0	226	255	180	83	116	66	77	52	0	0	0	0	0	0	0	0	0	0	0	0	0	0	0	0	0	0	0	0	0	0	0	0	0	0	0	0	0	0	0	0	0	0	0	0	0	0	0	0	73	35	338	399	399	0	0	195	143	0	0	227	172	0	0	100	1
1	64	3	AAIL	TAG_106	12817	13338	130	747	779	263	90	135	80	100	99	0	413	454	207	88	123	64	96	89	0	0	0	0	0	0	0	0	0	0	0	0	0	0	0	0	0	0	0	0	0	0	0	0	0	0	0	0	0	0	0	0	0	0	0	0	0	0	0	0	78	35	982	1055	1055	0	0	657	325	0	0	689	366	0	0	100	1
1	65	3	AAIM	TAG_107	13005	13339	130	1728	1722	488	106	136	83	100	100	0	923	930	323	87	142	122	100	98	0	0	0	0	0	0	0	0	0	0	0	0	0	0	0	0	0	0	0	0	0	0	0	0	0	0	0	0	0	0	0	0	0	0	0	0	0	0	0	0	80	38	2458	2459	2459	0	0	1622	836	0	0	1616	843	0	0	100	1
1	66	3	AAIN	TAG_108	13194	13339	130	1797	1838	449	91	133	84	100	100	0	1167	1194	305	101	131	84	100	100	0	0	0	0	0	0	0	0	0	0	0	0	0	0	0	0	0	0	0	0	0	0	0	0	0	0	0	0	0	0	0	0	0	0	0	0	0	0	0	0	80	37	2772	2840	2840	0	0	1706	1066	0	0	1747	1093	0	0	100	1
1	67	3	AALA	TAG_109	13382	13340	130	5025	5178	973	117	141	72	100	100	0	1380	1359	379	88	118	69	100	100	0	0	0	0	0	0	0	0	0	0	0	0	0	0	0	0	0	0	0	0	0	0	0	0	0	0	0	0	0	0	0	0	0	0	0	0	0	0	0	0	79	37	6200	6332	6332	0	0	4908	1292	0	0	5061	1271	0	0	100	1
1	68	3	AALB	TAG_110	13568	13343	130	923	957	260	93	126	74	100	100	0	766	776	305	94	116	64	100	98	0	0	0	0	0	0	0	0	0	0	0	0	0	0	0	0	0	0	0	0	0	0	0	0	0	0	0	0	0	0	0	0	0	0	0	0	0	0	0	0	79	38	1502	1546	1546	0	0	830	672	0	0	864	682	0	0	100	1
1	69	3	AALC	TAG_111	13756	13342	130	930	958	328	105	145	76	100	100	0	400	428	208	91	119	59	94	89	0	0	0	0	0	0	0	0	0	0	0	0	0	0	0	0	0	0	0	0	0	0	0	0	0	0	0	0	0	0	0	0	0	0	0	0	0	0	0	0	80	37	1134	1190	1190	0	0	825	309	0	0	853	337	0	0	100	1
1	70	3	AALD	TAG_112	13947	13343	130	1150	1252	428	114	133	58	100	100	0	627	634	263	112	124	52	99	96	0	0	0	0	0	0	0	0	0	0	0	0	0	0	0	0	0	0	0	0	0	0	0	0	0	0	0	0	0	0	0	0	0	0	0	0	0	0	0	0	80	35	1551	1660	1660	0	0	1036	515	0	0	1138	522	0	0	100	1
1	71	3	AALE	TAG_113	14135	13345	130	712	744	249	84	136	101	100	99	0	553	573	239	89	145	143	99	71	0	0	0	0	0	0	0	0	0	0	0	0	0	0	0	0	0	0	0	0	0	0	0	0	0	0	0	0	0	0	0	0	0	0	0	0	0	0	0	0	79	39	1092	1144	1144	0	0	628	464	0	0	660	484	0	0	100	1
1	72	3	AALF	TAG_114	14326	13346	130	777	806	298	87	125	64	99	99	0	899	945	322	88	117	69	100	100	0	0	0	0	0	0	0	0	0	0	0	0	0	0	0	0	0	0	0	0	0	0	0	0	0	0	0	0	0	0	0	0	0	0	0	0	0	0	0	0	78	36	1501	1576	1576	0	0	690	811	0	0	719	857	0	0	100	1
1	73	3	AALG	TAG_115	14514	13345	130	1035	1065	380	110	141	72	100	100	0	673	701	272	88	130	84	100	98	0	0	0	0	0	0	0	0	0	0	0	0	0	0	0	0	0	0	0	0	0	0	0	0	0	0	0	0	0	0	0	0	0	0	0	0	0	0	0	0	79	41	1510	1568	1568	0	0	925	585	0	0	955	613	0	0	100	1
1	74	3	AALH	TAG_116	14703	13346	130	635	672	285	86	127	75	99	99	0	684	716	264	87	119	72	99	95	0	0	0	0	0	0	0	0	0	0	0	0	0	0	0	0	0	0	0	0	0	0	0	0	0	0	0	0	0	0	0	0	0	0	0	0	0	0	0	0	77	37	1146	1215	1215	0	0	549	597	0	0	586	629	0	0	100	1
1	75	3	AALI	TAG_117	14890	13346	130	2885	2858	702	91	157	120	100	100	0	1209	1233	384	89	112	46	100	100	0	0	0	0	0	0	0	0	0	0	0	0	0	0	0	0	0	0	0	0	0	0	0	0	0	0	0	0	0	0	0	0	0	0	0	0	0	0	0	0	77	38	3914	3911	3911	0	0	2794	1120	0	0	2767	1144	0	0	100	1
1	76	3	AALL	TAG_118	15077	13347	130	1011	996	361	85	125	71	100	100	0	400	419	192	83	119	57	92	86	0	0	0	0	0	0	0	0	0	0	0	0	0	0	0	0	0	0	0	0	0	0	0	0	0	0	0	0	0	0	0	0	0	0	0	0	0	0	0	0	77	36	1243	1247	1247	0	0	926	317	0	0	911	336	0	0	100	1
1	77	3	AALM	TAG_119	15265	13348	130	1547	1607	472	93	168	147	100	100	0	860	872	315	87	127	71	100	98	0	0	0	0	0	0	0	0	0	0	0	0	0	0	0	0	0	0	0	0	0	0	0	0	0	0	0	0	0	0	0	0	0	0	0	0	0	0	0	0	80	42	2227	2299	2299	0	0	1454	773	0	0	1514	785	0	0	100	1
1	78	3	AALN	TAG_120	15453	13348	130	1217	1269	399	87	114	49	100	100	0	375	445	223	106	134	67	94	82	0	0	0	0	0	0	0	0	0	0	0	0	0	0	0	0	0	0	0	0	0	0	0	0	0	0	0	0	0	0	0	0	0	0	0	0	0	0	0	0	78	36	1399	1521	1521	0	0	1130	269	0	0	1182	339	0	0	100	1
1	79	3	AAMA	TAG_121	15644	13349	130	711	759	253	110	138	69	100	99	0	338	368	186	85	115	57	98	82	0	0	0	0	0	0	0	0	0	0	0	0	0	0	0	0	0	0	0	0	0	0	0	0	0	0	0	0	0	0	0	0	0	0	0	0	0	0	0	0	81	37	854	932	932	0	0	601	253	0	0	649	283	0	0	100	1
1	80	3	AAMB	TAG_122	15833	13349	130	3074	3015	567	119	151	86	100	100	0	598	625	252	87	97	24	100	100	0	0	0	0	0	0	0	0	0	0	0	0	0	0	0	0	0	0	0	0	0	0	0	0	0	0	0	0	0	0	0	0	0	0	0	0	0	0	0	0	80	37	3466	3434	3434	0	0	2955	511	0	0	2896	538	0	0	100	1
1	81	3	r60_n11	r60_n11	16013	13345	140	365	368	178	97	118	60	92	76	0	191	208	99	79	108	72	61	42	0	0	0	0	0	0	0	0	0	0	0	0	0	0	0	0	0	0	0	0	0	0	0	0	0	0	0	0	0	0	0	0	0	0	0	0	0	0	0	0	76	35	380	400	400	0	0	268	112	0	0	271	129	0	0	100	1
1	82	3	AAMC	TAG_123	16206	13350	130	1770	1792	451	93	119	63	100	100	0	740	767	284	86	121	68	100	100	0	0	0	0	0	0	0	0	0	0	0	0	0	0	0	0	0	0	0	0	0	0	0	0	0	0	0	0	0	0	0	0	0	0	0	0	0	0	0	0	79	38	2331	2380	2380	0	0	1677	654	0	0	1699	681	0	0	100	1
1	83	3	AAMD	TAG_124	16396	13352	130	684	674	235	89	123	68	100	100	0	663	689	253	88	121	79	100	100	0	0	0	0	0	0	0	0	0	0	0	0	0	0	0	0	0	0	0	0	0	0	0	0	0	0	0	0	0	0	0	0	0	0	0	0	0	0	0	0	78	38	1170	1186	1186	0	0	595	575	0	0	585	601	0	0	100	1
1	84	3	AAME	TAG_125	16585	13351	130	739	796	279	89	112	52	100	100	0	436	481	237	94	128	85	96	80	0	0	0	0	0	0	0	0	0	0	0	0	0	0	0	0	0	0	0	0	0	0	0	0	0	0	0	0	0	0	0	0	0	0	0	0	0	0	0	0	79	35	992	1094	1094	0	0	650	342	0	0	707	387	0	0	100	1
1	85	3	YAL043C_RC-1471	YAL043C_RC-1471	16782	13349	140	209	251	147	92	127	82	62	37	0	157	188	106	84	114	63	59	33	0	0	0	0	0	0	0	0	0	0	0	0	0	0	0	0	0	0	0	0	0	0	0	0	0	0	0	0	0	0	0	0	0	0	0	0	0	0	0	0	73	36	190	263	263	0	0	117	73	0	0	159	104	0	0	100	1
1	86	3	Pro25G	Pro25G	16950	13352	130	506	523	206	86	120	68	99	96	0	234	264	161	97	124	65	63	52	0	0	0	0	0	0	0	0	0	0	0	0	0	0	0	0	0	0	0	0	0	0	0	0	0	0	0	0	0	0	0	0	0	0	0	0	0	0	0	0	79	39	557	604	604	0	0	420	137	0	0	437	167	0	0	100	1
1	87	3	AAMF	TAG_126	17150	13352	130	886	939	330	89	126	73	100	100	0	378	393	165	81	110	61	96	86	0	0	0	0	0	0	0	0	0	0	0	0	0	0	0	0	0	0	0	0	0	0	0	0	0	0	0	0	0	0	0	0	0	0	0	0	0	0	0	0	80	40	1094	1162	1162	0	0	797	297	0	0	850	312	0	0	100	1
1	88	3	AAMG	TAG_127	17334	13354	130	912	946	320	85	107	55	100	100	0	459	503	245	84	109	51	98	93	0	0	0	0	0	0	0	0	0	0	0	0	0	0	0	0	0	0	0	0	0	0	0	0	0	0	0	0	0	0	0	0	0	0	0	0	0	0	0	0	80	39	1202	1280	1280	0	0	827	375	0	0	861	419	0	0	100	1
1	89	3	AAMH	TAG_128	17525	13356	140	1321	1288	358	94	134	85	100	100	0	351	382	179	89	122	63	94	85	0	0	0	0	0	0	0	0	0	0	0	0	0	0	0	0	0	0	0	0	0	0	0	0	0	0	0	0	0	0	0	0	0	0	0	0	0	0	0	0	78	39	1489	1487	1487	0	0	1227	262	0	0	1194	293	0	0	100	1
1	90	3	AAMI	TAG_129	17710	13360	130	541	690	286	93	131	79	100	96	0	308	332	187	111	159	101	78	49	0	0	0	0	0	0	0	0	0	0	0	0	0	0	0	0	0	0	0	0	0	0	0	0	0	0	0	0	0	0	0	0	0	0	0	0	0	0	0	0	76	37	645	818	818	0	0	448	197	0	0	597	221	0	0	100	1
1	91	3	AAML	TAG_130	17900	13358	130	2450	2561	587	102	129	72	100	100	0	1742	1774	406	107	132	72	100	100	0	0	0	0	0	0	0	0	0	0	0	0	0	0	0	0	0	0	0	0	0	0	0	0	0	0	0	0	0	0	0	0	0	0	0	0	0	0	0	0	78	38	3983	4126	4126	0	0	2348	1635	0	0	2459	1667	0	0	100	1
1	92	3	AAMM	TAG_131	18090	13359	130	3030	3004	688	135	157	87	100	100	0	929	886	340	87	135	83	100	99	0	0	0	0	0	0	0	0	0	0	0	0	0	0	0	0	0	0	0	0	0	0	0	0	0	0	0	0	0	0	0	0	0	0	0	0	0	0	0	0	78	35	3737	3668	3668	0	0	2895	842	0	0	2869	799	0	0	100	1
1	93	3	AAMN	TAG_132	18279	13360	130	608	688	280	106	133	70	100	97	0	514	558	268	97	127	63	100	94	0	0	0	0	0	0	0	0	0	0	0	0	0	0	0	0	0	0	0	0	0	0	0	0	0	0	0	0	0	0	0	0	0	0	0	0	0	0	0	0	78	36	919	1043	1043	0	0	502	417	0	0	582	461	0	0	100	1
1	94	3	AANA	TAG_133	18466	13362	130	740	741	287	91	116	61	100	100	0	1508	1528	373	102	173	142	100	100	0	0	0	0	0	0	0	0	0	0	0	0	0	0	0	0	0	0	0	0	0	0	0	0	0	0	0	0	0	0	0	0	0	0	0	0	0	0	0	0	79	37	2055	2076	2076	0	0	649	1406	0	0	650	1426	0	0	100	1
1	95	3	AANB	TAG_134	18659	13361	130	1009	1027	336	92	112	52	100	100	0	839	933	327	94	117	52	100	100	0	0	0	0	0	0	0	0	0	0	0	0	0	0	0	0	0	0	0	0	0	0	0	0	0	0	0	0	0	0	0	0	0	0	0	0	0	0	0	0	78	39	1662	1774	1774	0	0	917	745	0	0	935	839	0	0	100	1
1	96	3	AANC	TAG_135	18845	13362	130	1474	1482	423	93	122	52	100	100	0	1290	1287	379	92	121	80	100	100	0	0	0	0	0	0	0	0	0	0	0	0	0	0	0	0	0	0	0	0	0	0	0	0	0	0	0	0	0	0	0	0	0	0	0	0	0	0	0	0	79	35	2579	2584	2584	0	0	1381	1198	0	0	1389	1195	0	0	100	1
1	97	3	AAND	TAG_136	19034	13363	130	2156	2199	468	101	135	73	100	100	0	3256	3246	659	92	149	115	100	100	0	0	0	0	0	0	0	0	0	0	0	0	0	0	0	0	0	0	0	0	0	0	0	0	0	0	0	0	0	0	0	0	0	0	0	0	0	0	0	0	80	36	5219	5252	5252	0	0	2055	3164	0	0	2098	3154	0	0	100	1
1	98	3	AANE	TAG_137	19219	13363	130	1026	1064	373	84	136	89	100	100	0	1202	1205	389	96	138	84	100	100	0	0	0	0	0	0	0	0	0	0	0	0	0	0	0	0	0	0	0	0	0	0	0	0	0	0	0	0	0	0	0	0	0	0	0	0	0	0	0	0	77	35	2048	2089	2089	0	0	942	1106	0	0	980	1109	0	0	100	1
1	99	3	AANF	TAG_138	19405	13363	130	1127	1121	360	86	120	63	100	100	0	2246	2282	427	126	160	91	100	100	0	0	0	0	0	0	0	0	0	0	0	0	0	0	0	0	0	0	0	0	0	0	0	0	0	0	0	0	0	0	0	0	0	0	0	0	0	0	0	0	79	37	3161	3191	3191	0	0	1041	2120	0	0	1035	2156	0	0	100	1
1	100	3	AANG	TAG_139	19595	13364	130	1849	1921	427	105	135	66	100	100	0	565	580	231	84	123	69	100	96	0	0	0	0	0	0	0	0	0	0	0	0	0	0	0	0	0	0	0	0	0	0	0	0	0	0	0	0	0	0	0	0	0	0	0	0	0	0	0	0	80	40	2225	2312	2312	0	0	1744	481	0	0	1816	496	0	0	100	1
1	101	3	AANH	TAG_140	19781	13367	130	969	957	298	92	119	68	100	100	0	976	1040	368	97	142	97	100	100	0	0	0	0	0	0	0	0	0	0	0	0	0	0	0	0	0	0	0	0	0	0	0	0	0	0	0	0	0	0	0	0	0	0	0	0	0	0	0	0	77	37	1756	1808	1808	0	0	877	879	0	0	865	943	0	0	100	1
1	102	3	AANI	TAG_141	19968	13368	130	1290	1347	426	101	125	66	100	100	0	1342	1336	371	92	130	88	100	100	0	0	0	0	0	0	0	0	0	0	0	0	0	0	0	0	0	0	0	0	0	0	0	0	0	0	0	0	0	0	0	0	0	0	0	0	0	0	0	0	79	36	2439	2490	2490	0	0	1189	1250	0	0	1246	1244	0	0	100	1
1	103	3	AANL	TAG_142	20158	13370	130	1481	1526	415	114	143	71	100	100	0	2847	2791	537	121	148	100	100	100	0	0	0	0	0	0	0	0	0	0	0	0	0	0	0	0	0	0	0	0	0	0	0	0	0	0	0	0	0	0	0	0	0	0	0	0	0	0	0	0	79	39	4093	4082	4082	0	0	1367	2726	0	0	1412	2670	0	0	100	1
1	104	3	AANM	TAG_143	20347	13369	130	1519	1532	379	102	144	98	100	100	0	904	915	291	98	145	101	100	99	0	0	0	0	0	0	0	0	0	0	0	0	0	0	0	0	0	0	0	0	0	0	0	0	0	0	0	0	0	0	0	0	0	0	0	0	0	0	0	0	79	35	2223	2247	2247	0	0	1417	806	0	0	1430	817	0	0	100	1
1	105	3	AANN	TAG_144	20536	13370	130	1444	1476	417	93	121	55	100	100	0	1872	1880	424	87	123	88	100	100	0	0	0	0	0	0	0	0	0	0	0	0	0	0	0	0	0	0	0	0	0	0	0	0	0	0	0	0	0	0	0	0	0	0	0	0	0	0	0	0	81	37	3136	3176	3176	0	0	1351	1785	0	0	1383	1793	0	0	100	1
1	106	3	ABAA	TAG_145	20727	13371	130	1602	1612	408	98	156	116	100	100	0	1129	1198	361	95	136	77	100	100	0	0	0	0	0	0	0	0	0	0	0	0	0	0	0	0	0	0	0	0	0	0	0	0	0	0	0	0	0	0	0	0	0	0	0	0	0	0	0	0	81	37	2538	2617	2617	0	0	1504	1034	0	0	1514	1103	0	0	100	1
1	107	3	ABAB	TAG_146	20914	13372	130	1168	1179	369	82	110	43	100	100	0	467	481	198	87	117	69	98	94	0	0	0	0	0	0	0	0	0	0	0	0	0	0	0	0	0	0	0	0	0	0	0	0	0	0	0	0	0	0	0	0	0	0	0	0	0	0	0	0	80	34	1466	1491	1491	0	0	1086	380	0	0	1097	394	0	0	100	1
1	108	3	ABAC	TAG_147	21103	13372	130	1774	1714	443	85	125	75	100	100	0	704	744	320	108	138	87	99	96	0	0	0	0	0	0	0	0	0	0	0	0	0	0	0	0	0	0	0	0	0	0	0	0	0	0	0	0	0	0	0	0	0	0	0	0	0	0	0	0	80	36	2285	2265	2265	0	0	1689	596	0	0	1629	636	0	0	100	1
1	109	3	Pro25G_onG3PDH570_10Ts	Pro25G_onG3PDH570_10Ts	21287	13373	140	20854	21086	1809	285	424	333	100	100	0	13903	13924	1494	218	266	180	100	100	0	0	0	0	0	0	0	0	0	0	0	0	0	0	0	0	0	0	0	0	0	0	0	0	0	0	0	0	0	0	0	0	0	0	0	0	0	0	0	0	80	39	34254	34507	34507	0	0	20569	13685	0	0	20801	13706	0	0	100	1
1	110	3	Pro25G_onG3PDH570_10Ts	Pro25G_onG3PDH570_10Ts	21476	13372	130	19022	19117	1878	238	238	118	100	100	0	12996	13014	1516	214	242	164	100	100	0	0	0	0	0	0	0	0	0	0	0	0	0	0	0	0	0	0	0	0	0	0	0	0	0	0	0	0	0	0	0	0	0	0	0	0	0	0	0	0	79	37	31566	31679	31679	0	0	18784	12782	0	0	18879	12800	0	0	100	1
1	111	3	Pro25G_onG3PDH570_10Ts	Pro25G_onG3PDH570_10Ts	21664	13372	130	16856	17049	1657	228	306	251	100	100	0	10806	10937	1437	157	229	118	100	100	0	0	0	0	0	0	0	0	0	0	0	0	0	0	0	0	0	0	0	0	0	0	0	0	0	0	0	0	0	0	0	0	0	0	0	0	0	0	0	0	79	34	27277	27601	27601	0	0	16628	10649	0	0	16821	10780	0	0	100	1
1	112	3	Pro25G_onG3PDH570_10Ts	Pro25G_onG3PDH570_10Ts	21855	13374	130	13716	13942	1657	158	217	151	100	100	0	8770	8780	1356	143	187	122	100	100	0	0	0	0	0	0	0	0	0	0	0	0	0	0	0	0	0	0	0	0	0	0	0	0	0	0	0	0	0	0	0	0	0	0	0	0	0	0	0	0	80	36	22185	22421	22421	0	0	13558	8627	0	0	13784	8637	0	0	100	1
1	1	4	Pro25G_onG3PDH570_10Ts	Pro25G_onG3PDH570_10Ts	957	13495	130	14809	14648	2023	210	258	144	100	100	0	9902	9977	1418	209	243	165	100	100	0	0	0	0	0	0	0	0	0	0	0	0	0	0	0	0	0	0	0	0	0	0	0	0	0	0	0	0	0	0	0	0	0	0	0	0	0	0	0	0	78	35	24292	24206	24206	0	0	14599	9693	0	0	14438	9768	0	0	100	1
1	2	4	Pro25G_onG3PDH570_10Ts	Pro25G_onG3PDH570_10Ts	1144	13502	130	13935	13852	2702	250	309	220	100	100	0	8925	8835	1757	228	254	145	100	100	0	0	0	0	0	0	0	0	0	0	0	0	0	0	0	0	0	0	0	0	0	0	0	0	0	0	0	0	0	0	0	0	0	0	0	0	0	0	0	0	78	38	22382	22209	22209	0	0	13685	8697	0	0	13602	8607	0	0	100	1
1	3	4	Pro25G_onG3PDH570_10Ts	Pro25G_onG3PDH570_10Ts	1330	13503	140	11917	13171	2393	123	272	220	100	100	0	8285	8660	1596	136	201	118	100	100	0	0	0	0	0	0	0	0	0	0	0	0	0	0	0	0	0	0	0	0	0	0	0	0	0	0	0	0	0	0	0	0	0	0	0	0	0	0	0	0	78	36	19943	21572	21572	0	0	11794	8149	0	0	13048	8524	0	0	100	1
1	4	4	ABAD	TAG_148	1522	13505	130	1152	1149	348	103	127	68	100	100	0	846	890	289	98	118	64	100	100	0	0	0	0	0	0	0	0	0	0	0	0	0	0	0	0	0	0	0	0	0	0	0	0	0	0	0	0	0	0	0	0	0	0	0	0	0	0	0	0	78	35	1797	1838	1838	0	0	1049	748	0	0	1046	792	0	0	100	1
1	5	4	ABAE	TAG_149	1710	13504	130	4328	4321	677	90	147	96	100	100	0	526	580	256	88	112	48	99	96	0	0	0	0	0	0	0	0	0	0	0	0	0	0	0	0	0	0	0	0	0	0	0	0	0	0	0	0	0	0	0	0	0	0	0	0	0	0	0	0	78	35	4676	4723	4723	0	0	4238	438	0	0	4231	492	0	0	100	1
1	6	4	ABAF	TAG_150	1898	13503	130	820	853	318	90	129	82	100	97	0	353	398	211	90	128	80	94	74	0	0	0	0	0	0	0	0	0	0	0	0	0	0	0	0	0	0	0	0	0	0	0	0	0	0	0	0	0	0	0	0	0	0	0	0	0	0	0	0	78	35	993	1071	1071	0	0	730	263	0	0	763	308	0	0	100	1
1	7	4	ABAG	TAG_151	2089	13501	130	1190	1255	401	91	131	85	100	100	0	818	873	319	84	119	64	100	100	0	0	0	0	0	0	0	0	0	0	0	0	0	0	0	0	0	0	0	0	0	0	0	0	0	0	0	0	0	0	0	0	0	0	0	0	0	0	0	0	78	38	1833	1953	1953	0	0	1099	734	0	0	1164	789	0	0	100	1
1	8	4	ABAH	TAG_152	2280	13503	130	1785	1766	433	94	129	66	100	100	0	387	455	208	85	106	55	99	90	0	0	0	0	0	0	0	0	0	0	0	0	0	0	0	0	0	0	0	0	0	0	0	0	0	0	0	0	0	0	0	0	0	0	0	0	0	0	0	0	78	36	1993	2042	2042	0	0	1691	302	0	0	1672	370	0	0	100	1
1	9	4	ABAI	TAG_153	2469	13506	130	1881	1979	527	99	137	85	100	100	0	469	501	222	85	119	71	99	95	0	0	0	0	0	0	0	0	0	0	0	0	0	0	0	0	0	0	0	0	0	0	0	0	0	0	0	0	0	0	0	0	0	0	0	0	0	0	0	0	75	40	2166	2296	2296	0	0	1782	384	0	0	1880	416	0	0	100	1
1	10	4	ABAL	TAG_154	2656	13508	130	3204	3243	624	132	156	86	100	100	0	533	586	242	86	117	60	100	98	0	0	0	0	0	0	0	0	0	0	0	0	0	0	0	0	0	0	0	0	0	0	0	0	0	0	0	0	0	0	0	0	0	0	0	0	0	0	0	0	79	38	3519	3611	3611	0	0	3072	447	0	0	3111	500	0	0	100	1
1	11	4	ABAM	TAG_155	2846	13510	130	3785	3805	676	107	198	258	100	100	0	531	564	227	85	115	72	100	98	0	0	0	0	0	0	0	0	0	0	0	0	0	0	0	0	0	0	0	0	0	0	0	0	0	0	0	0	0	0	0	0	0	0	0	0	0	0	0	0	81	36	4124	4177	4177	0	0	3678	446	0	0	3698	479	0	0	100	1
1	12	4	ABAN	TAG_156	3030	13511	130	1348	1353	392	86	127	100	100	100	0	3218	3144	546	129	175	111	100	100	0	0	0	0	0	0	0	0	0	0	0	0	0	0	0	0	0	0	0	0	0	0	0	0	0	0	0	0	0	0	0	0	0	0	0	0	0	0	0	0	80	39	4351	4282	4282	0	0	1262	3089	0	0	1267	3015	0	0	100	1
1	13	4	YAL043C_RC-1491	YAL043C_RC-1491	3215	13499	120	219	242	130	98	121	57	73	55	0	174	199	117	92	131	78	52	24	0	0	0	0	0	0	0	0	0	0	0	0	0	0	0	0	0	0	0	0	0	0	0	0	0	0	0	0	0	0	0	0	0	0	0	0	0	0	0	0	67	37	203	251	251	0	0	121	82	0	0	144	107	0	0	100	1
1	14	4	ABBA	TAG_157	3401	13510	130	648	707	273	83	120	65	100	99	0	323	320	155	100	118	53	89	76	0	0	0	0	0	0	0	0	0	0	0	0	0	0	0	0	0	0	0	0	0	0	0	0	0	0	0	0	0	0	0	0	0	0	0	0	0	0	0	0	79	38	788	844	844	0	0	565	223	0	0	624	220	0	0	100	1
1	15	4	ABBB	TAG_158	3593	13512	130	1099	1120	379	97	119	56	100	100	0	2222	2232	550	111	143	78	100	100	0	0	0	0	0	0	0	0	0	0	0	0	0	0	0	0	0	0	0	0	0	0	0	0	0	0	0	0	0	0	0	0	0	0	0	0	0	0	0	0	79	36	3113	3144	3144	0	0	1002	2111	0	0	1023	2121	0	0	100	1
1	16	4	ABBC	TAG_159	3782	13513	130	853	889	258	96	134	73	100	100	0	515	548	221	88	113	48	100	99	0	0	0	0	0	0	0	0	0	0	0	0	0	0	0	0	0	0	0	0	0	0	0	0	0	0	0	0	0	0	0	0	0	0	0	0	0	0	0	0	79	37	1184	1253	1253	0	0	757	427	0	0	793	460	0	0	100	1
1	17	4	ABBD	TAG_160	3970	13514	130	612	701	303	129	175	101	97	94	0	362	400	204	83	115	57	94	82	0	0	0	0	0	0	0	0	0	0	0	0	0	0	0	0	0	0	0	0	0	0	0	0	0	0	0	0	0	0	0	0	0	0	0	0	0	0	0	0	77	35	762	889	889	0	0	483	279	0	0	572	317	0	0	100	1
1	18	4	ABBE	TAG_161	4164	13517	130	457	480	214	96	134	77	94	90	0	292	319	154	84	103	53	95	77	0	0	0	0	0	0	0	0	0	0	0	0	0	0	0	0	0	0	0	0	0	0	0	0	0	0	0	0	0	0	0	0	0	0	0	0	0	0	0	0	78	39	569	619	619	0	0	361	208	0	0	384	235	0	0	100	1
1	19	4	ABBF	TAG_162	4352	13513	130	690	706	221	108	152	112	100	96	0	267	299	158	89	127	75	80	57	0	0	0	0	0	0	0	0	0	0	0	0	0	0	0	0	0	0	0	0	0	0	0	0	0	0	0	0	0	0	0	0	0	0	0	0	0	0	0	0	79	38	760	808	808	0	0	582	178	0	0	598	210	0	0	100	1
1	20	4	ABBG	TAG_163	4540	13515	130	734	783	302	134	154	70	100	96	0	292	339	171	86	129	73	90	70	0	0	0	0	0	0	0	0	0	0	0	0	0	0	0	0	0	0	0	0	0	0	0	0	0	0	0	0	0	0	0	0	0	0	0	0	0	0	0	0	77	36	806	902	902	0	0	600	206	0	0	649	253	0	0	100	1
1	21	4	ABBH	TAG_164	4726	13513	130	819	837	294	95	116	55	100	100	0	268	291	134	87	117	61	85	70	0	0	0	0	0	0	0	0	0	0	0	0	0	0	0	0	0	0	0	0	0	0	0	0	0	0	0	0	0	0	0	0	0	0	0	0	0	0	0	0	81	35	905	946	946	0	0	724	181	0	0	742	204	0	0	100	1
1	22	4	ABBI	TAG_165	4917	13515	130	938	954	338	128	147	78	100	100	0	414	433	207	89	138	98	90	72	0	0	0	0	0	0	0	0	0	0	0	0	0	0	0	0	0	0	0	0	0	0	0	0	0	0	0	0	0	0	0	0	0	0	0	0	0	0	0	0	78	36	1135	1170	1170	0	0	810	325	0	0	826	344	0	0	100	1
1	23	4	ABBL	TAG_166	5103	13513	130	3953	4096	848	100	137	98	100	100	0	313	356	189	85	117	78	89	72	0	0	0	0	0	0	0	0	0	0	0	0	0	0	0	0	0	0	0	0	0	0	0	0	0	0	0	0	0	0	0	0	0	0	0	0	0	0	0	0	81	36	4081	4267	4267	0	0	3853	228	0	0	3996	271	0	0	100	1
1	24	4	ABBM	TAG_167	5292	13515	130	6186	6238	1031	139	195	132	100	100	0	499	539	223	84	135	84	99	95	0	0	0	0	0	0	0	0	0	0	0	0	0	0	0	0	0	0	0	0	0	0	0	0	0	0	0	0	0	0	0	0	0	0	0	0	0	0	0	0	78	36	6462	6554	6554	0	0	6047	415	0	0	6099	455	0	0	100	1
1	25	4	ABBN	TAG_168	5480	13520	130	1236	1215	371	90	122	58	100	100	0	808	837	312	88	120	78	100	100	0	0	0	0	0	0	0	0	0	0	0	0	0	0	0	0	0	0	0	0	0	0	0	0	0	0	0	0	0	0	0	0	0	0	0	0	0	0	0	0	76	38	1866	1874	1874	0	0	1146	720	0	0	1125	749	0	0	100	1
1	26	4	ABCA	TAG_169	5664	13521	130	873	939	363	100	144	89	100	99	0	588	590	226	87	119	69	99	99	0	0	0	0	0	0	0	0	0	0	0	0	0	0	0	0	0	0	0	0	0	0	0	0	0	0	0	0	0	0	0	0	0	0	0	0	0	0	0	0	78	38	1274	1342	1342	0	0	773	501	0	0	839	503	0	0	100	1
1	27	4	ABCB	TAG_170	5859	13522	130	839	858	303	81	118	69	100	100	0	341	442	216	89	123	70	96	86	0	0	0	0	0	0	0	0	0	0	0	0	0	0	0	0	0	0	0	0	0	0	0	0	0	0	0	0	0	0	0	0	0	0	0	0	0	0	0	0	80	39	1010	1130	1130	0	0	758	252	0	0	777	353	0	0	100	1
1	28	4	ABCC	TAG_171	6044	13521	130	2198	2327	603	94	135	85	100	100	0	994	1009	306	93	133	76	100	100	0	0	0	0	0	0	0	0	0	0	0	0	0	0	0	0	0	0	0	0	0	0	0	0	0	0	0	0	0	0	0	0	0	0	0	0	0	0	0	0	79	35	3005	3149	3149	0	0	2104	901	0	0	2233	916	0	0	100	1
1	29	4	ABCD	TAG_172	6230	13522	130	1474	1527	454	86	120	66	100	100	0	601	605	221	97	144	93	100	94	0	0	0	0	0	0	0	0	0	0	0	0	0	0	0	0	0	0	0	0	0	0	0	0	0	0	0	0	0	0	0	0	0	0	0	0	0	0	0	0	80	39	1892	1949	1949	0	0	1388	504	0	0	1441	508	0	0	100	1
1	30	4	ABCE	TAG_173	6416	13523	130	796	840	288	87	128	107	100	100	0	329	357	185	93	124	71	83	69	0	0	0	0	0	0	0	0	0	0	0	0	0	0	0	0	0	0	0	0	0	0	0	0	0	0	0	0	0	0	0	0	0	0	0	0	0	0	0	0	81	37	945	1017	1017	0	0	709	236	0	0	753	264	0	0	100	1
1	31	4	ABCF	TAG_174	6605	13522	130	627	663	267	91	127	79	100	95	0	290	340	169	83	116	60	93	78	0	0	0	0	0	0	0	0	0	0	0	0	0	0	0	0	0	0	0	0	0	0	0	0	0	0	0	0	0	0	0	0	0	0	0	0	0	0	0	0	80	36	743	829	829	0	0	536	207	0	0	572	257	0	0	100	1
1	32	4	ABCG	TAG_175	6795	13523	130	685	701	255	91	131	68	99	99	0	485	504	230	86	122	73	98	89	0	0	0	0	0	0	0	0	0	0	0	0	0	0	0	0	0	0	0	0	0	0	0	0	0	0	0	0	0	0	0	0	0	0	0	0	0	0	0	0	80	36	993	1028	1028	0	0	594	399	0	0	610	418	0	0	100	1
1	33	4	ABCH	TAG_176	6986	13525	130	532	566	200	91	125	73	100	98	0	251	261	127	82	98	35	89	81	0	0	0	0	0	0	0	0	0	0	0	0	0	0	0	0	0	0	0	0	0	0	0	0	0	0	0	0	0	0	0	0	0	0	0	0	0	0	0	0	79	39	610	654	654	0	0	441	169	0	0	475	179	0	0	100	1
1	34	4	ABCI	TAG_177	7173	13525	130	1719	1725	424	96	118	46	100	100	0	496	535	222	84	129	81	99	92	0	0	0	0	0	0	0	0	0	0	0	0	0	0	0	0	0	0	0	0	0	0	0	0	0	0	0	0	0	0	0	0	0	0	0	0	0	0	0	0	78	35	2035	2080	2080	0	0	1623	412	0	0	1629	451	0	0	100	1
1	35	4	ABCL	TAG_178	7363	13525	130	656	686	249	89	128	69	100	98	0	380	384	158	84	119	62	98	86	0	0	0	0	0	0	0	0	0	0	0	0	0	0	0	0	0	0	0	0	0	0	0	0	0	0	0	0	0	0	0	0	0	0	0	0	0	0	0	0	79	36	863	897	897	0	0	567	296	0	0	597	300	0	0	100	1
1	36	4	ABCM	TAG_179	7551	13526	130	801	830	276	96	120	54	100	100	0	400	458	226	86	121	73	96	86	0	0	0	0	0	0	0	0	0	0	0	0	0	0	0	0	0	0	0	0	0	0	0	0	0	0	0	0	0	0	0	0	0	0	0	0	0	0	0	0	77	40	1019	1106	1106	0	0	705	314	0	0	734	372	0	0	100	1
1	37	4	ABCN	TAG_180	7738	13527	130	3080	3099	575	90	102	26	100	100	0	1038	1075	333	109	141	80	100	100	0	0	0	0	0	0	0	0	0	0	0	0	0	0	0	0	0	0	0	0	0	0	0	0	0	0	0	0	0	0	0	0	0	0	0	0	0	0	0	0	77	34	3919	3975	3975	0	0	2990	929	0	0	3009	966	0	0	100	1
1	38	4	ABDA	TAG_181	7929	13527	130	2218	2282	606	94	135	88	100	100	0	512	537	273	87	126	86	96	87	0	0	0	0	0	0	0	0	0	0	0	0	0	0	0	0	0	0	0	0	0	0	0	0	0	0	0	0	0	0	0	0	0	0	0	0	0	0	0	0	75	40	2549	2638	2638	0	0	2124	425	0	0	2188	450	0	0	100	1
1	39	4	ABDB	TAG_182	8117	13529	130	1419	1488	410	113	165	98	100	100	0	1712	1702	502	99	138	78	100	100	0	0	0	0	0	0	0	0	0	0	0	0	0	0	0	0	0	0	0	0	0	0	0	0	0	0	0	0	0	0	0	0	0	0	0	0	0	0	0	0	79	36	2919	2978	2978	0	0	1306	1613	0	0	1375	1603	0	0	100	1
1	40	4	ABDC	TAG_183	8305	13531	130	646	681	230	82	98	47	100	100	0	816	865	300	90	136	90	100	100	0	0	0	0	0	0	0	0	0	0	0	0	0	0	0	0	0	0	0	0	0	0	0	0	0	0	0	0	0	0	0	0	0	0	0	0	0	0	0	0	79	36	1290	1374	1374	0	0	564	726	0	0	599	775	0	0	100	1
1	41	4	ABDD	TAG_184	8496	13528	130	383	454	226	101	149	108	90	70	0	256	258	120	88	137	118	64	23	0	0	0	0	0	0	0	0	0	0	0	0	0	0	0	0	0	0	0	0	0	0	0	0	0	0	0	0	0	0	0	0	0	0	0	0	0	0	0	0	77	37	450	523	523	0	0	282	168	0	0	353	170	0	0	100	1
1	42	4	ABDE	TAG_185	8680	13532	130	421	476	218	83	94	26	100	100	0	528	584	269	84	113	54	100	100	0	0	0	0	0	0	0	0	0	0	0	0	0	0	0	0	0	0	0	0	0	0	0	0	0	0	0	0	0	0	0	0	0	0	0	0	0	0	0	0	78	42	782	893	893	0	0	338	444	0	0	393	500	0	0	100	1
1	43	4	ABDF	TAG_186	8868	13533	130	396	412	197	82	107	57	97	88	0	259	293	173	88	110	62	79	66	0	0	0	0	0	0	0	0	0	0	0	0	0	0	0	0	0	0	0	0	0	0	0	0	0	0	0	0	0	0	0	0	0	0	0	0	0	0	0	0	77	36	485	535	535	0	0	314	171	0	0	330	205	0	0	100	1
1	44	4	ABDG	TAG_187	9054	13534	130	369	389	194	85	111	59	96	78	0	1313	1353	376	93	127	79	100	100	0	0	0	0	0	0	0	0	0	0	0	0	0	0	0	0	0	0	0	0	0	0	0	0	0	0	0	0	0	0	0	0	0	0	0	0	0	0	0	0	80	39	1504	1564	1564	0	0	284	1220	0	0	304	1260	0	0	100	1
1	45	4	ABDH	TAG_188	9242	13532	130	444	493	218	88	119	69	99	95	0	504	525	249	86	118	67	94	93	0	0	0	0	0	0	0	0	0	0	0	0	0	0	0	0	0	0	0	0	0	0	0	0	0	0	0	0	0	0	0	0	0	0	0	0	0	0	0	0	80	38	774	844	844	0	0	356	418	0	0	405	439	0	0	100	1
1	46	4	ABDI	TAG_189	9425	13533	130	634	657	254	92	139	86	99	98	0	389	417	222	90	123	62	91	82	0	0	0	0	0	0	0	0	0	0	0	0	0	0	0	0	0	0	0	0	0	0	0	0	0	0	0	0	0	0	0	0	0	0	0	0	0	0	0	0	79	37	841	892	892	0	0	542	299	0	0	565	327	0	0	100	1
1	47	4	ABDL	TAG_190	9621	13534	130	759	796	312	87	121	78	100	100	0	1000	1064	320	123	159	98	100	100	0	0	0	0	0	0	0	0	0	0	0	0	0	0	0	0	0	0	0	0	0	0	0	0	0	0	0	0	0	0	0	0	0	0	0	0	0	0	0	0	79	36	1549	1650	1650	0	0	672	877	0	0	709	941	0	0	100	1
1	48	4	ABDM	TAG_191	9811	13534	130	1922	2006	538	90	128	80	100	100	0	2260	2309	478	95	129	73	100	100	0	0	0	0	0	0	0	0	0	0	0	0	0	0	0	0	0	0	0	0	0	0	0	0	0	0	0	0	0	0	0	0	0	0	0	0	0	0	0	0	78	35	3997	4130	4130	0	0	1832	2165	0	0	1916	2214	0	0	100	1
1	49	4	ABDN	TAG_192	9999	13535	130	426	443	196	97	132	83	97	80	0	279	300	143	91	116	50	88	75	0	0	0	0	0	0	0	0	0	0	0	0	0	0	0	0	0	0	0	0	0	0	0	0	0	0	0	0	0	0	0	0	0	0	0	0	0	0	0	0	76	40	517	555	555	0	0	329	188	0	0	346	209	0	0	100	1
1	50	4	ABEA	TAG_193	10189	13534	130	497	530	197	95	136	78	100	97	0	283	337	176	99	146	94	79	49	0	0	0	0	0	0	0	0	0	0	0	0	0	0	0	0	0	0	0	0	0	0	0	0	0	0	0	0	0	0	0	0	0	0	0	0	0	0	0	0	77	35	586	673	673	0	0	402	184	0	0	435	238	0	0	100	1
1	51	4	ABEB	TAG_194	10376	13540	130	386	423	170	93	136	99	93	79	0	2793	2670	697	95	150	105	100	100	0	0	0	0	0	0	0	0	0	0	0	0	0	0	0	0	0	0	0	0	0	0	0	0	0	0	0	0	0	0	0	0	0	0	0	0	0	0	0	0	81	35	2991	2905	2905	0	0	293	2698	0	0	330	2575	0	0	100	1
1	52	4	ABEC	TAG_195	10565	13543	130	431	462	193	84	101	29	100	98	0	346	350	176	100	124	64	84	71	0	0	0	0	0	0	0	0	0	0	0	0	0	0	0	0	0	0	0	0	0	0	0	0	0	0	0	0	0	0	0	0	0	0	0	0	0	0	0	0	79	36	593	628	628	0	0	347	246	0	0	378	250	0	0	100	1
1	53	4	ABED	TAG_196	10754	13537	130	474	495	194	93	112	49	99	95	0	288	338	182	87	120	60	91	81	0	0	0	0	0	0	0	0	0	0	0	0	0	0	0	0	0	0	0	0	0	0	0	0	0	0	0	0	0	0	0	0	0	0	0	0	0	0	0	0	78	39	582	653	653	0	0	381	201	0	0	402	251	0	0	100	1
1	54	4	Pro25G_onG3PDH570_20bp	Pro25G_onG3PDH570_20bp	10934	13541	140	8117	8321	1441	201	242	159	100	100	0	4759	4589	767	120	183	135	100	100	0	0	0	0	0	0	0	0	0	0	0	0	0	0	0	0	0	0	0	0	0	0	0	0	0	0	0	0	0	0	0	0	0	0	0	0	0	0	0	0	78	38	12555	12589	12589	0	0	7916	4639	0	0	8120	4469	0	0	100	1
1	55	4	ABEE	TAG_197	11125	13541	130	377	390	170	84	127	78	93	79	0	590	642	258	96	124	70	100	99	0	0	0	0	0	0	0	0	0	0	0	0	0	0	0	0	0	0	0	0	0	0	0	0	0	0	0	0	0	0	0	0	0	0	0	0	0	0	0	0	80	36	787	852	852	0	0	293	494	0	0	306	546	0	0	100	1
1	56	4	ABEF	TAG_198	11317	13538	130	371	391	199	81	110	57	92	86	0	271	273	144	86	116	75	75	58	0	0	0	0	0	0	0	0	0	0	0	0	0	0	0	0	0	0	0	0	0	0	0	0	0	0	0	0	0	0	0	0	0	0	0	0	0	0	0	0	76	36	475	497	497	0	0	290	185	0	0	310	187	0	0	100	1
1	57	4	ABEG	TAG_199	11503	13494	135	529	2176	5156	176	1333	5851	10	4	0	339	5316	15734	155	2248	10879	8	8	4	0	0	0	0	0	0	0	0	0	0	0	0	0	0	0	0	0	0	0	0	0	0	0	0	0	0	0	0	0	0	0	0	0	0	0	0	0	0	0	48	36	537	7161	7161	0	0	353	184	0	0	2000	5161	0	0	-50	1
1	58	4	ABEH	TAG_200	11692	13543	130	496	512	221	87	117	63	99	92	0	387	453	211	96	125	68	96	91	0	0	0	0	0	0	0	0	0	0	0	0	0	0	0	0	0	0	0	0	0	0	0	0	0	0	0	0	0	0	0	0	0	0	0	0	0	0	0	0	79	37	700	782	782	0	0	409	291	0	0	425	357	0	0	100	1
1	59	4	ABEI	TAG_201	11884	13544	130	1087	1094	396	92	128	73	100	100	0	915	1015	354	92	117	85	100	100	0	0	0	0	0	0	0	0	0	0	0	0	0	0	0	0	0	0	0	0	0	0	0	0	0	0	0	0	0	0	0	0	0	0	0	0	0	0	0	0	81	37	1818	1925	1925	0	0	995	823	0	0	1002	923	0	0	100	1
1	60	4	ABEL	TAG_202	12071	13542	130	406	423	197	88	125	73	96	80	0	269	293	157	85	126	90	72	52	0	0	0	0	0	0	0	0	0	0	0	0	0	0	0	0	0	0	0	0	0	0	0	0	0	0	0	0	0	0	0	0	0	0	0	0	0	0	0	0	79	40	502	543	543	0	0	318	184	0	0	335	208	0	0	100	1
1	61	4	ABEM	TAG_203	12264	13545	130	1524	1459	357	82	107	49	100	100	0	279	296	146	99	123	59	81	67	0	0	0	0	0	0	0	0	0	0	0	0	0	0	0	0	0	0	0	0	0	0	0	0	0	0	0	0	0	0	0	0	0	0	0	0	0	0	0	0	79	40	1622	1574	1574	0	0	1442	180	0	0	1377	197	0	0	100	1
1	62	4	ABEN	TAG_204	12448	13544	130	5467	5473	893	145	161	74	100	100	0	2646	2683	522	106	168	127	100	100	0	0	0	0	0	0	0	0	0	0	0	0	0	0	0	0	0	0	0	0	0	0	0	0	0	0	0	0	0	0	0	0	0	0	0	0	0	0	0	0	79	37	7862	7905	7905	0	0	5322	2540	0	0	5328	2577	0	0	100	1
1	63	4	ABFA	TAG_205	12637	13544	130	620	624	251	84	107	65	99	95	0	448	490	222	95	127	80	94	87	0	0	0	0	0	0	0	0	0	0	0	0	0	0	0	0	0	0	0	0	0	0	0	0	0	0	0	0	0	0	0	0	0	0	0	0	0	0	0	0	79	35	889	935	935	0	0	536	353	0	0	540	395	0	0	100	1
1	64	4	ABFB	TAG_206	12821	13546	130	848	895	272	100	146	97	100	99	0	344	366	163	88	125	80	90	70	0	0	0	0	0	0	0	0	0	0	0	0	0	0	0	0	0	0	0	0	0	0	0	0	0	0	0	0	0	0	0	0	0	0	0	0	0	0	0	0	77	38	1004	1073	1073	0	0	748	256	0	0	795	278	0	0	100	1
1	65	4	ABFC	TAG_207	13011	13547	130	941	936	297	95	151	138	100	99	0	733	760	264	81	103	51	100	100	0	0	0	0	0	0	0	0	0	0	0	0	0	0	0	0	0	0	0	0	0	0	0	0	0	0	0	0	0	0	0	0	0	0	0	0	0	0	0	0	77	40	1498	1520	1520	0	0	846	652	0	0	841	679	0	0	100	1
1	66	4	ABFD	TAG_208	13197	13547	130	672	705	284	83	111	54	100	97	0	267	304	138	84	109	57	89	76	0	0	0	0	0	0	0	0	0	0	0	0	0	0	0	0	0	0	0	0	0	0	0	0	0	0	0	0	0	0	0	0	0	0	0	0	0	0	0	0	78	35	772	842	842	0	0	589	183	0	0	622	220	0	0	100	1
1	67	4	ABFE	TAG_209	13388	13551	130	1662	1656	443	112	151	105	100	100	0	481	496	227	85	116	57	99	94	0	0	0	0	0	0	0	0	0	0	0	0	0	0	0	0	0	0	0	0	0	0	0	0	0	0	0	0	0	0	0	0	0	0	0	0	0	0	0	0	79	39	1946	1955	1955	0	0	1550	396	0	0	1544	411	0	0	100	1
1	68	4	ABFF	TAG_210	13578	13550	130	3426	3410	633	112	150	91	100	100	0	651	705	267	95	125	64	100	100	0	0	0	0	0	0	0	0	0	0	0	0	0	0	0	0	0	0	0	0	0	0	0	0	0	0	0	0	0	0	0	0	0	0	0	0	0	0	0	0	78	37	3870	3908	3908	0	0	3314	556	0	0	3298	610	0	0	100	1
1	69	4	ABFG	TAG_211	13767	13552	130	1742	1832	474	100	139	80	100	100	0	901	909	352	89	116	57	100	100	0	0	0	0	0	0	0	0	0	0	0	0	0	0	0	0	0	0	0	0	0	0	0	0	0	0	0	0	0	0	0	0	0	0	0	0	0	0	0	0	80	37	2454	2552	2552	0	0	1642	812	0	0	1732	820	0	0	100	1
1	70	4	ABFH	TAG_212	13956	13554	130	602	739	260	88	120	66	100	100	0	312	334	160	85	105	45	93	85	0	0	0	0	0	0	0	0	0	0	0	0	0	0	0	0	0	0	0	0	0	0	0	0	0	0	0	0	0	0	0	0	0	0	0	0	0	0	0	0	80	36	741	900	900	0	0	514	227	0	0	651	249	0	0	100	1
1	71	4	ABFI	TAG_213	14144	13552	130	565	595	213	87	106	50	100	99	0	306	328	150	82	113	68	90	72	0	0	0	0	0	0	0	0	0	0	0	0	0	0	0	0	0	0	0	0	0	0	0	0	0	0	0	0	0	0	0	0	0	0	0	0	0	0	0	0	79	36	702	754	754	0	0	478	224	0	0	508	246	0	0	100	1
1	72	4	ABFL	TAG_214	14332	13552	130	5093	5035	833	114	146	90	100	100	0	2361	2363	572	97	148	96	100	100	0	0	0	0	0	0	0	0	0	0	0	0	0	0	0	0	0	0	0	0	0	0	0	0	0	0	0	0	0	0	0	0	0	0	0	0	0	0	0	0	80	37	7243	7187	7187	0	0	4979	2264	0	0	4921	2266	0	0	100	1
1	73	4	ABFM	TAG_215	14516	13552	130	1698	1749	451	104	141	89	100	100	0	1415	1420	428	114	143	89	100	99	0	0	0	0	0	0	0	0	0	0	0	0	0	0	0	0	0	0	0	0	0	0	0	0	0	0	0	0	0	0	0	0	0	0	0	0	0	0	0	0	80	37	2895	2951	2951	0	0	1594	1301	0	0	1645	1306	0	0	100	1
1	74	4	ABFN	TAG_216	14705	13551	130	21401	21534	2622	366	406	315	100	100	0	2567	2603	578	105	127	53	100	100	0	0	0	0	0	0	0	0	0	0	0	0	0	0	0	0	0	0	0	0	0	0	0	0	0	0	0	0	0	0	0	0	0	0	0	0	0	0	0	0	79	35	23497	23666	23666	0	0	21035	2462	0	0	21168	2498	0	0	100	1
1	75	4	ABGA	TAG_217	14894	13554	130	673	697	256	97	132	84	100	100	0	394	400	168	92	136	81	94	76	0	0	0	0	0	0	0	0	0	0	0	0	0	0	0	0	0	0	0	0	0	0	0	0	0	0	0	0	0	0	0	0	0	0	0	0	0	0	0	0	80	37	878	908	908	0	0	576	302	0	0	600	308	0	0	100	1
1	76	4	ABGB	TAG_218	15082	13558	130	1207	1292	415	84	118	67	100	100	0	2872	2904	612	148	167	78	100	100	0	0	0	0	0	0	0	0	0	0	0	0	0	0	0	0	0	0	0	0	0	0	0	0	0	0	0	0	0	0	0	0	0	0	0	0	0	0	0	0	78	36	3847	3964	3964	0	0	1123	2724	0	0	1208	2756	0	0	100	1
1	77	4	ABGC	TAG_219	15275	13557	130	1581	1611	499	135	179	128	100	100	0	1165	1224	377	118	168	99	100	100	0	0	0	0	0	0	0	0	0	0	0	0	0	0	0	0	0	0	0	0	0	0	0	0	0	0	0	0	0	0	0	0	0	0	0	0	0	0	0	0	80	42	2493	2582	2582	0	0	1446	1047	0	0	1476	1106	0	0	100	1
1	78	4	ABGD	TAG_220	15459	13555	130	313	352	148	81	109	46	97	92	0	269	269	126	103	119	51	73	66	0	0	0	0	0	0	0	0	0	0	0	0	0	0	0	0	0	0	0	0	0	0	0	0	0	0	0	0	0	0	0	0	0	0	0	0	0	0	0	0	74	38	398	437	437	0	0	232	166	0	0	271	166	0	0	100	1
1	79	4	ABGE	TAG_221	15651	13559	130	974	1034	321	94	151	132	100	100	0	438	461	189	103	163	148	86	59	0	0	0	0	0	0	0	0	0	0	0	0	0	0	0	0	0	0	0	0	0	0	0	0	0	0	0	0	0	0	0	0	0	0	0	0	0	0	0	0	78	36	1215	1298	1298	0	0	880	335	0	0	940	358	0	0	100	1
1	80	4	ABGF	TAG_222	15840	13558	130	511	555	220	94	118	51	99	99	0	312	360	169	98	131	81	87	70	0	0	0	0	0	0	0	0	0	0	0	0	0	0	0	0	0	0	0	0	0	0	0	0	0	0	0	0	0	0	0	0	0	0	0	0	0	0	0	0	77	37	631	723	723	0	0	417	214	0	0	461	262	0	0	100	1
1	81	4	r60_a97	r60_a97	16025	13556	130	433	471	230	84	114	68	98	88	0	270	291	139	83	104	42	90	84	0	0	0	0	0	0	0	0	0	0	0	0	0	0	0	0	0	0	0	0	0	0	0	0	0	0	0	0	0	0	0	0	0	0	0	0	0	0	0	0	80	39	536	595	595	0	0	349	187	0	0	387	208	0	0	100	1
1	82	4	ABGG	TAG_223	16211	13560	130	389	412	201	84	103	46	96	86	0	258	293	174	87	114	62	82	65	0	0	0	0	0	0	0	0	0	0	0	0	0	0	0	0	0	0	0	0	0	0	0	0	0	0	0	0	0	0	0	0	0	0	0	0	0	0	0	0	78	37	476	534	534	0	0	305	171	0	0	328	206	0	0	100	1
1	83	4	ABGH	TAG_224	16398	13564	130	339	370	192	85	101	48	94	81	0	390	424	179	104	135	66	96	85	0	0	0	0	0	0	0	0	0	0	0	0	0	0	0	0	0	0	0	0	0	0	0	0	0	0	0	0	0	0	0	0	0	0	0	0	0	0	0	0	78	35	540	605	605	0	0	254	286	0	0	285	320	0	0	100	1
1	84	4	ABGI	TAG_225	16586	13563	130	311	354	181	85	110	52	89	80	0	904	899	294	89	118	65	100	100	0	0	0	0	0	0	0	0	0	0	0	0	0	0	0	0	0	0	0	0	0	0	0	0	0	0	0	0	0	0	0	0	0	0	0	0	0	0	0	0	81	36	1041	1079	1079	0	0	226	815	0	0	269	810	0	0	100	1
1	85	4	ABGL	TAG_226	16775	13564	130	3429	3381	743	120	139	73	100	100	0	2084	2095	540	108	137	76	100	100	0	0	0	0	0	0	0	0	0	0	0	0	0	0	0	0	0	0	0	0	0	0	0	0	0	0	0	0	0	0	0	0	0	0	0	0	0	0	0	0	80	37	5285	5248	5248	0	0	3309	1976	0	0	3261	1987	0	0	100	1
1	86	4	ABGM	TAG_227	16962	13564	130	479	503	236	87	115	54	99	96	0	1019	1002	297	93	113	51	100	100	0	0	0	0	0	0	0	0	0	0	0	0	0	0	0	0	0	0	0	0	0	0	0	0	0	0	0	0	0	0	0	0	0	0	0	0	0	0	0	0	79	36	1318	1325	1325	0	0	392	926	0	0	416	909	0	0	100	1
1	87	4	ABGN	TAG_228	17154	13566	130	701	724	289	87	114	55	100	100	0	506	535	210	84	117	60	100	96	0	0	0	0	0	0	0	0	0	0	0	0	0	0	0	0	0	0	0	0	0	0	0	0	0	0	0	0	0	0	0	0	0	0	0	0	0	0	0	0	80	43	1036	1088	1088	0	0	614	422	0	0	637	451	0	0	100	1
1	88	4	ABHA	TAG_229	17342	13567	130	777	806	263	93	126	71	100	100	0	269	290	137	84	106	48	91	78	0	0	0	0	0	0	0	0	0	0	0	0	0	0	0	0	0	0	0	0	0	0	0	0	0	0	0	0	0	0	0	0	0	0	0	0	0	0	0	0	78	35	869	919	919	0	0	684	185	0	0	713	206	0	0	100	1
1	89	4	ABHB	TAG_230	17534	13568	130	1031	1081	354	116	156	99	100	100	0	648	672	288	84	114	64	99	99	0	0	0	0	0	0	0	0	0	0	0	0	0	0	0	0	0	0	0	0	0	0	0	0	0	0	0	0	0	0	0	0	0	0	0	0	0	0	0	0	79	40	1479	1553	1553	0	0	915	564	0	0	965	588	0	0	100	1
1	90	4	ABHC	TAG_231	17722	13570	130	746	752	243	88	109	50	100	100	0	1200	1255	367	100	137	80	100	100	0	0	0	0	0	0	0	0	0	0	0	0	0	0	0	0	0	0	0	0	0	0	0	0	0	0	0	0	0	0	0	0	0	0	0	0	0	0	0	0	80	37	1758	1819	1819	0	0	658	1100	0	0	664	1155	0	0	100	1
1	91	4	ABHD	TAG_232	17912	13570	130	834	879	312	87	128	71	100	100	0	292	302	147	92	132	84	75	58	0	0	0	0	0	0	0	0	0	0	0	0	0	0	0	0	0	0	0	0	0	0	0	0	0	0	0	0	0	0	0	0	0	0	0	0	0	0	0	0	79	38	947	1002	1002	0	0	747	200	0	0	792	210	0	0	100	1
1	92	4	ABHE	TAG_233	18099	13569	130	2141	2193	508	84	117	67	100	100	0	398	431	222	86	111	50	97	91	0	0	0	0	0	0	0	0	0	0	0	0	0	0	0	0	0	0	0	0	0	0	0	0	0	0	0	0	0	0	0	0	0	0	0	0	0	0	0	0	78	36	2369	2454	2454	0	0	2057	312	0	0	2109	345	0	0	100	1
1	93	4	ABHF	TAG_234	18285	13571	130	3721	3700	742	128	158	130	100	100	0	591	631	255	87	117	58	99	96	0	0	0	0	0	0	0	0	0	0	0	0	0	0	0	0	0	0	0	0	0	0	0	0	0	0	0	0	0	0	0	0	0	0	0	0	0	0	0	0	79	35	4097	4116	4116	0	0	3593	504	0	0	3572	544	0	0	100	1
1	94	4	ABHG	TAG_235	18472	13572	130	600	640	220	85	117	68	100	100	0	190	240	155	101	142	79	53	35	0	0	0	0	0	0	0	0	0	0	0	0	0	0	0	0	0	0	0	0	0	0	0	0	0	0	0	0	0	0	0	0	0	0	0	0	0	0	0	0	78	40	604	694	694	0	0	515	89	0	0	555	139	0	0	100	1
1	95	4	ABHH	TAG_236	18660	13572	130	756	796	247	132	162	109	100	100	0	266	290	139	84	124	92	78	49	0	0	0	0	0	0	0	0	0	0	0	0	0	0	0	0	0	0	0	0	0	0	0	0	0	0	0	0	0	0	0	0	0	0	0	0	0	0	0	0	78	39	806	870	870	0	0	624	182	0	0	664	206	0	0	100	1
1	96	4	ABHI	TAG_237	18847	13574	130	707	713	241	107	131	59	100	100	0	245	256	131	99	131	77	72	47	0	0	0	0	0	0	0	0	0	0	0	0	0	0	0	0	0	0	0	0	0	0	0	0	0	0	0	0	0	0	0	0	0	0	0	0	0	0	0	0	79	36	746	763	763	0	0	600	146	0	0	606	157	0	0	100	1
1	97	4	ABHL	TAG_238	19034	13574	130	1434	1433	362	86	121	76	100	100	0	517	544	239	92	123	63	99	96	0	0	0	0	0	0	0	0	0	0	0	0	0	0	0	0	0	0	0	0	0	0	0	0	0	0	0	0	0	0	0	0	0	0	0	0	0	0	0	0	80	38	1773	1799	1799	0	0	1348	425	0	0	1347	452	0	0	100	1
1	98	4	ABHM	TAG_239	19223	13574	130	2304	2382	568	133	158	106	100	100	0	673	686	260	82	114	59	100	98	0	0	0	0	0	0	0	0	0	0	0	0	0	0	0	0	0	0	0	0	0	0	0	0	0	0	0	0	0	0	0	0	0	0	0	0	0	0	0	0	80	37	2762	2853	2853	0	0	2171	591	0	0	2249	604	0	0	100	1
1	99	4	ABHN	TAG_240	19414	13574	130	65535	63922	2844	418	805	704	100	100	50	4125	4150	686	131	159	91	100	100	0	0	0	0	0	0	0	0	0	0	0	0	0	0	0	0	0	0	0	0	0	0	0	0	0	0	0	0	0	0	0	0	0	0	0	0	0	0	0	0	80	38	69111	67523	67523	0	0	65117	3994	0	0	63504	4019	0	0	100	1
1	100	4	ABIA	TAG_241	19602	13576	130	1117	1127	346	99	154	136	100	97	0	625	662	230	83	102	50	100	100	0	0	0	0	0	0	0	0	0	0	0	0	0	0	0	0	0	0	0	0	0	0	0	0	0	0	0	0	0	0	0	0	0	0	0	0	0	0	0	0	77	35	1560	1607	1607	0	0	1018	542	0	0	1028	579	0	0	100	1
1	101	4	ABIB	TAG_242	19790	13580	130	894	910	310	93	120	56	100	100	0	4889	4818	819	123	157	98	100	100	0	0	0	0	0	0	0	0	0	0	0	0	0	0	0	0	0	0	0	0	0	0	0	0	0	0	0	0	0	0	0	0	0	0	0	0	0	0	0	0	78	36	5567	5512	5512	0	0	801	4766	0	0	817	4695	0	0	100	1
1	102	4	ABIC	TAG_243	19981	13580	130	2002	2045	501	93	141	91	100	100	0	970	1013	325	141	147	66	100	100	0	0	0	0	0	0	0	0	0	0	0	0	0	0	0	0	0	0	0	0	0	0	0	0	0	0	0	0	0	0	0	0	0	0	0	0	0	0	0	0	78	36	2738	2824	2824	0	0	1909	829	0	0	1952	872	0	0	100	1
1	103	4	ABID	TAG_244	20169	13580	130	1768	1877	533	102	119	49	100	100	0	422	422	193	106	136	82	89	74	0	0	0	0	0	0	0	0	0	0	0	0	0	0	0	0	0	0	0	0	0	0	0	0	0	0	0	0	0	0	0	0	0	0	0	0	0	0	0	0	78	36	1982	2091	2091	0	0	1666	316	0	0	1775	316	0	0	100	1
1	104	4	ABIE	TAG_245	20355	13582	130	961	992	330	96	130	77	100	100	0	533	593	264	86	122	63	100	96	0	0	0	0	0	0	0	0	0	0	0	0	0	0	0	0	0	0	0	0	0	0	0	0	0	0	0	0	0	0	0	0	0	0	0	0	0	0	0	0	79	35	1312	1403	1403	0	0	865	447	0	0	896	507	0	0	100	1
1	105	4	ABIF	TAG_246	20546	13582	130	608	623	222	81	103	49	100	98	0	348	386	200	87	116	56	95	84	0	0	0	0	0	0	0	0	0	0	0	0	0	0	0	0	0	0	0	0	0	0	0	0	0	0	0	0	0	0	0	0	0	0	0	0	0	0	0	0	79	37	788	841	841	0	0	527	261	0	0	542	299	0	0	100	1
1	106	4	ABIG	TAG_247	20730	13584	130	494	546	251	82	124	75	100	97	0	324	363	197	98	123	57	91	74	0	0	0	0	0	0	0	0	0	0	0	0	0	0	0	0	0	0	0	0	0	0	0	0	0	0	0	0	0	0	0	0	0	0	0	0	0	0	0	0	77	35	638	729	729	0	0	412	226	0	0	464	265	0	0	100	1
1	107	4	ABIH	TAG_248	20917	13587	130	799	850	291	89	121	76	100	100	0	830	880	305	99	128	59	100	100	0	0	0	0	0	0	0	0	0	0	0	0	0	0	0	0	0	0	0	0	0	0	0	0	0	0	0	0	0	0	0	0	0	0	0	0	0	0	0	0	76	36	1441	1542	1542	0	0	710	731	0	0	761	781	0	0	100	1
1	108	4	ABII	TAG_249	21105	13584	130	733	756	290	83	113	61	100	100	0	895	904	344	85	109	43	100	100	0	0	0	0	0	0	0	0	0	0	0	0	0	0	0	0	0	0	0	0	0	0	0	0	0	0	0	0	0	0	0	0	0	0	0	0	0	0	0	0	81	37	1460	1492	1492	0	0	650	810	0	0	673	819	0	0	100	1
1	109	4	Pro25G	Pro25G	21284	13581	130	5925	6094	1082	128	154	89	100	100	0	3412	3413	729	119	162	98	100	100	0	0	0	0	0	0	0	0	0	0	0	0	0	0	0	0	0	0	0	0	0	0	0	0	0	0	0	0	0	0	0	0	0	0	0	0	0	0	0	0	80	34	9090	9260	9260	0	0	5797	3293	0	0	5966	3294	0	0	100	1
1	110	4	Pro25G_onG3PDH570_10Ts	Pro25G_onG3PDH570_10Ts	21479	13585	130	16440	16162	2172	259	270	157	100	100	0	10381	10434	1457	158	210	149	100	100	0	0	0	0	0	0	0	0	0	0	0	0	0	0	0	0	0	0	0	0	0	0	0	0	0	0	0	0	0	0	0	0	0	0	0	0	0	0	0	0	76	40	26404	26179	26179	0	0	16181	10223	0	0	15903	10276	0	0	100	1
1	111	4	Pro25G_onG3PDH570_10Ts	Pro25G_onG3PDH570_10Ts	21669	13585	130	11165	11064	1160	169	208	130	100	100	0	6379	6480	894	83	126	80	100	100	0	0	0	0	0	0	0	0	0	0	0	0	0	0	0	0	0	0	0	0	0	0	0	0	0	0	0	0	0	0	0	0	0	0	0	0	0	0	0	0	77	38	17292	17292	17292	0	0	10996	6296	0	0	10895	6397	0	0	100	1
1	112	4	Pro25G_onG3PDH570_10Ts	Pro25G_onG3PDH570_10Ts	21862	13590	130	9253	9344	1052	125	183	116	100	100	0	5235	5294	771	125	160	102	100	100	0	0	0	0	0	0	0	0	0	0	0	0	0	0	0	0	0	0	0	0	0	0	0	0	0	0	0	0	0	0	0	0	0	0	0	0	0	0	0	0	80	37	14238	14388	14388	0	0	9128	5110	0	0	9219	5169	0	0	100	1
1	1	5	Pro25G_onG3PDH570_10Ts	Pro25G_onG3PDH570_10Ts	951	13710	130	12381	12319	1910	154	214	150	100	100	0	8084	7899	1335	190	233	185	100	100	0	0	0	0	0	0	0	0	0	0	0	0	0	0	0	0	0	0	0	0	0	0	0	0	0	0	0	0	0	0	0	0	0	0	0	0	0	0	0	0	78	35	20121	19874	19874	0	0	12227	7894	0	0	12165	7709	0	0	100	1
1	2	5	Pro25G_onG3PDH570_10Ts	Pro25G_onG3PDH570_10Ts	1138	13713	130	16336	16439	1648	195	290	194	100	100	0	11533	11360	1309	150	244	193	100	100	0	0	0	0	0	0	0	0	0	0	0	0	0	0	0	0	0	0	0	0	0	0	0	0	0	0	0	0	0	0	0	0	0	0	0	0	0	0	0	0	79	38	27524	27454	27454	0	0	16141	11383	0	0	16244	11210	0	0	100	1
1	3	5	ABIL	TAG_250	1327	13715	130	604	606	234	91	126	81	100	95	0	486	500	179	84	110	52	97	97	0	0	0	0	0	0	0	0	0	0	0	0	0	0	0	0	0	0	0	0	0	0	0	0	0	0	0	0	0	0	0	0	0	0	0	0	0	0	0	0	78	35	915	931	931	0	0	513	402	0	0	515	416	0	0	100	1
1	4	5	ABIM	TAG_251	1515	13716	130	1916	1919	420	100	117	49	100	100	0	4341	4410	848	133	165	92	100	100	0	0	0	0	0	0	0	0	0	0	0	0	0	0	0	0	0	0	0	0	0	0	0	0	0	0	0	0	0	0	0	0	0	0	0	0	0	0	0	0	80	38	6024	6096	6096	0	0	1816	4208	0	0	1819	4277	0	0	100	1
1	5	5	ABIN	TAG_252	1704	13713	130	7094	7100	989	175	194	104	100	100	0	1345	1393	381	97	138	86	100	100	0	0	0	0	0	0	0	0	0	0	0	0	0	0	0	0	0	0	0	0	0	0	0	0	0	0	0	0	0	0	0	0	0	0	0	0	0	0	0	0	78	39	8167	8221	8221	0	0	6919	1248	0	0	6925	1296	0	0	100	1
1	6	5	ABLA	TAG_253	1891	13714	130	1363	1394	343	89	131	93	100	100	0	1323	1381	407	84	124	79	100	100	0	0	0	0	0	0	0	0	0	0	0	0	0	0	0	0	0	0	0	0	0	0	0	0	0	0	0	0	0	0	0	0	0	0	0	0	0	0	0	0	79	36	2513	2602	2602	0	0	1274	1239	0	0	1305	1297	0	0	100	1
1	7	5	ABLB	TAG_254	2079	13713	130	1309	1379	351	119	141	74	100	100	0	355	371	138	89	142	98	90	71	0	0	0	0	0	0	0	0	0	0	0	0	0	0	0	0	0	0	0	0	0	0	0	0	0	0	0	0	0	0	0	0	0	0	0	0	0	0	0	0	78	35	1456	1542	1542	0	0	1190	266	0	0	1260	282	0	0	100	1
1	8	5	ABLC	TAG_255	2266	13715	130	1152	1162	375	101	133	79	100	100	0	468	492	217	80	123	82	97	87	0	0	0	0	0	0	0	0	0	0	0	0	0	0	0	0	0	0	0	0	0	0	0	0	0	0	0	0	0	0	0	0	0	0	0	0	0	0	0	0	78	36	1439	1473	1473	0	0	1051	388	0	0	1061	412	0	0	100	1
1	9	5	ABLD	TAG_256	2456	13717	130	1096	1157	352	89	111	48	100	100	0	418	422	174	89	116	60	99	96	0	0	0	0	0	0	0	0	0	0	0	0	0	0	0	0	0	0	0	0	0	0	0	0	0	0	0	0	0	0	0	0	0	0	0	0	0	0	0	0	77	37	1336	1401	1401	0	0	1007	329	0	0	1068	333	0	0	100	1
1	10	5	ABLE	TAG_257	2646	13719	130	4546	4728	848	135	183	132	100	100	0	1334	1354	420	97	129	71	100	100	0	0	0	0	0	0	0	0	0	0	0	0	0	0	0	0	0	0	0	0	0	0	0	0	0	0	0	0	0	0	0	0	0	0	0	0	0	0	0	0	80	36	5648	5850	5850	0	0	4411	1237	0	0	4593	1257	0	0	100	1
1	11	5	ABLF	TAG_258	2834	13720	130	1092	1163	369	105	127	61	100	100	0	792	786	312	93	124	65	100	100	0	0	0	0	0	0	0	0	0	0	0	0	0	0	0	0	0	0	0	0	0	0	0	0	0	0	0	0	0	0	0	0	0	0	0	0	0	0	0	0	80	37	1686	1751	1751	0	0	987	699	0	0	1058	693	0	0	100	1
1	12	5	ABLG	TAG_259	3022	13720	130	535	532	235	81	131	81	99	90	0	466	484	190	82	102	40	100	98	0	0	0	0	0	0	0	0	0	0	0	0	0	0	0	0	0	0	0	0	0	0	0	0	0	0	0	0	0	0	0	0	0	0	0	0	0	0	0	0	80	36	838	853	853	0	0	454	384	0	0	451	402	0	0	100	1
1	13	5	ABLH	TAG_260	3211	13717	130	2036	2137	557	86	99	24	100	100	0	790	812	268	85	119	55	100	100	0	0	0	0	0	0	0	0	0	0	0	0	0	0	0	0	0	0	0	0	0	0	0	0	0	0	0	0	0	0	0	0	0	0	0	0	0	0	0	0	77	39	2655	2778	2778	0	0	1950	705	0	0	2051	727	0	0	100	1
1	14	5	ABLI	TAG_261	3398	13716	130	8340	8322	1355	171	189	127	100	100	0	1119	1167	378	90	127	66	100	100	0	0	0	0	0	0	0	0	0	0	0	0	0	0	0	0	0	0	0	0	0	0	0	0	0	0	0	0	0	0	0	0	0	0	0	0	0	0	0	0	77	37	9198	9228	9228	0	0	8169	1029	0	0	8151	1077	0	0	100	1
1	15	5	ABLL	TAG_262	3585	13717	130	507	541	231	97	117	50	99	98	0	260	277	135	95	126	64	82	58	0	0	0	0	0	0	0	0	0	0	0	0	0	0	0	0	0	0	0	0	0	0	0	0	0	0	0	0	0	0	0	0	0	0	0	0	0	0	0	0	79	38	575	626	626	0	0	410	165	0	0	444	182	0	0	100	1
1	16	5	ABLM	TAG_263	3774	13719	130	1576	1615	443	102	126	63	100	100	0	580	614	241	84	128	77	100	96	0	0	0	0	0	0	0	0	0	0	0	0	0	0	0	0	0	0	0	0	0	0	0	0	0	0	0	0	0	0	0	0	0	0	0	0	0	0	0	0	80	38	1970	2043	2043	0	0	1474	496	0	0	1513	530	0	0	100	1
1	17	5	ABLN	TAG_264	3964	13721	130	1577	1615	384	112	150	91	100	100	0	670	666	255	86	119	69	99	96	0	0	0	0	0	0	0	0	0	0	0	0	0	0	0	0	0	0	0	0	0	0	0	0	0	0	0	0	0	0	0	0	0	0	0	0	0	0	0	0	79	34	2049	2083	2083	0	0	1465	584	0	0	1503	580	0	0	100	1
1	18	5	ABMA	TAG_265	4150	13724	130	936	984	331	84	108	54	100	100	0	410	456	226	81	118	66	99	89	0	0	0	0	0	0	0	0	0	0	0	0	0	0	0	0	0	0	0	0	0	0	0	0	0	0	0	0	0	0	0	0	0	0	0	0	0	0	0	0	78	35	1181	1275	1275	0	0	852	329	0	0	900	375	0	0	100	1
1	19	5	ABMB	TAG_266	4339	13724	130	4935	5027	843	98	130	67	100	100	0	658	665	245	116	135	71	100	97	0	0	0	0	0	0	0	0	0	0	0	0	0	0	0	0	0	0	0	0	0	0	0	0	0	0	0	0	0	0	0	0	0	0	0	0	0	0	0	0	77	35	5379	5478	5478	0	0	4837	542	0	0	4929	549	0	0	100	1
1	20	5	ABMC	TAG_267	4529	13726	130	907	937	314	84	136	106	100	99	0	524	527	237	111	147	97	91	84	0	0	0	0	0	0	0	0	0	0	0	0	0	0	0	0	0	0	0	0	0	0	0	0	0	0	0	0	0	0	0	0	0	0	0	0	0	0	0	0	75	40	1236	1269	1269	0	0	823	413	0	0	853	416	0	0	100	1
1	21	5	ABMD	TAG_268	4719	13722	130	794	798	264	89	127	81	100	100	0	251	280	156	84	115	53	77	68	0	0	0	0	0	0	0	0	0	0	0	0	0	0	0	0	0	0	0	0	0	0	0	0	0	0	0	0	0	0	0	0	0	0	0	0	0	0	0	0	79	38	872	905	905	0	0	705	167	0	0	709	196	0	0	100	1
1	22	5	ABME	TAG_269	4905	13723	130	25487	25513	2730	328	325	161	100	100	0	2277	2363	556	114	140	73	100	100	0	0	0	0	0	0	0	0	0	0	0	0	0	0	0	0	0	0	0	0	0	0	0	0	0	0	0	0	0	0	0	0	0	0	0	0	0	0	0	0	80	36	27322	27434	27434	0	0	25159	2163	0	0	25185	2249	0	0	100	1
1	23	5	ABMF	TAG_270	5093	13724	130	6561	6619	918	119	157	101	100	100	0	1125	1116	355	83	123	84	100	100	0	0	0	0	0	0	0	0	0	0	0	0	0	0	0	0	0	0	0	0	0	0	0	0	0	0	0	0	0	0	0	0	0	0	0	0	0	0	0	0	79	36	7484	7533	7533	0	0	6442	1042	0	0	6500	1033	0	0	100	1
1	24	5	ABMG	TAG_271	5281	13726	130	1151	1199	301	86	106	46	100	100	0	409	412	155	85	101	36	99	95	0	0	0	0	0	0	0	0	0	0	0	0	0	0	0	0	0	0	0	0	0	0	0	0	0	0	0	0	0	0	0	0	0	0	0	0	0	0	0	0	78	38	1389	1440	1440	0	0	1065	324	0	0	1113	327	0	0	100	1
1	25	5	ABMH	TAG_272	5467	13727	130	869	885	295	95	130	99	100	100	0	246	273	150	83	131	142	57	18	0	0	0	0	0	0	0	0	0	0	0	0	0	0	0	0	0	0	0	0	0	0	0	0	0	0	0	0	0	0	0	0	0	0	0	0	0	0	0	0	77	35	937	980	980	0	0	774	163	0	0	790	190	0	0	100	1
1	26	5	ABMI	TAG_273	5659	13727	130	980	998	316	103	131	67	100	100	0	374	392	197	86	112	49	96	88	0	0	0	0	0	0	0	0	0	0	0	0	0	0	0	0	0	0	0	0	0	0	0	0	0	0	0	0	0	0	0	0	0	0	0	0	0	0	0	0	75	40	1165	1201	1201	0	0	877	288	0	0	895	306	0	0	100	1
1	27	5	ABML	TAG_274	5847	13730	130	1898	1962	479	109	151	88	100	100	0	875	903	313	104	124	51	100	100	0	0	0	0	0	0	0	0	0	0	0	0	0	0	0	0	0	0	0	0	0	0	0	0	0	0	0	0	0	0	0	0	0	0	0	0	0	0	0	0	80	35	2560	2652	2652	0	0	1789	771	0	0	1853	799	0	0	100	1
1	28	5	ABMM	TAG_275	6034	13729	130	1782	1771	418	89	136	92	100	100	0	500	534	217	81	113	61	98	96	0	0	0	0	0	0	0	0	0	0	0	0	0	0	0	0	0	0	0	0	0	0	0	0	0	0	0	0	0	0	0	0	0	0	0	0	0	0	0	0	80	38	2112	2135	2135	0	0	1693	419	0	0	1682	453	0	0	100	1
1	29	5	ABMN	TAG_276	6223	13730	130	5067	5086	885	124	179	121	100	100	0	431	476	214	83	106	44	99	96	0	0	0	0	0	0	0	0	0	0	0	0	0	0	0	0	0	0	0	0	0	0	0	0	0	0	0	0	0	0	0	0	0	0	0	0	0	0	0	0	81	36	5291	5355	5355	0	0	4943	348	0	0	4962	393	0	0	100	1
1	30	5	ABNA	TAG_277	6414	13732	130	603	639	272	87	120	77	100	98	0	313	315	142	90	131	121	76	43	0	0	0	0	0	0	0	0	0	0	0	0	0	0	0	0	0	0	0	0	0	0	0	0	0	0	0	0	0	0	0	0	0	0	0	0	0	0	0	0	79	35	739	777	777	0	0	516	223	0	0	552	225	0	0	100	1
1	31	5	ABNB	TAG_278	6599	13728	130	914	995	348	85	115	54	100	100	0	464	498	181	132	154	90	97	86	0	0	0	0	0	0	0	0	0	0	0	0	0	0	0	0	0	0	0	0	0	0	0	0	0	0	0	0	0	0	0	0	0	0	0	0	0	0	0	0	78	38	1161	1276	1276	0	0	829	332	0	0	910	366	0	0	100	1
1	32	5	ABNC	TAG_279	6788	13730	130	983	958	306	91	106	37	100	100	0	591	602	221	95	132	79	100	98	0	0	0	0	0	0	0	0	0	0	0	0	0	0	0	0	0	0	0	0	0	0	0	0	0	0	0	0	0	0	0	0	0	0	0	0	0	0	0	0	80	38	1388	1374	1374	0	0	892	496	0	0	867	507	0	0	100	1
1	33	5	ABND	TAG_280	6975	13733	130	2028	2032	467	106	147	84	100	100	0	2242	2317	544	117	158	120	100	100	0	0	0	0	0	0	0	0	0	0	0	0	0	0	0	0	0	0	0	0	0	0	0	0	0	0	0	0	0	0	0	0	0	0	0	0	0	0	0	0	78	36	4047	4126	4126	0	0	1922	2125	0	0	1926	2200	0	0	100	1
1	34	5	ABNE	TAG_281	7165	13732	130	584	677	285	105	127	66	100	99	0	331	371	189	88	120	84	85	67	0	0	0	0	0	0	0	0	0	0	0	0	0	0	0	0	0	0	0	0	0	0	0	0	0	0	0	0	0	0	0	0	0	0	0	0	0	0	0	0	79	35	722	855	855	0	0	479	243	0	0	572	283	0	0	100	1
1	35	5	ABNF	TAG_282	7354	13733	130	851	926	296	82	115	63	100	100	0	455	491	222	87	121	78	99	89	0	0	0	0	0	0	0	0	0	0	0	0	0	0	0	0	0	0	0	0	0	0	0	0	0	0	0	0	0	0	0	0	0	0	0	0	0	0	0	0	80	38	1137	1248	1248	0	0	769	368	0	0	844	404	0	0	100	1
1	36	5	YHL032C_RC-301	YHL032C_RC-301	7538	13735	130	239	290	135	93	127	77	88	48	0	154	185	98	91	130	83	44	17	0	0	0	0	0	0	0	0	0	0	0	0	0	0	0	0	0	0	0	0	0	0	0	0	0	0	0	0	0	0	0	0	0	0	0	0	0	0	0	0	69	36	209	291	291	0	0	146	63	0	0	197	94	0	0	100	1
1	37	5	ABNG	TAG_283	7728	13736	130	1434	1530	401	98	151	98	100	100	0	768	881	276	95	121	51	100	100	0	0	0	0	0	0	0	0	0	0	0	0	0	0	0	0	0	0	0	0	0	0	0	0	0	0	0	0	0	0	0	0	0	0	0	0	0	0	0	0	76	39	2009	2218	2218	0	0	1336	673	0	0	1432	786	0	0	100	1
1	38	5	ABNH	TAG_284	7917	13737	130	781	763	262	87	117	72	100	100	0	873	888	256	94	140	105	100	100	0	0	0	0	0	0	0	0	0	0	0	0	0	0	0	0	0	0	0	0	0	0	0	0	0	0	0	0	0	0	0	0	0	0	0	0	0	0	0	0	78	34	1473	1470	1470	0	0	694	779	0	0	676	794	0	0	100	1
1	39	5	ABNI	TAG_285	8103	13737	130	4277	4113	731	88	136	105	100	100	0	1597	1677	474	92	135	85	100	100	0	0	0	0	0	0	0	0	0	0	0	0	0	0	0	0	0	0	0	0	0	0	0	0	0	0	0	0	0	0	0	0	0	0	0	0	0	0	0	0	78	37	5694	5610	5610	0	0	4189	1505	0	0	4025	1585	0	0	100	1
1	40	5	ABNL	TAG_286	8291	13738	130	1050	1079	314	82	107	61	100	100	0	823	839	296	85	134	106	100	100	0	0	0	0	0	0	0	0	0	0	0	0	0	0	0	0	0	0	0	0	0	0	0	0	0	0	0	0	0	0	0	0	0	0	0	0	0	0	0	0	79	35	1706	1751	1751	0	0	968	738	0	0	997	754	0	0	100	1
1	41	5	ABNM	TAG_287	8482	13741	130	779	791	259	108	147	86	100	100	0	682	721	269	85	112	61	100	100	0	0	0	0	0	0	0	0	0	0	0	0	0	0	0	0	0	0	0	0	0	0	0	0	0	0	0	0	0	0	0	0	0	0	0	0	0	0	0	0	80	40	1268	1319	1319	0	0	671	597	0	0	683	636	0	0	100	1
1	42	5	ABNN	TAG_288	8672	13739	130	5874	5889	914	123	171	106	100	100	0	1796	1780	457	93	128	79	100	100	0	0	0	0	0	0	0	0	0	0	0	0	0	0	0	0	0	0	0	0	0	0	0	0	0	0	0	0	0	0	0	0	0	0	0	0	0	0	0	0	79	37	7454	7453	7453	0	0	5751	1703	0	0	5766	1687	0	0	100	1
1	43	5	ACAA	TAG_289	8861	13743	130	1833	1892	424	123	162	106	100	100	0	2013	2028	468	90	130	78	100	100	0	0	0	0	0	0	0	0	0	0	0	0	0	0	0	0	0	0	0	0	0	0	0	0	0	0	0	0	0	0	0	0	0	0	0	0	0	0	0	0	78	38	3633	3707	3707	0	0	1710	1923	0	0	1769	1938	0	0	100	1
1	44	5	ACAB	TAG_290	9050	13744	130	1055	1064	345	91	132	70	100	100	0	652	753	352	88	125	74	99	99	0	0	0	0	0	0	0	0	0	0	0	0	0	0	0	0	0	0	0	0	0	0	0	0	0	0	0	0	0	0	0	0	0	0	0	0	0	0	0	0	78	34	1528	1638	1638	0	0	964	564	0	0	973	665	0	0	100	1
1	45	5	ACAC	TAG_291	9240	13744	130	767	772	284	88	119	59	100	100	0	727	750	309	100	138	87	100	96	0	0	0	0	0	0	0	0	0	0	0	0	0	0	0	0	0	0	0	0	0	0	0	0	0	0	0	0	0	0	0	0	0	0	0	0	0	0	0	0	77	35	1306	1334	1334	0	0	679	627	0	0	684	650	0	0	100	1
1	46	5	ACAD	TAG_292	9427	13744	130	1903	1918	461	103	139	78	100	100	0	836	910	333	86	119	63	100	100	0	0	0	0	0	0	0	0	0	0	0	0	0	0	0	0	0	0	0	0	0	0	0	0	0	0	0	0	0	0	0	0	0	0	0	0	0	0	0	0	79	36	2550	2639	2639	0	0	1800	750	0	0	1815	824	0	0	100	1
1	47	5	ACAE	TAG_293	9612	13747	130	1178	1282	393	125	149	83	100	100	0	960	970	310	87	105	40	100	100	0	0	0	0	0	0	0	0	0	0	0	0	0	0	0	0	0	0	0	0	0	0	0	0	0	0	0	0	0	0	0	0	0	0	0	0	0	0	0	0	78	35	1926	2040	2040	0	0	1053	873	0	0	1157	883	0	0	100	1
1	48	5	ACAF	TAG_294	9802	13745	130	2778	2782	605	135	155	77	100	100	0	567	751	281	99	125	60	100	100	0	0	0	0	0	0	0	0	0	0	0	0	0	0	0	0	0	0	0	0	0	0	0	0	0	0	0	0	0	0	0	0	0	0	0	0	0	0	0	0	78	35	3111	3299	3299	0	0	2643	468	0	0	2647	652	0	0	100	1
1	49	5	ACAG	TAG_295	9988	13745	130	1423	1469	432	94	117	53	100	100	0	429	440	198	109	158	117	87	65	0	0	0	0	0	0	0	0	0	0	0	0	0	0	0	0	0	0	0	0	0	0	0	0	0	0	0	0	0	0	0	0	0	0	0	0	0	0	0	0	77	37	1649	1706	1706	0	0	1329	320	0	0	1375	331	0	0	100	1
1	50	5	ACAH	TAG_296	10176	13747	130	1296	1332	386	129	140	68	100	100	0	375	463	218	83	109	49	100	95	0	0	0	0	0	0	0	0	0	0	0	0	0	0	0	0	0	0	0	0	0	0	0	0	0	0	0	0	0	0	0	0	0	0	0	0	0	0	0	0	78	36	1459	1583	1583	0	0	1167	292	0	0	1203	380	0	0	100	1
1	51	5	ACAI	TAG_297	10364	13750	130	1346	1388	339	107	136	90	100	100	0	1065	1084	326	86	122	70	100	100	0	0	0	0	0	0	0	0	0	0	0	0	0	0	0	0	0	0	0	0	0	0	0	0	0	0	0	0	0	0	0	0	0	0	0	0	0	0	0	0	79	36	2218	2279	2279	0	0	1239	979	0	0	1281	998	0	0	100	1
1	52	5	ACAL	TAG_298	10554	13748	130	1081	1125	371	88	110	52	100	100	0	578	609	240	89	119	57	99	98	0	0	0	0	0	0	0	0	0	0	0	0	0	0	0	0	0	0	0	0	0	0	0	0	0	0	0	0	0	0	0	0	0	0	0	0	0	0	0	0	80	42	1482	1557	1557	0	0	993	489	0	0	1037	520	0	0	100	1
1	53	5	Pro25G_onG3PDH570_20bp	Pro25G_onG3PDH570_20bp	10741	13748	130	10385	10368	1319	162	199	139	100	100	0	5972	5918	877	135	167	95	100	100	0	0	0	0	0	0	0	0	0	0	0	0	0	0	0	0	0	0	0	0	0	0	0	0	0	0	0	0	0	0	0	0	0	0	0	0	0	0	0	0	78	37	16060	15989	15989	0	0	10223	5837	0	0	10206	5783	0	0	100	1
1	54	5	ACAM	TAG_299	10932	13750	130	1170	1201	394	97	118	55	100	100	0	607	589	221	93	121	63	100	96	0	0	0	0	0	0	0	0	0	0	0	0	0	0	0	0	0	0	0	0	0	0	0	0	0	0	0	0	0	0	0	0	0	0	0	0	0	0	0	0	80	37	1587	1600	1600	0	0	1073	514	0	0	1104	496	0	0	100	1
1	55	5	ACAN	TAG_300	11124	13751	130	3703	3748	639	122	155	93	100	100	0	1127	1139	327	103	143	88	100	100	0	0	0	0	0	0	0	0	0	0	0	0	0	0	0	0	0	0	0	0	0	0	0	0	0	0	0	0	0	0	0	0	0	0	0	0	0	0	0	0	79	35	4605	4662	4662	0	0	3581	1024	0	0	3626	1036	0	0	100	1
1	56	5	Pro25G	Pro25G	11305	13755	130	590	603	231	88	111	61	100	95	0	252	297	166	96	127	72	71	52	0	0	0	0	0	0	0	0	0	0	0	0	0	0	0	0	0	0	0	0	0	0	0	0	0	0	0	0	0	0	0	0	0	0	0	0	0	0	0	0	79	41	658	716	716	0	0	502	156	0	0	515	201	0	0	100	1
1	57	5	R_26134483_1	R_26134483_1	11496	13756	130	374	413	193	79	109	48	99	94	0	204	230	137	84	111	51	77	56	0	0	0	0	0	0	0	0	0	0	0	0	0	0	0	0	0	0	0	0	0	0	0	0	0	0	0	0	0	0	0	0	0	0	0	0	0	0	0	0	77	36	415	480	480	0	0	295	120	0	0	334	146	0	0	100	1
1	58	5	ACBA	TAG_301	11682	13752	130	635	671	270	86	112	56	100	99	0	457	503	219	87	118	64	98	91	0	0	0	0	0	0	0	0	0	0	0	0	0	0	0	0	0	0	0	0	0	0	0	0	0	0	0	0	0	0	0	0	0	0	0	0	0	0	0	0	80	38	919	1001	1001	0	0	549	370	0	0	585	416	0	0	100	1
1	59	5	ACBB	TAG_302	11874	13755	130	519	532	183	87	118	67	100	95	0	337	378	198	83	112	57	90	81	0	0	0	0	0	0	0	0	0	0	0	0	0	0	0	0	0	0	0	0	0	0	0	0	0	0	0	0	0	0	0	0	0	0	0	0	0	0	0	0	79	41	686	740	740	0	0	432	254	0	0	445	295	0	0	100	1
1	60	5	ACBC	TAG_303	12060	13755	130	677	746	303	89	122	80	100	99	0	460	508	194	90	124	66	100	97	0	0	0	0	0	0	0	0	0	0	0	0	0	0	0	0	0	0	0	0	0	0	0	0	0	0	0	0	0	0	0	0	0	0	0	0	0	0	0	0	78	38	958	1075	1075	0	0	588	370	0	0	657	418	0	0	100	1
1	61	5	ACBD	TAG_304	12251	13756	130	632	650	208	104	144	84	100	99	0	354	375	169	88	134	90	91	71	0	0	0	0	0	0	0	0	0	0	0	0	0	0	0	0	0	0	0	0	0	0	0	0	0	0	0	0	0	0	0	0	0	0	0	0	0	0	0	0	77	37	794	833	833	0	0	528	266	0	0	546	287	0	0	100	1
1	62	5	ACBE	TAG_305	12438	13759	130	494	489	182	92	121	62	98	96	0	264	279	127	85	116	70	82	58	0	0	0	0	0	0	0	0	0	0	0	0	0	0	0	0	0	0	0	0	0	0	0	0	0	0	0	0	0	0	0	0	0	0	0	0	0	0	0	0	79	36	581	591	591	0	0	402	179	0	0	397	194	0	0	100	1
1	63	5	ACBF	TAG_306	12631	13759	130	2057	2153	579	86	132	77	100	100	0	386	447	229	83	118	64	96	87	0	0	0	0	0	0	0	0	0	0	0	0	0	0	0	0	0	0	0	0	0	0	0	0	0	0	0	0	0	0	0	0	0	0	0	0	0	0	0	0	78	34	2274	2431	2431	0	0	1971	303	0	0	2067	364	0	0	100	1
1	64	5	ACBG	TAG_307	12816	13759	130	482	509	204	86	109	49	100	99	0	222	333	158	86	155	160	63	28	0	0	0	0	0	0	0	0	0	0	0	0	0	0	0	0	0	0	0	0	0	0	0	0	0	0	0	0	0	0	0	0	0	0	0	0	0	0	0	0	80	38	532	670	670	0	0	396	136	0	0	423	247	0	0	100	1
1	65	5	ACBH	TAG_308	13003	13760	130	405	439	199	87	120	77	95	86	0	272	288	155	86	108	58	81	63	0	0	0	0	0	0	0	0	0	0	0	0	0	0	0	0	0	0	0	0	0	0	0	0	0	0	0	0	0	0	0	0	0	0	0	0	0	0	0	0	80	36	504	554	554	0	0	318	186	0	0	352	202	0	0	100	1
1	66	5	ACBI	TAG_309	13191	13763	130	527	557	262	86	107	45	99	98	0	679	706	237	94	156	120	100	96	0	0	0	0	0	0	0	0	0	0	0	0	0	0	0	0	0	0	0	0	0	0	0	0	0	0	0	0	0	0	0	0	0	0	0	0	0	0	0	0	79	36	1026	1083	1083	0	0	441	585	0	0	471	612	0	0	100	1
1	67	5	ACBL	TAG_310	13379	13761	130	555	556	245	87	124	71	98	95	0	493	536	233	86	115	58	100	96	0	0	0	0	0	0	0	0	0	0	0	0	0	0	0	0	0	0	0	0	0	0	0	0	0	0	0	0	0	0	0	0	0	0	0	0	0	0	0	0	80	39	875	919	919	0	0	468	407	0	0	469	450	0	0	100	1
1	68	5	ACBM	TAG_311	13568	13764	130	943	998	331	87	132	82	100	100	0	429	425	188	89	116	63	95	86	0	0	0	0	0	0	0	0	0	0	0	0	0	0	0	0	0	0	0	0	0	0	0	0	0	0	0	0	0	0	0	0	0	0	0	0	0	0	0	0	79	36	1196	1247	1247	0	0	856	340	0	0	911	336	0	0	100	1
1	69	5	ACBN	TAG_312	13756	13764	130	1678	1656	481	107	133	60	100	100	0	848	851	329	87	120	62	100	100	0	0	0	0	0	0	0	0	0	0	0	0	0	0	0	0	0	0	0	0	0	0	0	0	0	0	0	0	0	0	0	0	0	0	0	0	0	0	0	0	78	37	2332	2313	2313	0	0	1571	761	0	0	1549	764	0	0	100	1
1	70	5	ACCA	TAG_313	13945	13766	130	1544	1557	389	88	136	81	100	100	0	1169	1235	412	91	120	55	100	100	0	0	0	0	0	0	0	0	0	0	0	0	0	0	0	0	0	0	0	0	0	0	0	0	0	0	0	0	0	0	0	0	0	0	0	0	0	0	0	0	79	42	2534	2613	2613	0	0	1456	1078	0	0	1469	1144	0	0	100	1
1	71	5	ACCB	TAG_314	14135	13765	130	535	579	240	86	104	45	100	98	0	322	338	159	88	140	144	70	37	0	0	0	0	0	0	0	0	0	0	0	0	0	0	0	0	0	0	0	0	0	0	0	0	0	0	0	0	0	0	0	0	0	0	0	0	0	0	0	0	79	37	683	743	743	0	0	449	234	0	0	493	250	0	0	100	1
1	72	5	ACCC	TAG_315	14325	13768	130	3342	3318	686	111	141	76	100	100	0	793	856	329	90	133	75	100	99	0	0	0	0	0	0	0	0	0	0	0	0	0	0	0	0	0	0	0	0	0	0	0	0	0	0	0	0	0	0	0	0	0	0	0	0	0	0	0	0	79	39	3934	3973	3973	0	0	3231	703	0	0	3207	766	0	0	100	1
1	73	5	ACCD	TAG_316	14513	13767	130	843	882	294	91	126	62	100	100	0	540	605	284	84	118	56	99	99	0	0	0	0	0	0	0	0	0	0	0	0	0	0	0	0	0	0	0	0	0	0	0	0	0	0	0	0	0	0	0	0	0	0	0	0	0	0	0	0	78	36	1208	1312	1312	0	0	752	456	0	0	791	521	0	0	100	1
1	74	5	ACCE	TAG_317	14702	13769	130	676	730	309	90	128	71	100	100	0	421	453	194	92	133	86	95	85	0	0	0	0	0	0	0	0	0	0	0	0	0	0	0	0	0	0	0	0	0	0	0	0	0	0	0	0	0	0	0	0	0	0	0	0	0	0	0	0	79	35	915	1001	1001	0	0	586	329	0	0	640	361	0	0	100	1
1	75	5	ACCF	TAG_318	14886	13771	130	799	860	290	87	133	77	100	100	0	553	545	200	88	121	64	100	98	0	0	0	0	0	0	0	0	0	0	0	0	0	0	0	0	0	0	0	0	0	0	0	0	0	0	0	0	0	0	0	0	0	0	0	0	0	0	0	0	80	35	1177	1230	1230	0	0	712	465	0	0	773	457	0	0	100	1
1	76	5	ACCG	TAG_319	15074	13771	130	1273	1238	400	82	125	93	100	100	0	684	671	243	97	117	54	100	99	0	0	0	0	0	0	0	0	0	0	0	0	0	0	0	0	0	0	0	0	0	0	0	0	0	0	0	0	0	0	0	0	0	0	0	0	0	0	0	0	79	35	1778	1730	1730	0	0	1191	587	0	0	1156	574	0	0	100	1
1	77	5	ACCH	TAG_320	15265	13772	130	536	560	264	86	116	55	99	98	0	333	382	198	86	105	53	92	86	0	0	0	0	0	0	0	0	0	0	0	0	0	0	0	0	0	0	0	0	0	0	0	0	0	0	0	0	0	0	0	0	0	0	0	0	0	0	0	0	79	35	697	770	770	0	0	450	247	0	0	474	296	0	0	100	1
1	78	5	ACCI	TAG_321	15452	13772	130	708	671	249	90	117	55	100	95	0	878	957	316	90	115	54	100	100	0	0	0	0	0	0	0	0	0	0	0	0	0	0	0	0	0	0	0	0	0	0	0	0	0	0	0	0	0	0	0	0	0	0	0	0	0	0	0	0	81	37	1406	1448	1448	0	0	618	788	0	0	581	867	0	0	100	1
1	79	5	ACCL	TAG_322	15641	13771	130	844	874	301	89	131	87	100	100	0	548	556	205	81	124	87	99	96	0	0	0	0	0	0	0	0	0	0	0	0	0	0	0	0	0	0	0	0	0	0	0	0	0	0	0	0	0	0	0	0	0	0	0	0	0	0	0	0	80	42	1222	1260	1260	0	0	755	467	0	0	785	475	0	0	100	1
1	80	5	ACCM	TAG_323	15829	13772	130	907	925	315	93	123	76	100	100	0	731	780	279	91	127	66	100	100	0	0	0	0	0	0	0	0	0	0	0	0	0	0	0	0	0	0	0	0	0	0	0	0	0	0	0	0	0	0	0	0	0	0	0	0	0	0	0	0	78	39	1454	1521	1521	0	0	814	640	0	0	832	689	0	0	100	1
1	81	5	r60_a22	r60_a22	16012	13767	130	350	380	191	83	135	85	95	66	0	211	242	150	88	111	43	70	62	0	0	0	0	0	0	0	0	0	0	0	0	0	0	0	0	0	0	0	0	0	0	0	0	0	0	0	0	0	0	0	0	0	0	0	0	0	0	0	0	73	34	390	451	451	0	0	267	123	0	0	297	154	0	0	100	1
1	82	5	ACCN	TAG_324	16204	13775	130	2626	2720	580	120	148	78	100	100	0	609	683	260	98	124	65	100	98	0	0	0	0	0	0	0	0	0	0	0	0	0	0	0	0	0	0	0	0	0	0	0	0	0	0	0	0	0	0	0	0	0	0	0	0	0	0	0	0	80	41	3017	3185	3185	0	0	2506	511	0	0	2600	585	0	0	100	1
1	83	5	ACDA	TAG_325	16393	13776	130	1364	1393	379	88	123	81	100	100	0	707	740	254	91	117	52	100	100	0	0	0	0	0	0	0	0	0	0	0	0	0	0	0	0	0	0	0	0	0	0	0	0	0	0	0	0	0	0	0	0	0	0	0	0	0	0	0	0	76	38	1892	1954	1954	0	0	1276	616	0	0	1305	649	0	0	100	1
1	84	5	ACDB	TAG_326	16583	13777	130	822	814	309	92	122	55	100	100	0	904	941	310	94	135	81	100	99	0	0	0	0	0	0	0	0	0	0	0	0	0	0	0	0	0	0	0	0	0	0	0	0	0	0	0	0	0	0	0	0	0	0	0	0	0	0	0	0	78	36	1540	1569	1569	0	0	730	810	0	0	722	847	0	0	100	1
1	85	5	ACDC	TAG_327	16772	13777	130	1041	1099	380	89	133	77	100	100	0	734	753	230	92	121	69	100	100	0	0	0	0	0	0	0	0	0	0	0	0	0	0	0	0	0	0	0	0	0	0	0	0	0	0	0	0	0	0	0	0	0	0	0	0	0	0	0	0	77	35	1594	1671	1671	0	0	952	642	0	0	1010	661	0	0	100	1
1	86	5	ACDD	TAG_328	16960	13778	120	623	653	265	84	114	55	99	97	0	1043	1075	322	90	136	102	100	100	0	0	0	0	0	0	0	0	0	0	0	0	0	0	0	0	0	0	0	0	0	0	0	0	0	0	0	0	0	0	0	0	0	0	0	0	0	0	0	0	78	35	1492	1554	1554	0	0	539	953	0	0	569	985	0	0	100	1
1	87	5	ACDE	TAG_329	17146	13778	130	681	697	239	85	113	60	100	100	0	782	778	248	84	116	58	100	100	0	0	0	0	0	0	0	0	0	0	0	0	0	0	0	0	0	0	0	0	0	0	0	0	0	0	0	0	0	0	0	0	0	0	0	0	0	0	0	0	79	38	1294	1306	1306	0	0	596	698	0	0	612	694	0	0	100	1
1	88	5	ACDF	TAG_330	17335	13779	130	603	606	257	84	113	66	100	98	0	453	470	188	94	145	86	95	81	0	0	0	0	0	0	0	0	0	0	0	0	0	0	0	0	0	0	0	0	0	0	0	0	0	0	0	0	0	0	0	0	0	0	0	0	0	0	0	0	80	36	878	898	898	0	0	519	359	0	0	522	376	0	0	100	1
1	89	5	ACDG	TAG_331	17523	13782	130	758	814	326	93	126	79	100	100	0	916	943	319	85	130	85	100	99	0	0	0	0	0	0	0	0	0	0	0	0	0	0	0	0	0	0	0	0	0	0	0	0	0	0	0	0	0	0	0	0	0	0	0	0	0	0	0	0	80	37	1496	1579	1579	0	0	665	831	0	0	721	858	0	0	100	1
1	90	5	ACDH	TAG_332	17711	13785	130	523	537	222	104	131	71	99	90	0	546	616	267	89	143	97	99	96	0	0	0	0	0	0	0	0	0	0	0	0	0	0	0	0	0	0	0	0	0	0	0	0	0	0	0	0	0	0	0	0	0	0	0	0	0	0	0	0	78	37	876	960	960	0	0	419	457	0	0	433	527	0	0	100	1
1	91	5	ACDI	TAG_333	17898	13785	130	3066	3067	649	96	118	54	100	100	0	7084	7140	1078	149	178	118	100	100	0	0	0	0	0	0	0	0	0	0	0	0	0	0	0	0	0	0	0	0	0	0	0	0	0	0	0	0	0	0	0	0	0	0	0	0	0	0	0	0	77	38	9905	9962	9962	0	0	2970	6935	0	0	2971	6991	0	0	100	1
1	92	5	ACDL	TAG_334	18087	13786	130	1218	1227	367	91	121	74	100	100	0	1083	1109	350	86	122	72	100	100	0	0	0	0	0	0	0	0	0	0	0	0	0	0	0	0	0	0	0	0	0	0	0	0	0	0	0	0	0	0	0	0	0	0	0	0	0	0	0	0	77	35	2124	2159	2159	0	0	1127	997	0	0	1136	1023	0	0	100	1
1	93	5	ACDM	TAG_335	18276	13785	130	2070	2117	433	91	125	80	100	100	0	1014	1047	337	98	128	65	100	100	0	0	0	0	0	0	0	0	0	0	0	0	0	0	0	0	0	0	0	0	0	0	0	0	0	0	0	0	0	0	0	0	0	0	0	0	0	0	0	0	79	37	2895	2975	2975	0	0	1979	916	0	0	2026	949	0	0	100	1
1	94	5	ACDN	TAG_336	18465	13785	130	2730	2750	577	100	140	78	100	100	0	1359	1443	368	90	131	80	100	100	0	0	0	0	0	0	0	0	0	0	0	0	0	0	0	0	0	0	0	0	0	0	0	0	0	0	0	0	0	0	0	0	0	0	0	0	0	0	0	0	79	37	3899	4003	4003	0	0	2630	1269	0	0	2650	1353	0	0	100	1
1	95	5	ACEA	TAG_337	18655	13788	130	492	556	254	84	116	66	100	98	0	739	787	315	92	123	66	100	100	0	0	0	0	0	0	0	0	0	0	0	0	0	0	0	0	0	0	0	0	0	0	0	0	0	0	0	0	0	0	0	0	0	0	0	0	0	0	0	0	79	37	1055	1167	1167	0	0	408	647	0	0	472	695	0	0	100	1
1	96	5	ACEB	TAG_338	18842	13789	130	473	507	279	88	145	123	91	75	0	239	253	127	84	118	68	75	54	0	0	0	0	0	0	0	0	0	0	0	0	0	0	0	0	0	0	0	0	0	0	0	0	0	0	0	0	0	0	0	0	0	0	0	0	0	0	0	0	79	35	540	588	588	0	0	385	155	0	0	419	169	0	0	100	1
1	97	5	ACEC	TAG_339	19030	13788	130	1008	1054	283	99	143	91	100	100	0	665	698	264	94	112	45	100	100	0	0	0	0	0	0	0	0	0	0	0	0	0	0	0	0	0	0	0	0	0	0	0	0	0	0	0	0	0	0	0	0	0	0	0	0	0	0	0	0	77	39	1480	1559	1559	0	0	909	571	0	0	955	604	0	0	100	1
1	98	5	ACED	TAG_340	19217	13789	130	454	489	195	85	115	62	100	96	0	229	252	134	85	124	67	72	54	0	0	0	0	0	0	0	0	0	0	0	0	0	0	0	0	0	0	0	0	0	0	0	0	0	0	0	0	0	0	0	0	0	0	0	0	0	0	0	0	79	35	513	571	571	0	0	369	144	0	0	404	167	0	0	100	1
1	99	5	ACEE	TAG_341	19405	13792	120	472	521	247	87	153	112	95	82	0	238	244	130	116	139	83	60	39	0	0	0	0	0	0	0	0	0	0	0	0	0	0	0	0	0	0	0	0	0	0	0	0	0	0	0	0	0	0	0	0	0	0	0	0	0	0	0	0	77	35	507	562	562	0	0	385	122	0	0	434	128	0	0	100	1
1	100	5	ACEF	TAG_342	19594	13790	130	5534	5563	1071	111	163	104	100	100	0	513	543	216	92	128	70	100	96	0	0	0	0	0	0	0	0	0	0	0	0	0	0	0	0	0	0	0	0	0	0	0	0	0	0	0	0	0	0	0	0	0	0	0	0	0	0	0	0	79	36	5844	5903	5903	0	0	5423	421	0	0	5452	451	0	0	100	1
1	101	5	ACEG	TAG_343	19780	13794	130	363	398	179	85	135	89	92	77	0	228	262	164	95	114	45	68	56	0	0	0	0	0	0	0	0	0	0	0	0	0	0	0	0	0	0	0	0	0	0	0	0	0	0	0	0	0	0	0	0	0	0	0	0	0	0	0	0	75	35	411	480	480	0	0	278	133	0	0	313	167	0	0	100	1
1	102	5	ACEH	TAG_344	19973	13791	130	462	492	221	84	105	40	100	99	0	250	281	144	97	133	72	79	55	0	0	0	0	0	0	0	0	0	0	0	0	0	0	0	0	0	0	0	0	0	0	0	0	0	0	0	0	0	0	0	0	0	0	0	0	0	0	0	0	77	36	531	592	592	0	0	378	153	0	0	408	184	0	0	100	1
1	103	5	ACEI	TAG_345	20155	13796	130	478	515	229	86	117	67	100	95	0	279	301	168	86	118	61	81	62	0	0	0	0	0	0	0	0	0	0	0	0	0	0	0	0	0	0	0	0	0	0	0	0	0	0	0	0	0	0	0	0	0	0	0	0	0	0	0	0	79	40	585	644	644	0	0	392	193	0	0	429	215	0	0	100	1
1	104	5	ACEL	TAG_346	20346	13797	130	416	466	218	82	114	70	97	91	0	197	229	118	86	103	43	72	61	0	0	0	0	0	0	0	0	0	0	0	0	0	0	0	0	0	0	0	0	0	0	0	0	0	0	0	0	0	0	0	0	0	0	0	0	0	0	0	0	76	35	445	527	527	0	0	334	111	0	0	384	143	0	0	100	1
1	105	5	ACEM	TAG_347	20535	13794	130	482	501	202	85	116	60	100	94	0	300	315	157	92	126	70	80	68	0	0	0	0	0	0	0	0	0	0	0	0	0	0	0	0	0	0	0	0	0	0	0	0	0	0	0	0	0	0	0	0	0	0	0	0	0	0	0	0	80	38	605	639	639	0	0	397	208	0	0	416	223	0	0	100	1
1	106	5	ACEN	TAG_348	20723	13796	130	1542	1605	421	118	157	114	100	100	0	291	313	169	87	136	91	77	56	0	0	0	0	0	0	0	0	0	0	0	0	0	0	0	0	0	0	0	0	0	0	0	0	0	0	0	0	0	0	0	0	0	0	0	0	0	0	0	0	78	37	1628	1713	1713	0	0	1424	204	0	0	1487	226	0	0	100	1
1	107	5	ACFA	TAG_349	20913	13798	130	1315	1315	383	89	129	73	100	100	0	544	568	234	85	107	45	100	96	0	0	0	0	0	0	0	0	0	0	0	0	0	0	0	0	0	0	0	0	0	0	0	0	0	0	0	0	0	0	0	0	0	0	0	0	0	0	0	0	78	35	1685	1709	1709	0	0	1226	459	0	0	1226	483	0	0	100	1
1	108	5	Pro25G	Pro25G	21092	13798	130	6836	7013	1157	146	161	85	100	100	0	4105	4043	769	89	122	69	100	100	0	0	0	0	0	0	0	0	0	0	0	0	0	0	0	0	0	0	0	0	0	0	0	0	0	0	0	0	0	0	0	0	0	0	0	0	0	0	0	0	78	34	10706	10821	10821	0	0	6690	4016	0	0	6867	3954	0	0	100	1
1	109	5	ACFB	TAG_350	21284	13798	130	1204	1196	337	83	123	71	100	100	0	375	420	181	94	139	74	92	86	0	0	0	0	0	0	0	0	0	0	0	0	0	0	0	0	0	0	0	0	0	0	0	0	0	0	0	0	0	0	0	0	0	0	0	0	0	0	0	0	79	42	1402	1439	1439	0	0	1121	281	0	0	1113	326	0	0	100	1
1	110	5	ACFC	TAG_351	21474	13798	130	788	945	1273	86	125	78	100	100	0	490	664	1353	81	101	42	100	99	0	0	0	0	0	0	0	0	0	0	0	0	0	0	0	0	0	0	0	0	0	0	0	0	0	0	0	0	0	0	0	0	0	0	0	0	0	0	0	0	80	41	1111	1442	1442	0	0	702	409	0	0	859	583	0	0	100	1
1	111	5	Pro25G_onG3PDH570_10Ts	Pro25G_onG3PDH570_10Ts	21663	13798	130	12196	12273	1636	120	165	114	100	100	0	7531	7319	1199	123	163	93	100	100	0	0	0	0	0	0	0	0	0	0	0	0	0	0	0	0	0	0	0	0	0	0	0	0	0	0	0	0	0	0	0	0	0	0	0	0	0	0	0	0	79	36	19484	19349	19349	0	0	12076	7408	0	0	12153	7196	0	0	100	1
1	112	5	Pro25G_onG3PDH570_10Ts	Pro25G_onG3PDH570_10Ts	21854	13801	130	10267	10225	1460	125	185	156	100	100	0	6114	5962	922	127	140	66	100	100	0	0	0	0	0	0	0	0	0	0	0	0	0	0	0	0	0	0	0	0	0	0	0	0	0	0	0	0	0	0	0	0	0	0	0	0	0	0	0	0	79	34	16129	15935	15935	0	0	10142	5987	0	0	10100	5835	0	0	100	1
1	1	6	Pro25G_onG3PDH570_10Ts	Pro25G_onG3PDH570_10Ts	950	13916	130	12820	12697	2180	197	281	249	100	100	0	8318	8448	1531	136	197	130	100	100	0	0	0	0	0	0	0	0	0	0	0	0	0	0	0	0	0	0	0	0	0	0	0	0	0	0	0	0	0	0	0	0	0	0	0	0	0	0	0	0	75	40	20805	20812	20812	0	0	12623	8182	0	0	12500	8312	0	0	100	1
1	2	6	ACFD	TAG_352	1136	13919	130	2998	3040	564	115	145	84	100	100	0	459	526	238	88	125	73	95	93	0	0	0	0	0	0	0	0	0	0	0	0	0	0	0	0	0	0	0	0	0	0	0	0	0	0	0	0	0	0	0	0	0	0	0	0	0	0	0	0	81	36	3254	3363	3363	0	0	2883	371	0	0	2925	438	0	0	100	1
1	3	6	ACFE	TAG_353	1328	13921	130	553	624	281	98	149	96	96	95	0	349	373	202	99	128	78	82	70	0	0	0	0	0	0	0	0	0	0	0	0	0	0	0	0	0	0	0	0	0	0	0	0	0	0	0	0	0	0	0	0	0	0	0	0	0	0	0	0	79	38	705	800	800	0	0	455	250	0	0	526	274	0	0	100	1
1	4	6	ACFF	TAG_354	1515	13924	130	2293	2290	511	110	129	64	100	100	0	870	887	314	87	99	27	100	100	0	0	0	0	0	0	0	0	0	0	0	0	0	0	0	0	0	0	0	0	0	0	0	0	0	0	0	0	0	0	0	0	0	0	0	0	0	0	0	0	80	39	2966	2980	2980	0	0	2183	783	0	0	2180	800	0	0	100	1
1	5	6	ACFG	TAG_355	1701	13925	130	1382	1380	362	91	134	91	100	100	0	689	750	301	89	116	49	100	100	0	0	0	0	0	0	0	0	0	0	0	0	0	0	0	0	0	0	0	0	0	0	0	0	0	0	0	0	0	0	0	0	0	0	0	0	0	0	0	0	78	38	1891	1950	1950	0	0	1291	600	0	0	1289	661	0	0	100	1
1	6	6	ACFH	TAG_356	1892	13922	130	835	847	269	98	141	97	100	100	0	547	598	259	88	111	53	99	99	0	0	0	0	0	0	0	0	0	0	0	0	0	0	0	0	0	0	0	0	0	0	0	0	0	0	0	0	0	0	0	0	0	0	0	0	0	0	0	0	79	39	1196	1259	1259	0	0	737	459	0	0	749	510	0	0	100	1
1	7	6	ACFI	TAG_357	2079	13923	130	581	576	227	84	130	85	100	91	0	269	298	152	91	132	66	78	59	0	0	0	0	0	0	0	0	0	0	0	0	0	0	0	0	0	0	0	0	0	0	0	0	0	0	0	0	0	0	0	0	0	0	0	0	0	0	0	0	78	36	675	699	699	0	0	497	178	0	0	492	207	0	0	100	1
1	8	6	ACFL	TAG_358	2269	13925	140	755	809	264	93	110	49	100	100	0	563	611	230	103	129	95	100	92	0	0	0	0	0	0	0	0	0	0	0	0	0	0	0	0	0	0	0	0	0	0	0	0	0	0	0	0	0	0	0	0	0	0	0	0	0	0	0	0	77	35	1122	1224	1224	0	0	662	460	0	0	716	508	0	0	100	1
1	9	6	ACFM	TAG_359	2457	13930	130	752	796	355	107	130	58	100	98	0	1114	1172	495	95	130	69	100	100	0	0	0	0	0	0	0	0	0	0	0	0	0	0	0	0	0	0	0	0	0	0	0	0	0	0	0	0	0	0	0	0	0	0	0	0	0	0	0	0	80	36	1664	1766	1766	0	0	645	1019	0	0	689	1077	0	0	100	1
1	10	6	ACFN	TAG_360	2647	13930	130	3354	3384	645	104	166	137	100	100	0	1946	2020	531	88	123	52	100	100	0	0	0	0	0	0	0	0	0	0	0	0	0	0	0	0	0	0	0	0	0	0	0	0	0	0	0	0	0	0	0	0	0	0	0	0	0	0	0	0	80	36	5108	5212	5212	0	0	3250	1858	0	0	3280	1932	0	0	100	1
1	11	6	ACGA	TAG_361	2835	13931	130	1293	1280	375	102	141	80	100	100	0	829	828	312	99	140	79	100	99	0	0	0	0	0	0	0	0	0	0	0	0	0	0	0	0	0	0	0	0	0	0	0	0	0	0	0	0	0	0	0	0	0	0	0	0	0	0	0	0	79	35	1921	1907	1907	0	0	1191	730	0	0	1178	729	0	0	100	1
1	12	6	ACGB	TAG_362	3024	13930	130	8466	8541	1242	165	211	136	100	100	0	4500	4445	790	110	190	153	100	100	0	0	0	0	0	0	0	0	0	0	0	0	0	0	0	0	0	0	0	0	0	0	0	0	0	0	0	0	0	0	0	0	0	0	0	0	0	0	0	0	79	36	12691	12711	12711	0	0	8301	4390	0	0	8376	4335	0	0	100	1
1	13	6	ACGC	TAG_363	3206	13930	130	690	689	280	85	116	57	100	99	0	701	746	316	106	141	83	100	99	0	0	0	0	0	0	0	0	0	0	0	0	0	0	0	0	0	0	0	0	0	0	0	0	0	0	0	0	0	0	0	0	0	0	0	0	0	0	0	0	81	35	1200	1244	1244	0	0	605	595	0	0	604	640	0	0	100	1
1	14	6	ACGD	TAG_364	3394	13927	140	474	499	220	99	133	69	99	87	0	277	323	178	86	108	50	83	75	0	0	0	0	0	0	0	0	0	0	0	0	0	0	0	0	0	0	0	0	0	0	0	0	0	0	0	0	0	0	0	0	0	0	0	0	0	0	0	0	77	38	566	637	637	0	0	375	191	0	0	400	237	0	0	100	1
1	15	6	ACGE	TAG_365	3585	13931	130	788	858	320	107	151	92	100	100	0	501	546	248	91	113	53	99	95	0	0	0	0	0	0	0	0	0	0	0	0	0	0	0	0	0	0	0	0	0	0	0	0	0	0	0	0	0	0	0	0	0	0	0	0	0	0	0	0	79	35	1091	1206	1206	0	0	681	410	0	0	751	455	0	0	100	1
1	16	6	ACGF	TAG_366	3776	13933	130	703	745	278	93	126	80	99	99	0	417	430	171	91	122	67	94	91	0	0	0	0	0	0	0	0	0	0	0	0	0	0	0	0	0	0	0	0	0	0	0	0	0	0	0	0	0	0	0	0	0	0	0	0	0	0	0	0	81	38	936	991	991	0	0	610	326	0	0	652	339	0	0	100	1
1	17	6	ACGG	TAG_367	3966	13933	130	571	614	274	91	120	72	100	96	0	455	451	177	85	111	67	99	90	0	0	0	0	0	0	0	0	0	0	0	0	0	0	0	0	0	0	0	0	0	0	0	0	0	0	0	0	0	0	0	0	0	0	0	0	0	0	0	0	81	37	850	889	889	0	0	480	370	0	0	523	366	0	0	100	1
1	18	6	ACGH	TAG_368	4156	13938	140	419	456	225	84	111	57	94	92	0	316	354	152	91	115	56	97	86	0	0	0	0	0	0	0	0	0	0	0	0	0	0	0	0	0	0	0	0	0	0	0	0	0	0	0	0	0	0	0	0	0	0	0	0	0	0	0	0	78	35	560	635	635	0	0	335	225	0	0	372	263	0	0	100	1
1	19	6	ACGI	TAG_369	4340	13934	130	441	474	211	106	145	88	94	82	0	319	406	191	113	133	66	86	77	0	0	0	0	0	0	0	0	0	0	0	0	0	0	0	0	0	0	0	0	0	0	0	0	0	0	0	0	0	0	0	0	0	0	0	0	0	0	0	0	78	35	541	661	661	0	0	335	206	0	0	368	293	0	0	100	1
1	20	6	ACGL	TAG_370	4530	13935	130	3539	3502	655	117	160	110	100	100	0	822	881	309	106	131	61	100	100	0	0	0	0	0	0	0	0	0	0	0	0	0	0	0	0	0	0	0	0	0	0	0	0	0	0	0	0	0	0	0	0	0	0	0	0	0	0	0	0	77	37	4138	4160	4160	0	0	3422	716	0	0	3385	775	0	0	100	1
1	21	6	ACGM	TAG_371	4717	13933	130	657	662	230	86	97	31	100	100	0	416	444	183	86	129	76	96	89	0	0	0	0	0	0	0	0	0	0	0	0	0	0	0	0	0	0	0	0	0	0	0	0	0	0	0	0	0	0	0	0	0	0	0	0	0	0	0	0	80	37	901	934	934	0	0	571	330	0	0	576	358	0	0	100	1
1	22	6	ACGN	TAG_372	4906	13934	130	4263	4357	756	141	184	123	100	100	0	1375	1444	409	91	140	95	100	100	0	0	0	0	0	0	0	0	0	0	0	0	0	0	0	0	0	0	0	0	0	0	0	0	0	0	0	0	0	0	0	0	0	0	0	0	0	0	0	0	80	36	5406	5569	5569	0	0	4122	1284	0	0	4216	1353	0	0	100	1
1	23	6	ACHA	TAG_373	5094	13936	130	472	510	227	101	129	74	96	90	0	296	315	163	82	114	59	87	77	0	0	0	0	0	0	0	0	0	0	0	0	0	0	0	0	0	0	0	0	0	0	0	0	0	0	0	0	0	0	0	0	0	0	0	0	0	0	0	0	78	37	585	642	642	0	0	371	214	0	0	409	233	0	0	100	1
1	24	6	ACHB	TAG_374	5279	13943	130	538	553	261	86	106	41	96	95	0	352	374	198	83	119	77	86	73	0	0	0	0	0	0	0	0	0	0	0	0	0	0	0	0	0	0	0	0	0	0	0	0	0	0	0	0	0	0	0	0	0	0	0	0	0	0	0	0	78	37	721	758	758	0	0	452	269	0	0	467	291	0	0	100	1
1	25	6	ACHC	TAG_375	5468	13940	130	470	526	202	82	126	83	99	98	0	849	879	288	89	119	54	100	100	0	0	0	0	0	0	0	0	0	0	0	0	0	0	0	0	0	0	0	0	0	0	0	0	0	0	0	0	0	0	0	0	0	0	0	0	0	0	0	0	79	37	1148	1234	1234	0	0	388	760	0	0	444	790	0	0	100	1
1	26	6	ACHD	TAG_376	5662	13943	130	478	486	197	88	114	54	98	96	0	298	321	157	116	146	79	76	54	0	0	0	0	0	0	0	0	0	0	0	0	0	0	0	0	0	0	0	0	0	0	0	0	0	0	0	0	0	0	0	0	0	0	0	0	0	0	0	0	79	38	572	603	603	0	0	390	182	0	0	398	205	0	0	100	1
1	27	6	ACHE	TAG_377	5847	13940	130	767	762	271	89	112	43	100	100	0	297	306	138	85	111	48	95	79	0	0	0	0	0	0	0	0	0	0	0	0	0	0	0	0	0	0	0	0	0	0	0	0	0	0	0	0	0	0	0	0	0	0	0	0	0	0	0	0	79	37	890	894	894	0	0	678	212	0	0	673	221	0	0	100	1
1	28	6	ACHF	TAG_378	6037	13944	130	629	688	238	99	126	59	100	100	0	379	414	192	97	142	89	91	72	0	0	0	0	0	0	0	0	0	0	0	0	0	0	0	0	0	0	0	0	0	0	0	0	0	0	0	0	0	0	0	0	0	0	0	0	0	0	0	0	79	35	812	906	906	0	0	530	282	0	0	589	317	0	0	100	1
1	29	6	ACHG	TAG_379	6224	13944	130	380	405	186	98	136	82	91	77	0	239	261	146	83	105	46	80	63	0	0	0	0	0	0	0	0	0	0	0	0	0	0	0	0	0	0	0	0	0	0	0	0	0	0	0	0	0	0	0	0	0	0	0	0	0	0	0	0	78	38	438	485	485	0	0	282	156	0	0	307	178	0	0	100	1
1	30	6	ACHH	TAG_380	6410	13946	130	509	531	207	92	129	78	100	93	0	362	381	191	86	125	78	86	72	0	0	0	0	0	0	0	0	0	0	0	0	0	0	0	0	0	0	0	0	0	0	0	0	0	0	0	0	0	0	0	0	0	0	0	0	0	0	0	0	76	40	693	734	734	0	0	417	276	0	0	439	295	0	0	100	1
1	31	6	ACHI	TAG_381	6598	13943	130	1131	1180	352	124	138	65	100	100	0	545	606	231	86	115	56	100	99	0	0	0	0	0	0	0	0	0	0	0	0	0	0	0	0	0	0	0	0	0	0	0	0	0	0	0	0	0	0	0	0	0	0	0	0	0	0	0	0	79	37	1466	1576	1576	0	0	1007	459	0	0	1056	520	0	0	100	1
1	32	6	ACHL	TAG_382	6788	13945	130	672	716	272	82	113	63	100	100	0	579	611	233	87	129	83	99	97	0	0	0	0	0	0	0	0	0	0	0	0	0	0	0	0	0	0	0	0	0	0	0	0	0	0	0	0	0	0	0	0	0	0	0	0	0	0	0	0	78	36	1082	1158	1158	0	0	590	492	0	0	634	524	0	0	100	1
1	33	6	ACHM	TAG_383	6975	13947	130	448	479	192	86	110	47	98	96	0	576	572	256	100	120	59	98	94	0	0	0	0	0	0	0	0	0	0	0	0	0	0	0	0	0	0	0	0	0	0	0	0	0	0	0	0	0	0	0	0	0	0	0	0	0	0	0	0	79	38	838	865	865	0	0	362	476	0	0	393	472	0	0	100	1
1	34	6	ACHN	TAG_384	7165	13951	130	483	512	226	82	102	53	99	96	0	600	640	242	94	147	104	100	96	0	0	0	0	0	0	0	0	0	0	0	0	0	0	0	0	0	0	0	0	0	0	0	0	0	0	0	0	0	0	0	0	0	0	0	0	0	0	0	0	79	35	907	976	976	0	0	401	506	0	0	430	546	0	0	100	1
1	35	6	ACIA	TAG_385	7354	13951	130	745	748	249	98	136	75	100	99	0	384	372	169	102	141	89	80	68	0	0	0	0	0	0	0	0	0	0	0	0	0	0	0	0	0	0	0	0	0	0	0	0	0	0	0	0	0	0	0	0	0	0	0	0	0	0	0	0	79	36	929	920	920	0	0	647	282	0	0	650	270	0	0	100	1
1	36	6	ACIB	TAG_386	7539	13951	130	1135	1119	332	100	147	115	100	100	0	1766	1759	424	93	121	56	100	100	0	0	0	0	0	0	0	0	0	0	0	0	0	0	0	0	0	0	0	0	0	0	0	0	0	0	0	0	0	0	0	0	0	0	0	0	0	0	0	0	78	39	2708	2685	2685	0	0	1035	1673	0	0	1019	1666	0	0	100	1
1	37	6	ACIC	TAG_387	7724	13950	130	750	786	359	86	127	76	99	96	0	468	519	222	92	115	45	100	99	0	0	0	0	0	0	0	0	0	0	0	0	0	0	0	0	0	0	0	0	0	0	0	0	0	0	0	0	0	0	0	0	0	0	0	0	0	0	0	0	79	36	1040	1127	1127	0	0	664	376	0	0	700	427	0	0	100	1
1	38	6	ACID	TAG_388	7917	13951	130	1430	1419	348	101	124	57	100	100	0	529	536	245	83	125	76	98	91	0	0	0	0	0	0	0	0	0	0	0	0	0	0	0	0	0	0	0	0	0	0	0	0	0	0	0	0	0	0	0	0	0	0	0	0	0	0	0	0	80	37	1775	1771	1771	0	0	1329	446	0	0	1318	453	0	0	100	1
1	39	6	ACIE	TAG_389	8105	13953	130	1048	1091	316	93	143	105	100	99	0	1094	1092	361	93	125	80	100	100	0	0	0	0	0	0	0	0	0	0	0	0	0	0	0	0	0	0	0	0	0	0	0	0	0	0	0	0	0	0	0	0	0	0	0	0	0	0	0	0	80	37	1956	1997	1997	0	0	955	1001	0	0	998	999	0	0	100	1
1	40	6	ACIF	TAG_390	8297	13953	130	570	817	329	82	121	88	100	99	0	447	443	198	92	137	83	90	81	0	0	0	0	0	0	0	0	0	0	0	0	0	0	0	0	0	0	0	0	0	0	0	0	0	0	0	0	0	0	0	0	0	0	0	0	0	0	0	0	80	36	843	1086	1086	0	0	488	355	0	0	735	351	0	0	100	1
1	41	6	ACIG	TAG_391	8480	13953	130	613	622	251	119	155	91	94	91	0	360	358	155	85	125	65	92	79	0	0	0	0	0	0	0	0	0	0	0	0	0	0	0	0	0	0	0	0	0	0	0	0	0	0	0	0	0	0	0	0	0	0	0	0	0	0	0	0	79	37	769	776	776	0	0	494	275	0	0	503	273	0	0	100	1
1	42	6	ACIH	TAG_392	8673	13954	130	1202	1212	383	90	134	81	100	100	0	394	456	197	84	106	55	100	94	0	0	0	0	0	0	0	0	0	0	0	0	0	0	0	0	0	0	0	0	0	0	0	0	0	0	0	0	0	0	0	0	0	0	0	0	0	0	0	0	80	37	1422	1494	1494	0	0	1112	310	0	0	1122	372	0	0	100	1
1	43	6	ACII	TAG_393	8861	13954	130	3857	3904	679	103	137	93	100	100	0	1366	1429	413	108	139	75	100	100	0	0	0	0	0	0	0	0	0	0	0	0	0	0	0	0	0	0	0	0	0	0	0	0	0	0	0	0	0	0	0	0	0	0	0	0	0	0	0	0	78	35	5012	5122	5122	0	0	3754	1258	0	0	3801	1321	0	0	100	1
1	44	6	ACIL	TAG_394	9048	13955	130	6559	6495	1003	132	172	110	100	100	0	1359	1398	399	114	143	94	100	100	0	0	0	0	0	0	0	0	0	0	0	0	0	0	0	0	0	0	0	0	0	0	0	0	0	0	0	0	0	0	0	0	0	0	0	0	0	0	0	0	78	36	7672	7647	7647	0	0	6427	1245	0	0	6363	1284	0	0	100	1
1	45	6	ACIM	TAG_395	9233	13958	130	889	903	348	93	117	54	100	100	0	701	688	287	89	119	56	100	100	0	0	0	0	0	0	0	0	0	0	0	0	0	0	0	0	0	0	0	0	0	0	0	0	0	0	0	0	0	0	0	0	0	0	0	0	0	0	0	0	79	36	1408	1409	1409	0	0	796	612	0	0	810	599	0	0	100	1
1	46	6	ACIN	TAG_396	9422	13958	130	1147	1179	379	98	151	96	100	100	0	601	623	225	86	124	82	100	99	0	0	0	0	0	0	0	0	0	0	0	0	0	0	0	0	0	0	0	0	0	0	0	0	0	0	0	0	0	0	0	0	0	0	0	0	0	0	0	0	79	36	1564	1618	1618	0	0	1049	515	0	0	1081	537	0	0	100	1
1	47	6	ACLA	TAG_397	9612	13960	130	773	806	306	86	126	70	100	100	0	1076	1082	303	87	125	62	100	100	0	0	0	0	0	0	0	0	0	0	0	0	0	0	0	0	0	0	0	0	0	0	0	0	0	0	0	0	0	0	0	0	0	0	0	0	0	0	0	0	78	38	1676	1715	1715	0	0	687	989	0	0	720	995	0	0	100	1
1	48	6	ACLB	TAG_398	9798	13960	130	520	600	259	83	119	75	100	99	0	254	324	244	90	114	61	87	62	0	0	0	0	0	0	0	0	0	0	0	0	0	0	0	0	0	0	0	0	0	0	0	0	0	0	0	0	0	0	0	0	0	0	0	0	0	0	0	0	78	36	601	751	751	0	0	437	164	0	0	517	234	0	0	100	1
1	49	6	ACLC	TAG_399	9990	13960	130	2027	2023	496	111	164	106	100	100	0	1007	1043	322	83	126	73	100	100	0	0	0	0	0	0	0	0	0	0	0	0	0	0	0	0	0	0	0	0	0	0	0	0	0	0	0	0	0	0	0	0	0	0	0	0	0	0	0	0	78	34	2840	2872	2872	0	0	1916	924	0	0	1912	960	0	0	100	1
1	50	6	ACLD	TAG_400	10178	13963	130	1263	1297	362	92	116	67	100	100	0	997	1069	354	88	107	47	100	100	0	0	0	0	0	0	0	0	0	0	0	0	0	0	0	0	0	0	0	0	0	0	0	0	0	0	0	0	0	0	0	0	0	0	0	0	0	0	0	0	79	37	2080	2186	2186	0	0	1171	909	0	0	1205	981	0	0	100	1
1	51	6	ACLE	TAG_401	10369	13967	130	653	723	322	93	133	75	100	96	0	286	326	162	88	141	117	77	39	0	0	0	0	0	0	0	0	0	0	0	0	0	0	0	0	0	0	0	0	0	0	0	0	0	0	0	0	0	0	0	0	0	0	0	0	0	0	0	0	74	40	758	868	868	0	0	560	198	0	0	630	238	0	0	100	1
1	52	6	Pro25G_onG3PDH570_20bp	Pro25G_onG3PDH570_20bp	10559	13963	130	10477	10637	1334	157	218	172	100	100	0	5921	5982	816	92	139	67	100	100	0	0	0	0	0	0	0	0	0	0	0	0	0	0	0	0	0	0	0	0	0	0	0	0	0	0	0	0	0	0	0	0	0	0	0	0	0	0	0	0	78	36	16149	16370	16370	0	0	10320	5829	0	0	10480	5890	0	0	100	1
1	53	6	ACLF	TAG_402	10743	13966	130	440	463	196	90	125	70	95	91	0	499	530	231	101	132	86	96	94	0	0	0	0	0	0	0	0	0	0	0	0	0	0	0	0	0	0	0	0	0	0	0	0	0	0	0	0	0	0	0	0	0	0	0	0	0	0	0	0	79	37	748	802	802	0	0	350	398	0	0	373	429	0	0	100	1
1	54	6	ACLG	TAG_403	10928	13962	130	481	491	178	95	135	72	99	94	0	580	593	243	96	121	59	98	96	0	0	0	0	0	0	0	0	0	0	0	0	0	0	0	0	0	0	0	0	0	0	0	0	0	0	0	0	0	0	0	0	0	0	0	0	0	0	0	0	79	40	870	893	893	0	0	386	484	0	0	396	497	0	0	100	1
1	55	6	ACLH	TAG_404	11117	13967	130	644	691	301	85	113	71	99	96	0	686	708	319	85	108	56	99	97	0	0	0	0	0	0	0	0	0	0	0	0	0	0	0	0	0	0	0	0	0	0	0	0	0	0	0	0	0	0	0	0	0	0	0	0	0	0	0	0	77	34	1160	1229	1229	0	0	559	601	0	0	606	623	0	0	100	1
1	56	6	ACLI	TAG_405	11305	13966	130	1344	1389	460	100	133	74	100	100	0	886	955	351	97	130	64	100	100	0	0	0	0	0	0	0	0	0	0	0	0	0	0	0	0	0	0	0	0	0	0	0	0	0	0	0	0	0	0	0	0	0	0	0	0	0	0	0	0	79	39	2033	2147	2147	0	0	1244	789	0	0	1289	858	0	0	100	1
1	57	6	ACLL	TAG_406	11494	13967	130	599	655	259	86	124	63	100	99	0	514	589	269	88	124	78	99	96	0	0	0	0	0	0	0	0	0	0	0	0	0	0	0	0	0	0	0	0	0	0	0	0	0	0	0	0	0	0	0	0	0	0	0	0	0	0	0	0	80	42	939	1070	1070	0	0	513	426	0	0	569	501	0	0	100	1
1	58	6	ACLM	TAG_407	11684	13969	130	1529	1569	468	86	120	57	100	100	0	1405	1483	432	115	146	87	100	100	0	0	0	0	0	0	0	0	0	0	0	0	0	0	0	0	0	0	0	0	0	0	0	0	0	0	0	0	0	0	0	0	0	0	0	0	0	0	0	0	80	38	2733	2851	2851	0	0	1443	1290	0	0	1483	1368	0	0	100	1
1	59	6	ACLN	TAG_408	11873	13968	130	625	642	258	92	142	89	100	95	0	353	391	202	84	99	33	96	94	0	0	0	0	0	0	0	0	0	0	0	0	0	0	0	0	0	0	0	0	0	0	0	0	0	0	0	0	0	0	0	0	0	0	0	0	0	0	0	0	79	37	802	857	857	0	0	533	269	0	0	550	307	0	0	100	1
1	60	6	ACMA	TAG_409	12065	13970	130	1135	1206	345	89	135	96	100	100	0	483	515	226	98	146	89	98	86	0	0	0	0	0	0	0	0	0	0	0	0	0	0	0	0	0	0	0	0	0	0	0	0	0	0	0	0	0	0	0	0	0	0	0	0	0	0	0	0	80	36	1431	1534	1534	0	0	1046	385	0	0	1117	417	0	0	100	1
1	61	6	ACMB	TAG_410	12253	13971	130	1626	1611	381	105	135	74	100	100	0	508	538	240	85	108	45	100	99	0	0	0	0	0	0	0	0	0	0	0	0	0	0	0	0	0	0	0	0	0	0	0	0	0	0	0	0	0	0	0	0	0	0	0	0	0	0	0	0	78	36	1944	1959	1959	0	0	1521	423	0	0	1506	453	0	0	100	1
1	62	6	ACMC	TAG_411	12440	13971	130	1474	1506	445	90	126	68	100	100	0	795	812	284	99	130	70	100	100	0	0	0	0	0	0	0	0	0	0	0	0	0	0	0	0	0	0	0	0	0	0	0	0	0	0	0	0	0	0	0	0	0	0	0	0	0	0	0	0	79	38	2080	2129	2129	0	0	1384	696	0	0	1416	713	0	0	100	1
1	63	6	ACMD	TAG_412	12628	13972	130	1206	1251	394	93	123	64	100	100	0	621	636	212	97	126	65	100	99	0	0	0	0	0	0	0	0	0	0	0	0	0	0	0	0	0	0	0	0	0	0	0	0	0	0	0	0	0	0	0	0	0	0	0	0	0	0	0	0	79	38	1637	1697	1697	0	0	1113	524	0	0	1158	539	0	0	100	1
1	64	6	ACME	TAG_413	12816	13973	130	1503	1509	380	113	140	84	100	100	0	394	425	214	93	120	55	93	83	0	0	0	0	0	0	0	0	0	0	0	0	0	0	0	0	0	0	0	0	0	0	0	0	0	0	0	0	0	0	0	0	0	0	0	0	0	0	0	0	81	36	1691	1728	1728	0	0	1390	301	0	0	1396	332	0	0	100	1
1	65	6	ACMF	TAG_414	13004	13973	130	2864	2883	577	96	137	76	100	100	0	510	565	235	89	122	64	99	96	0	0	0	0	0	0	0	0	0	0	0	0	0	0	0	0	0	0	0	0	0	0	0	0	0	0	0	0	0	0	0	0	0	0	0	0	0	0	0	0	78	38	3189	3263	3263	0	0	2768	421	0	0	2787	476	0	0	100	1
1	66	6	ACMG	TAG_415	13191	13973	130	1410	1390	400	99	132	81	100	100	0	615	615	225	97	130	69	100	97	0	0	0	0	0	0	0	0	0	0	0	0	0	0	0	0	0	0	0	0	0	0	0	0	0	0	0	0	0	0	0	0	0	0	0	0	0	0	0	0	78	35	1829	1809	1809	0	0	1311	518	0	0	1291	518	0	0	100	1
1	67	6	ACMH	TAG_416	13379	13976	130	951	1010	318	87	121	72	100	100	0	833	865	314	98	129	65	100	100	0	0	0	0	0	0	0	0	0	0	0	0	0	0	0	0	0	0	0	0	0	0	0	0	0	0	0	0	0	0	0	0	0	0	0	0	0	0	0	0	75	40	1599	1690	1690	0	0	864	735	0	0	923	767	0	0	100	1
1	68	6	ACMI	TAG_417	13568	13976	130	1283	1317	398	93	130	80	100	100	0	373	426	231	86	122	81	92	77	0	0	0	0	0	0	0	0	0	0	0	0	0	0	0	0	0	0	0	0	0	0	0	0	0	0	0	0	0	0	0	0	0	0	0	0	0	0	0	0	77	40	1477	1564	1564	0	0	1190	287	0	0	1224	340	0	0	100	1
1	69	6	ACML	TAG_418	13759	13977	130	1378	1410	386	105	119	50	100	100	0	449	462	199	82	111	53	99	93	0	0	0	0	0	0	0	0	0	0	0	0	0	0	0	0	0	0	0	0	0	0	0	0	0	0	0	0	0	0	0	0	0	0	0	0	0	0	0	0	75	41	1640	1685	1685	0	0	1273	367	0	0	1305	380	0	0	100	1
1	70	6	ACMM	TAG_419	13947	13979	130	1863	1856	453	86	115	55	100	100	0	2128	2168	437	110	133	65	100	100	0	0	0	0	0	0	0	0	0	0	0	0	0	0	0	0	0	0	0	0	0	0	0	0	0	0	0	0	0	0	0	0	0	0	0	0	0	0	0	0	79	36	3795	3828	3828	0	0	1777	2018	0	0	1770	2058	0	0	100	1
1	71	6	ACMN	TAG_420	14137	13978	130	1973	2101	533	85	130	67	100	100	0	390	457	212	94	125	58	97	90	0	0	0	0	0	0	0	0	0	0	0	0	0	0	0	0	0	0	0	0	0	0	0	0	0	0	0	0	0	0	0	0	0	0	0	0	0	0	0	0	78	35	2184	2379	2379	0	0	1888	296	0	0	2016	363	0	0	100	1
1	72	6	ACNA	TAG_421	14326	13979	120	894	957	338	82	112	64	100	100	0	506	548	258	93	139	114	96	81	0	0	0	0	0	0	0	0	0	0	0	0	0	0	0	0	0	0	0	0	0	0	0	0	0	0	0	0	0	0	0	0	0	0	0	0	0	0	0	0	80	36	1225	1330	1330	0	0	812	413	0	0	875	455	0	0	100	1
1	73	6	ACNB	TAG_422	14511	13977	130	2177	2281	552	89	119	66	100	100	0	1196	1154	348	86	119	67	100	99	0	0	0	0	0	0	0	0	0	0	0	0	0	0	0	0	0	0	0	0	0	0	0	0	0	0	0	0	0	0	0	0	0	0	0	0	0	0	0	0	77	38	3198	3260	3260	0	0	2088	1110	0	0	2192	1068	0	0	100	1
1	74	6	ACNC	TAG_423	14698	13979	130	2049	2029	477	99	141	98	100	100	0	1868	1869	439	86	136	85	100	100	0	0	0	0	0	0	0	0	0	0	0	0	0	0	0	0	0	0	0	0	0	0	0	0	0	0	0	0	0	0	0	0	0	0	0	0	0	0	0	0	79	37	3732	3713	3713	0	0	1950	1782	0	0	1930	1783	0	0	100	1
1	75	6	ACND	TAG_424	14886	13980	130	2663	2756	604	104	136	88	100	100	0	1101	1157	354	83	110	60	100	100	0	0	0	0	0	0	0	0	0	0	0	0	0	0	0	0	0	0	0	0	0	0	0	0	0	0	0	0	0	0	0	0	0	0	0	0	0	0	0	0	79	38	3577	3726	3726	0	0	2559	1018	0	0	2652	1074	0	0	100	1
1	76	6	ACNE	TAG_425	15075	13981	130	4596	4529	803	115	148	79	100	100	0	1196	1216	312	90	137	97	100	100	0	0	0	0	0	0	0	0	0	0	0	0	0	0	0	0	0	0	0	0	0	0	0	0	0	0	0	0	0	0	0	0	0	0	0	0	0	0	0	0	80	36	5587	5540	5540	0	0	4481	1106	0	0	4414	1126	0	0	100	1
1	77	6	ACNF	TAG_426	15265	13984	130	1100	1147	347	99	135	71	100	100	0	725	760	280	91	117	54	100	100	0	0	0	0	0	0	0	0	0	0	0	0	0	0	0	0	0	0	0	0	0	0	0	0	0	0	0	0	0	0	0	0	0	0	0	0	0	0	0	0	80	38	1635	1717	1717	0	0	1001	634	0	0	1048	669	0	0	100	1
1	78	6	ACNG	TAG_427	15456	13984	130	2510	2521	597	90	152	111	100	100	0	873	875	264	86	119	70	100	100	0	0	0	0	0	0	0	0	0	0	0	0	0	0	0	0	0	0	0	0	0	0	0	0	0	0	0	0	0	0	0	0	0	0	0	0	0	0	0	0	80	36	3207	3220	3220	0	0	2420	787	0	0	2431	789	0	0	100	1
1	79	6	ACNH	TAG_428	15645	13984	130	3979	3911	819	143	187	110	100	100	0	1712	1734	471	112	133	77	100	100	0	0	0	0	0	0	0	0	0	0	0	0	0	0	0	0	0	0	0	0	0	0	0	0	0	0	0	0	0	0	0	0	0	0	0	0	0	0	0	0	80	38	5436	5390	5390	0	0	3836	1600	0	0	3768	1622	0	0	100	1
1	80	6	R_26136492_37	R_26136492_37	15822	13984	150	234	257	148	88	119	70	73	51	0	139	174	100	86	108	47	57	33	0	0	0	0	0	0	0	0	0	0	0	0	0	0	0	0	0	0	0	0	0	0	0	0	0	0	0	0	0	0	0	0	0	0	0	0	0	0	0	0	70	35	199	257	257	0	0	146	53	0	0	169	88	0	0	100	1
1	81	6	r60_a20	r60_a20	16017	13981	130	312	361	196	90	117	62	92	76	0	165	191	106	82	130	94	43	22	0	0	0	0	0	0	0	0	0	0	0	0	0	0	0	0	0	0	0	0	0	0	0	0	0	0	0	0	0	0	0	0	0	0	0	0	0	0	0	0	74	37	305	380	380	0	0	222	83	0	0	271	109	0	0	100	1
1	82	6	ACNI	TAG_429	16204	13986	130	3404	3603	682	104	129	63	100	100	0	1610	1623	414	93	112	43	100	100	0	0	0	0	0	0	0	0	0	0	0	0	0	0	0	0	0	0	0	0	0	0	0	0	0	0	0	0	0	0	0	0	0	0	0	0	0	0	0	0	80	38	4817	5029	5029	0	0	3300	1517	0	0	3499	1530	0	0	100	1
1	83	6	ACNL	TAG_430	16393	13987	130	3791	3956	804	123	144	78	100	100	0	3314	3335	650	118	147	80	100	100	0	0	0	0	0	0	0	0	0	0	0	0	0	0	0	0	0	0	0	0	0	0	0	0	0	0	0	0	0	0	0	0	0	0	0	0	0	0	0	0	77	37	6864	7050	7050	0	0	3668	3196	0	0	3833	3217	0	0	100	1
1	84	6	ACNM	TAG_431	16581	13986	130	3603	3619	690	103	131	62	100	100	0	1920	1951	450	83	128	105	100	100	0	0	0	0	0	0	0	0	0	0	0	0	0	0	0	0	0	0	0	0	0	0	0	0	0	0	0	0	0	0	0	0	0	0	0	0	0	0	0	0	77	40	5337	5384	5384	0	0	3500	1837	0	0	3516	1868	0	0	100	1
1	85	6	ACNN	TAG_432	16768	13987	130	999	1056	351	96	117	46	100	100	0	883	949	345	94	124	61	100	100	0	0	0	0	0	0	0	0	0	0	0	0	0	0	0	0	0	0	0	0	0	0	0	0	0	0	0	0	0	0	0	0	0	0	0	0	0	0	0	0	76	40	1692	1815	1815	0	0	903	789	0	0	960	855	0	0	100	1
1	86	6	ADAA	TAG_433	16957	13988	130	1307	1388	409	87	115	67	100	100	0	826	867	277	106	141	79	100	100	0	0	0	0	0	0	0	0	0	0	0	0	0	0	0	0	0	0	0	0	0	0	0	0	0	0	0	0	0	0	0	0	0	0	0	0	0	0	0	0	79	37	1940	2062	2062	0	0	1220	720	0	0	1301	761	0	0	100	1
1	87	6	ADAB	TAG_434	17147	13989	130	1508	1577	467	81	103	34	100	100	0	755	747	233	91	129	83	100	100	0	0	0	0	0	0	0	0	0	0	0	0	0	0	0	0	0	0	0	0	0	0	0	0	0	0	0	0	0	0	0	0	0	0	0	0	0	0	0	0	79	36	2091	2152	2152	0	0	1427	664	0	0	1496	656	0	0	100	1
1	88	6	ADAC	TAG_435	17336	13991	130	3048	3070	561	99	145	94	100	100	0	761	790	264	91	122	71	100	100	0	0	0	0	0	0	0	0	0	0	0	0	0	0	0	0	0	0	0	0	0	0	0	0	0	0	0	0	0	0	0	0	0	0	0	0	0	0	0	0	79	36	3619	3670	3670	0	0	2949	670	0	0	2971	699	0	0	100	1
1	89	6	ADAD	TAG_436	17525	13991	130	8519	8567	1014	143	221	168	100	100	0	1885	1895	412	98	141	92	100	100	0	0	0	0	0	0	0	0	0	0	0	0	0	0	0	0	0	0	0	0	0	0	0	0	0	0	0	0	0	0	0	0	0	0	0	0	0	0	0	0	80	34	10163	10221	10221	0	0	8376	1787	0	0	8424	1797	0	0	100	1
1	90	6	ADAE	TAG_437	17712	13992	130	1908	1841	453	94	135	88	100	100	0	826	852	254	91	117	72	100	100	0	0	0	0	0	0	0	0	0	0	0	0	0	0	0	0	0	0	0	0	0	0	0	0	0	0	0	0	0	0	0	0	0	0	0	0	0	0	0	0	81	37	2549	2508	2508	0	0	1814	735	0	0	1747	761	0	0	100	1
1	91	6	ADAF	TAG_438	17900	13994	130	994	1026	344	95	130	84	100	100	0	539	591	251	87	103	39	100	100	0	0	0	0	0	0	0	0	0	0	0	0	0	0	0	0	0	0	0	0	0	0	0	0	0	0	0	0	0	0	0	0	0	0	0	0	0	0	0	0	78	35	1351	1435	1435	0	0	899	452	0	0	931	504	0	0	100	1
1	92	6	ADAG	TAG_439	18090	13994	130	3458	3398	655	98	132	77	100	100	0	2334	2345	578	114	137	67	100	100	0	0	0	0	0	0	0	0	0	0	0	0	0	0	0	0	0	0	0	0	0	0	0	0	0	0	0	0	0	0	0	0	0	0	0	0	0	0	0	0	77	35	5580	5531	5531	0	0	3360	2220	0	0	3300	2231	0	0	100	1
1	93	6	ADAH	TAG_440	18276	13993	130	2210	2250	536	113	145	88	100	100	0	586	637	274	87	110	43	99	98	0	0	0	0	0	0	0	0	0	0	0	0	0	0	0	0	0	0	0	0	0	0	0	0	0	0	0	0	0	0	0	0	0	0	0	0	0	0	0	0	81	36	2596	2687	2687	0	0	2097	499	0	0	2137	550	0	0	100	1
1	94	6	ADAI	TAG_441	18466	13995	130	5429	5572	1029	153	215	178	100	100	0	1445	1430	462	112	130	56	100	100	0	0	0	0	0	0	0	0	0	0	0	0	0	0	0	0	0	0	0	0	0	0	0	0	0	0	0	0	0	0	0	0	0	0	0	0	0	0	0	0	79	36	6609	6737	6737	0	0	5276	1333	0	0	5419	1318	0	0	100	1
1	95	6	ADAL	TAG_442	18654	13996	130	848	861	265	90	106	51	100	100	0	395	427	187	90	123	64	99	88	0	0	0	0	0	0	0	0	0	0	0	0	0	0	0	0	0	0	0	0	0	0	0	0	0	0	0	0	0	0	0	0	0	0	0	0	0	0	0	0	80	39	1063	1108	1108	0	0	758	305	0	0	771	337	0	0	100	1
1	96	6	ADAM	TAG_443	18843	13996	130	1579	1617	403	91	124	81	100	100	0	647	658	222	85	139	106	100	96	0	0	0	0	0	0	0	0	0	0	0	0	0	0	0	0	0	0	0	0	0	0	0	0	0	0	0	0	0	0	0	0	0	0	0	0	0	0	0	0	76	38	2050	2099	2099	0	0	1488	562	0	0	1526	573	0	0	100	1
1	97	6	ADAN	TAG_444	19029	13997	130	1495	1536	450	94	125	58	100	100	0	1983	1981	469	111	140	86	100	100	0	0	0	0	0	0	0	0	0	0	0	0	0	0	0	0	0	0	0	0	0	0	0	0	0	0	0	0	0	0	0	0	0	0	0	0	0	0	0	0	76	40	3273	3312	3312	0	0	1401	1872	0	0	1442	1870	0	0	100	1
1	98	6	ADBA	TAG_445	19218	13997	130	1466	1494	392	92	135	103	100	100	0	555	614	247	99	120	71	100	97	0	0	0	0	0	0	0	0	0	0	0	0	0	0	0	0	0	0	0	0	0	0	0	0	0	0	0	0	0	0	0	0	0	0	0	0	0	0	0	0	77	37	1830	1917	1917	0	0	1374	456	0	0	1402	515	0	0	100	1
1	99	6	ADBB	TAG_446	19405	13997	130	1514	1548	371	110	146	77	100	100	0	568	595	253	91	114	53	100	99	0	0	0	0	0	0	0	0	0	0	0	0	0	0	0	0	0	0	0	0	0	0	0	0	0	0	0	0	0	0	0	0	0	0	0	0	0	0	0	0	80	38	1881	1942	1942	0	0	1404	477	0	0	1438	504	0	0	100	1
1	100	6	ADBC	TAG_447	19593	14000	130	2953	3067	603	102	137	75	100	100	0	925	981	333	86	123	76	100	100	0	0	0	0	0	0	0	0	0	0	0	0	0	0	0	0	0	0	0	0	0	0	0	0	0	0	0	0	0	0	0	0	0	0	0	0	0	0	0	0	80	35	3690	3860	3860	0	0	2851	839	0	0	2965	895	0	0	100	1
1	101	6	ADBD	TAG_448	19783	14001	130	954	976	337	107	128	56	100	100	0	398	425	223	92	116	59	91	85	0	0	0	0	0	0	0	0	0	0	0	0	0	0	0	0	0	0	0	0	0	0	0	0	0	0	0	0	0	0	0	0	0	0	0	0	0	0	0	0	78	36	1153	1202	1202	0	0	847	306	0	0	869	333	0	0	100	1
1	102	6	G3PDH570 negative gridline	G3PDH570 negative gridline	19968	14003	120	391	399	163	103	138	91	96	69	0	203	225	114	107	151	108	46	16	0	0	0	0	0	0	0	0	0	0	0	0	0	0	0	0	0	0	0	0	0	0	0	0	0	0	0	0	0	0	0	0	0	0	0	0	0	0	0	0	67	37	384	414	414	0	0	288	96	0	0	296	118	0	0	100	1
1	103	6	ADBE	TAG_449	20160	14004	130	806	828	299	92	140	89	100	100	0	616	600	228	89	128	86	100	95	0	0	0	0	0	0	0	0	0	0	0	0	0	0	0	0	0	0	0	0	0	0	0	0	0	0	0	0	0	0	0	0	0	0	0	0	0	0	0	0	78	35	1241	1247	1247	0	0	714	527	0	0	736	511	0	0	100	1
1	104	6	ADBF	TAG_450	20348	14004	130	634	738	331	95	127	71	100	99	0	272	331	179	94	113	49	91	77	0	0	0	0	0	0	0	0	0	0	0	0	0	0	0	0	0	0	0	0	0	0	0	0	0	0	0	0	0	0	0	0	0	0	0	0	0	0	0	0	78	35	717	880	880	0	0	539	178	0	0	643	237	0	0	100	1
1	105	6	ADBG	TAG_451	20536	14004	130	19238	19345	2112	267	342	235	100	100	0	2225	2225	513	103	140	84	100	100	0	0	0	0	0	0	0	0	0	0	0	0	0	0	0	0	0	0	0	0	0	0	0	0	0	0	0	0	0	0	0	0	0	0	0	0	0	0	0	0	79	38	21093	21200	21200	0	0	18971	2122	0	0	19078	2122	0	0	100	1
1	106	6	ADBH	TAG_452	20724	14007	130	1275	1279	395	101	141	88	100	100	0	331	347	142	84	125	80	90	74	0	0	0	0	0	0	0	0	0	0	0	0	0	0	0	0	0	0	0	0	0	0	0	0	0	0	0	0	0	0	0	0	0	0	0	0	0	0	0	0	80	41	1421	1441	1441	0	0	1174	247	0	0	1178	263	0	0	100	1
1	107	6	Pro25G	Pro25G	20911	14004	130	6848	6966	1436	123	179	130	100	100	0	3995	4050	884	126	155	85	100	100	0	0	0	0	0	0	0	0	0	0	0	0	0	0	0	0	0	0	0	0	0	0	0	0	0	0	0	0	0	0	0	0	0	0	0	0	0	0	0	0	78	35	10594	10767	10767	0	0	6725	3869	0	0	6843	3924	0	0	100	1
1	108	6	ADBI	TAG_453	21097	14006	130	5861	5962	1015	105	137	70	100	100	0	1018	1082	410	102	128	65	100	100	0	0	0	0	0	0	0	0	0	0	0	0	0	0	0	0	0	0	0	0	0	0	0	0	0	0	0	0	0	0	0	0	0	0	0	0	0	0	0	0	77	34	6672	6837	6837	0	0	5756	916	0	0	5857	980	0	0	100	1
1	109	6	ADBL	TAG_454	21286	14006	130	1270	1293	333	88	127	79	100	100	0	276	313	176	91	120	60	78	67	0	0	0	0	0	0	0	0	0	0	0	0	0	0	0	0	0	0	0	0	0	0	0	0	0	0	0	0	0	0	0	0	0	0	0	0	0	0	0	0	78	35	1367	1427	1427	0	0	1182	185	0	0	1205	222	0	0	100	1
1	110	6	ADBM	TAG_455	21475	14007	130	1246	1304	400	85	123	74	100	100	0	499	534	238	82	122	73	96	95	0	0	0	0	0	0	0	0	0	0	0	0	0	0	0	0	0	0	0	0	0	0	0	0	0	0	0	0	0	0	0	0	0	0	0	0	0	0	0	0	80	39	1578	1671	1671	0	0	1161	417	0	0	1219	452	0	0	100	1
1	111	6	ADBN	TAG_456	21664	14008	130	1382	1420	431	84	116	58	100	100	0	1622	1724	602	96	123	59	100	100	0	0	0	0	0	0	0	0	0	0	0	0	0	0	0	0	0	0	0	0	0	0	0	0	0	0	0	0	0	0	0	0	0	0	0	0	0	0	0	0	79	40	2824	2964	2964	0	0	1298	1526	0	0	1336	1628	0	0	100	1
1	112	6	Pro25G_onG3PDH570_10Ts	Pro25G_onG3PDH570_10Ts	21853	14011	130	11020	11164	2260	139	255	211	100	100	0	6599	6755	1362	103	154	109	100	100	0	0	0	0	0	0	0	0	0	0	0	0	0	0	0	0	0	0	0	0	0	0	0	0	0	0	0	0	0	0	0	0	0	0	0	0	0	0	0	0	79	36	17377	17677	17677	0	0	10881	6496	0	0	11025	6652	0	0	100	1
1	1	7	Pro25G_onG3PDH570_10Ts	Pro25G_onG3PDH570_10Ts	946	14131	130	10624	10982	1841	236	260	149	100	100	0	6373	6635	1314	135	191	150	100	100	0	0	0	0	0	0	0	0	0	0	0	0	0	0	0	0	0	0	0	0	0	0	0	0	0	0	0	0	0	0	0	0	0	0	0	0	0	0	0	0	78	35	16626	17246	17246	0	0	10388	6238	0	0	10746	6500	0	0	100	1
1	2	7	ADCA	TAG_457	1135	14134	130	8266	8537	1685	135	155	76	100	100	0	1902	1933	512	91	127	58	100	100	0	0	0	0	0	0	0	0	0	0	0	0	0	0	0	0	0	0	0	0	0	0	0	0	0	0	0	0	0	0	0	0	0	0	0	0	0	0	0	0	81	36	9942	10244	10244	0	0	8131	1811	0	0	8402	1842	0	0	100	1
1	3	7	ADCB	TAG_458	1325	14141	130	3218	3330	633	102	130	69	100	100	0	1355	1372	390	105	139	85	100	100	0	0	0	0	0	0	0	0	0	0	0	0	0	0	0	0	0	0	0	0	0	0	0	0	0	0	0	0	0	0	0	0	0	0	0	0	0	0	0	0	79	35	4366	4495	4495	0	0	3116	1250	0	0	3228	1267	0	0	100	1
1	4	7	ADCC	TAG_459	1515	14142	130	5892	5900	903	159	169	88	100	100	0	1086	1106	331	91	125	77	100	100	0	0	0	0	0	0	0	0	0	0	0	0	0	0	0	0	0	0	0	0	0	0	0	0	0	0	0	0	0	0	0	0	0	0	0	0	0	0	0	0	80	37	6728	6756	6756	0	0	5733	995	0	0	5741	1015	0	0	100	1
1	5	7	ADCD	TAG_460	1702	14139	130	1564	1634	429	104	123	71	100	100	0	644	682	323	87	124	96	96	92	0	0	0	0	0	0	0	0	0	0	0	0	0	0	0	0	0	0	0	0	0	0	0	0	0	0	0	0	0	0	0	0	0	0	0	0	0	0	0	0	78	37	2017	2125	2125	0	0	1460	557	0	0	1530	595	0	0	100	1
1	6	7	ADCE	TAG_461	1890	14136	130	1550	1584	460	90	148	110	100	100	0	695	744	285	97	123	58	100	100	0	0	0	0	0	0	0	0	0	0	0	0	0	0	0	0	0	0	0	0	0	0	0	0	0	0	0	0	0	0	0	0	0	0	0	0	0	0	0	0	75	40	2058	2141	2141	0	0	1460	598	0	0	1494	647	0	0	100	1
1	7	7	ADCF	TAG_462	2079	14136	130	1045	1053	326	93	114	62	100	100	0	337	390	193	86	115	69	96	80	0	0	0	0	0	0	0	0	0	0	0	0	0	0	0	0	0	0	0	0	0	0	0	0	0	0	0	0	0	0	0	0	0	0	0	0	0	0	0	0	74	40	1203	1264	1264	0	0	952	251	0	0	960	304	0	0	100	1
1	8	7	R_26136746_1	R_26136746_1	2266	14143	130	269	289	131	83	115	68	84	68	0	175	209	126	81	111	58	61	45	0	0	0	0	0	0	0	0	0	0	0	0	0	0	0	0	0	0	0	0	0	0	0	0	0	0	0	0	0	0	0	0	0	0	0	0	0	0	0	0	75	36	280	334	334	0	0	186	94	0	0	206	128	0	0	100	1
1	9	7	ADCG	TAG_463	2455	14141	130	2284	2319	444	101	145	97	100	100	0	1231	1273	355	94	137	89	100	100	0	0	0	0	0	0	0	0	0	0	0	0	0	0	0	0	0	0	0	0	0	0	0	0	0	0	0	0	0	0	0	0	0	0	0	0	0	0	0	0	80	37	3320	3397	3397	0	0	2183	1137	0	0	2218	1179	0	0	100	1
1	10	7	ADCH	TAG_464	2642	14145	130	1335	1371	405	90	135	80	100	100	0	509	530	222	92	129	68	99	94	0	0	0	0	0	0	0	0	0	0	0	0	0	0	0	0	0	0	0	0	0	0	0	0	0	0	0	0	0	0	0	0	0	0	0	0	0	0	0	0	78	37	1662	1719	1719	0	0	1245	417	0	0	1281	438	0	0	100	1
1	11	7	ADCI	TAG_465	2832	14147	130	3005	3041	592	88	140	110	100	100	0	1075	1080	334	85	130	96	100	100	0	0	0	0	0	0	0	0	0	0	0	0	0	0	0	0	0	0	0	0	0	0	0	0	0	0	0	0	0	0	0	0	0	0	0	0	0	0	0	0	77	34	3907	3948	3948	0	0	2917	990	0	0	2953	995	0	0	100	1
1	12	7	ADCL	TAG_466	3016	14148	130	1011	999	338	83	114	58	100	100	0	495	548	262	84	113	75	100	92	0	0	0	0	0	0	0	0	0	0	0	0	0	0	0	0	0	0	0	0	0	0	0	0	0	0	0	0	0	0	0	0	0	0	0	0	0	0	0	0	78	37	1339	1380	1380	0	0	928	411	0	0	916	464	0	0	100	1
1	13	7	ADCM	TAG_467	3208	14144	120	2051	2037	433	96	136	94	100	100	0	704	767	334	107	152	91	99	98	0	0	0	0	0	0	0	0	0	0	0	0	0	0	0	0	0	0	0	0	0	0	0	0	0	0	0	0	0	0	0	0	0	0	0	0	0	0	0	0	79	36	2552	2601	2601	0	0	1955	597	0	0	1941	660	0	0	100	1
1	14	7	ADCN	TAG_468	3394	14144	130	2466	2528	530	96	122	55	100	100	0	1386	1376	396	88	130	75	100	100	0	0	0	0	0	0	0	0	0	0	0	0	0	0	0	0	0	0	0	0	0	0	0	0	0	0	0	0	0	0	0	0	0	0	0	0	0	0	0	0	79	40	3668	3720	3720	0	0	2370	1298	0	0	2432	1288	0	0	100	1
1	15	7	ADDA	TAG_469	3584	14145	130	531	562	236	101	134	74	100	95	0	181	224	133	92	126	66	57	42	0	0	0	0	0	0	0	0	0	0	0	0	0	0	0	0	0	0	0	0	0	0	0	0	0	0	0	0	0	0	0	0	0	0	0	0	0	0	0	0	77	39	519	593	593	0	0	430	89	0	0	461	132	0	0	100	1
1	16	7	ADDB	TAG_470	3774	14149	130	432	473	213	81	109	69	96	91	0	250	272	147	91	113	51	85	63	0	0	0	0	0	0	0	0	0	0	0	0	0	0	0	0	0	0	0	0	0	0	0	0	0	0	0	0	0	0	0	0	0	0	0	0	0	0	0	0	79	41	510	573	573	0	0	351	159	0	0	392	181	0	0	100	1
1	17	7	ADDC	TAG_471	3956	14151	130	591	574	236	80	113	64	98	95	0	266	310	174	97	130	76	76	55	0	0	0	0	0	0	0	0	0	0	0	0	0	0	0	0	0	0	0	0	0	0	0	0	0	0	0	0	0	0	0	0	0	0	0	0	0	0	0	0	80	35	680	707	707	0	0	511	169	0	0	494	213	0	0	100	1
1	18	7	ADDD	TAG_472	4151	14150	130	268	387	195	90	125	67	94	77	0	157	185	94	98	123	56	53	33	0	0	0	0	0	0	0	0	0	0	0	0	0	0	0	0	0	0	0	0	0	0	0	0	0	0	0	0	0	0	0	0	0	0	0	0	0	0	0	0	78	38	237	384	384	0	0	178	59	0	0	297	87	0	0	100	1
1	19	7	ADDE	TAG_473	4335	14152	130	308	314	147	100	126	60	87	68	0	148	223	118	95	122	60	58	49	0	0	0	0	0	0	0	0	0	0	0	0	0	0	0	0	0	0	0	0	0	0	0	0	0	0	0	0	0	0	0	0	0	0	0	0	0	0	0	0	74	35	261	342	342	0	0	208	53	0	0	214	128	0	0	100	1
1	20	7	ADDF	TAG_474	4528	14155	120	348	393	201	87	129	82	88	75	0	176	208	122	82	109	55	63	45	0	0	0	0	0	0	0	0	0	0	0	0	0	0	0	0	0	0	0	0	0	0	0	0	0	0	0	0	0	0	0	0	0	0	0	0	0	0	0	0	73	37	355	432	432	0	0	261	94	0	0	306	126	0	0	100	1
1	21	7	ADDG	TAG_475	4715	14143	140	299	330	141	99	131	74	91	62	0	189	227	124	88	123	69	63	41	0	0	0	0	0	0	0	0	0	0	0	0	0	0	0	0	0	0	0	0	0	0	0	0	0	0	0	0	0	0	0	0	0	0	0	0	0	0	0	0	68	38	301	370	370	0	0	200	101	0	0	231	139	0	0	100	1
1	22	7	ADDH	TAG_476	4901	14147	120	293	330	150	84	145	177	63	23	0	194	223	118	87	109	47	72	55	0	0	0	0	0	0	0	0	0	0	0	0	0	0	0	0	0	0	0	0	0	0	0	0	0	0	0	0	0	0	0	0	0	0	0	0	0	0	0	0	75	39	316	382	382	0	0	209	107	0	0	246	136	0	0	100	1
1	23	7	ADDI	TAG_477	5090	14151	130	381	391	162	85	122	96	90	75	0	195	239	149	84	128	75	62	41	0	0	0	0	0	0	0	0	0	0	0	0	0	0	0	0	0	0	0	0	0	0	0	0	0	0	0	0	0	0	0	0	0	0	0	0	0	0	0	0	79	39	407	461	461	0	0	296	111	0	0	306	155	0	0	100	1
1	24	7	ADDL	TAG_478	5276	14153	130	312	349	162	85	116	70	91	74	0	182	219	132	86	107	52	61	46	0	0	0	0	0	0	0	0	0	0	0	0	0	0	0	0	0	0	0	0	0	0	0	0	0	0	0	0	0	0	0	0	0	0	0	0	0	0	0	0	80	37	323	397	397	0	0	227	96	0	0	264	133	0	0	100	1
1	25	7	ADDM	TAG_479	5464	14153	130	489	548	241	87	128	78	99	94	0	215	250	140	101	126	63	66	46	0	0	0	0	0	0	0	0	0	0	0	0	0	0	0	0	0	0	0	0	0	0	0	0	0	0	0	0	0	0	0	0	0	0	0	0	0	0	0	0	79	36	516	610	610	0	0	402	114	0	0	461	149	0	0	100	1
1	26	7	ADDN	TAG_480	5652	14156	130	356	374	192	77	99	43	96	90	0	198	242	154	90	114	57	67	50	0	0	0	0	0	0	0	0	0	0	0	0	0	0	0	0	0	0	0	0	0	0	0	0	0	0	0	0	0	0	0	0	0	0	0	0	0	0	0	0	76	34	387	449	449	0	0	279	108	0	0	297	152	0	0	100	1
1	27	7	ADEA	TAG_481	5845	14157	130	3328	3433	705	126	175	132	100	100	0	781	855	321	85	107	54	100	100	0	0	0	0	0	0	0	0	0	0	0	0	0	0	0	0	0	0	0	0	0	0	0	0	0	0	0	0	0	0	0	0	0	0	0	0	0	0	0	0	78	42	3898	4077	4077	0	0	3202	696	0	0	3307	770	0	0	100	1
1	28	7	ADEB	TAG_482	6032	14157	130	2674	2655	568	111	112	36	100	100	0	514	526	206	102	163	104	97	81	0	0	0	0	0	0	0	0	0	0	0	0	0	0	0	0	0	0	0	0	0	0	0	0	0	0	0	0	0	0	0	0	0	0	0	0	0	0	0	0	77	35	2975	2968	2968	0	0	2563	412	0	0	2544	424	0	0	100	1
1	29	7	ADEC	TAG_483	6221	14158	130	1012	1060	320	91	119	73	100	100	0	328	355	160	81	114	60	95	86	0	0	0	0	0	0	0	0	0	0	0	0	0	0	0	0	0	0	0	0	0	0	0	0	0	0	0	0	0	0	0	0	0	0	0	0	0	0	0	0	78	35	1168	1243	1243	0	0	921	247	0	0	969	274	0	0	100	1
1	30	7	YAL043C_RC-451	YAL043C_RC-451	6398	14159	130	206	232	113	88	110	50	75	59	0	133	191	138	83	112	64	47	29	0	0	0	0	0	0	0	0	0	0	0	0	0	0	0	0	0	0	0	0	0	0	0	0	0	0	0	0	0	0	0	0	0	0	0	0	0	0	0	0	68	34	168	252	252	0	0	118	50	0	0	144	108	0	0	100	1
1	31	7	ADED	TAG_484	6599	14162	120	497	545	204	80	103	50	100	100	0	426	437	194	110	134	72	94	88	0	0	0	0	0	0	0	0	0	0	0	0	0	0	0	0	0	0	0	0	0	0	0	0	0	0	0	0	0	0	0	0	0	0	0	0	0	0	0	0	80	41	733	792	792	0	0	417	316	0	0	465	327	0	0	100	1
1	32	7	ADEE	TAG_485	6785	14158	130	1123	1116	339	92	123	69	100	100	0	795	783	265	85	128	87	100	100	0	0	0	0	0	0	0	0	0	0	0	0	0	0	0	0	0	0	0	0	0	0	0	0	0	0	0	0	0	0	0	0	0	0	0	0	0	0	0	0	80	41	1741	1722	1722	0	0	1031	710	0	0	1024	698	0	0	100	1
1	33	7	ADEF	TAG_486	6976	14158	120	485	507	202	86	133	92	99	91	0	278	311	174	96	136	79	77	60	0	0	0	0	0	0	0	0	0	0	0	0	0	0	0	0	0	0	0	0	0	0	0	0	0	0	0	0	0	0	0	0	0	0	0	0	0	0	0	0	78	36	581	636	636	0	0	399	182	0	0	421	215	0	0	100	1
1	34	7	ADEG	TAG_487	7164	14159	130	1924	1953	510	87	116	53	100	100	0	557	647	298	100	140	80	99	98	0	0	0	0	0	0	0	0	0	0	0	0	0	0	0	0	0	0	0	0	0	0	0	0	0	0	0	0	0	0	0	0	0	0	0	0	0	0	0	0	81	36	2294	2413	2413	0	0	1837	457	0	0	1866	547	0	0	100	1
1	35	7	ADEH	TAG_488	7352	14162	120	613	666	261	88	124	81	100	98	0	903	918	291	108	139	86	100	100	0	0	0	0	0	0	0	0	0	0	0	0	0	0	0	0	0	0	0	0	0	0	0	0	0	0	0	0	0	0	0	0	0	0	0	0	0	0	0	0	80	39	1320	1388	1388	0	0	525	795	0	0	578	810	0	0	100	1
1	36	7	ADEI	TAG_489	7538	14164	130	813	849	313	84	132	98	99	99	0	1406	1469	419	119	165	112	100	100	0	0	0	0	0	0	0	0	0	0	0	0	0	0	0	0	0	0	0	0	0	0	0	0	0	0	0	0	0	0	0	0	0	0	0	0	0	0	0	0	79	35	2016	2115	2115	0	0	729	1287	0	0	765	1350	0	0	100	1
1	37	7	ADEL	TAG_490	7721	14165	120	441	498	240	92	107	42	100	97	0	231	290	156	86	124	85	76	47	0	0	0	0	0	0	0	0	0	0	0	0	0	0	0	0	0	0	0	0	0	0	0	0	0	0	0	0	0	0	0	0	0	0	0	0	0	0	0	0	78	37	494	610	610	0	0	349	145	0	0	406	204	0	0	100	1
1	38	7	ADEM	TAG_491	7917	14163	120	2331	2407	527	107	149	90	100	100	0	329	375	221	89	152	132	77	43	0	0	0	0	0	0	0	0	0	0	0	0	0	0	0	0	0	0	0	0	0	0	0	0	0	0	0	0	0	0	0	0	0	0	0	0	0	0	0	0	79	37	2464	2586	2586	0	0	2224	240	0	0	2300	286	0	0	100	1
1	39	7	ADEN	TAG_492	8101	14164	120	859	886	306	95	139	88	100	100	0	470	521	236	87	113	60	99	94	0	0	0	0	0	0	0	0	0	0	0	0	0	0	0	0	0	0	0	0	0	0	0	0	0	0	0	0	0	0	0	0	0	0	0	0	0	0	0	0	78	35	1147	1225	1225	0	0	764	383	0	0	791	434	0	0	100	1
1	40	7	ADFA	TAG_493	8290	14164	130	408	429	211	81	98	36	97	92	0	362	383	185	88	125	95	88	64	0	0	0	0	0	0	0	0	0	0	0	0	0	0	0	0	0	0	0	0	0	0	0	0	0	0	0	0	0	0	0	0	0	0	0	0	0	0	0	0	77	36	601	643	643	0	0	327	274	0	0	348	295	0	0	100	1
1	41	7	ADFB	TAG_494	8476	14163	120	454	485	226	100	123	62	98	93	0	212	241	142	81	113	80	65	40	0	0	0	0	0	0	0	0	0	0	0	0	0	0	0	0	0	0	0	0	0	0	0	0	0	0	0	0	0	0	0	0	0	0	0	0	0	0	0	0	80	36	485	545	545	0	0	354	131	0	0	385	160	0	0	100	1
1	42	7	ADFC	TAG_495	8667	14169	120	518	520	221	90	118	61	99	95	0	233	261	131	83	103	37	87	79	0	0	0	0	0	0	0	0	0	0	0	0	0	0	0	0	0	0	0	0	0	0	0	0	0	0	0	0	0	0	0	0	0	0	0	0	0	0	0	0	79	35	578	608	608	0	0	428	150	0	0	430	178	0	0	100	1
1	43	7	ADFD	TAG_496	8857	14169	130	510	554	243	104	127	61	99	96	0	225	240	108	81	128	84	71	41	0	0	0	0	0	0	0	0	0	0	0	0	0	0	0	0	0	0	0	0	0	0	0	0	0	0	0	0	0	0	0	0	0	0	0	0	0	0	0	0	78	37	550	609	609	0	0	406	144	0	0	450	159	0	0	100	1
1	44	7	ADFE	TAG_497	9047	14172	130	437	473	192	87	116	58	99	95	0	221	259	147	89	121	79	68	38	0	0	0	0	0	0	0	0	0	0	0	0	0	0	0	0	0	0	0	0	0	0	0	0	0	0	0	0	0	0	0	0	0	0	0	0	0	0	0	0	80	38	482	556	556	0	0	350	132	0	0	386	170	0	0	100	1
1	45	7	ADFF	TAG_498	9235	14169	120	441	489	199	85	118	99	99	86	0	222	239	129	93	125	70	63	45	0	0	0	0	0	0	0	0	0	0	0	0	0	0	0	0	0	0	0	0	0	0	0	0	0	0	0	0	0	0	0	0	0	0	0	0	0	0	0	0	80	39	485	550	550	0	0	356	129	0	0	404	146	0	0	100	1
1	46	7	ADFG	TAG_499	9421	14172	120	463	492	202	95	134	82	100	87	0	282	285	149	92	122	56	78	64	0	0	0	0	0	0	0	0	0	0	0	0	0	0	0	0	0	0	0	0	0	0	0	0	0	0	0	0	0	0	0	0	0	0	0	0	0	0	0	0	77	42	558	590	590	0	0	368	190	0	0	397	193	0	0	100	1
1	47	7	ADFH	TAG_500	9611	14170	130	400	410	176	96	133	82	93	79	0	239	260	138	86	133	79	70	49	0	0	0	0	0	0	0	0	0	0	0	0	0	0	0	0	0	0	0	0	0	0	0	0	0	0	0	0	0	0	0	0	0	0	0	0	0	0	0	0	71	36	457	488	488	0	0	304	153	0	0	314	174	0	0	100	1
1	48	7	ADFI	TAG_501	9799	14172	140	377	387	163	87	118	63	94	83	0	205	229	116	86	108	47	82	59	0	0	0	0	0	0	0	0	0	0	0	0	0	0	0	0	0	0	0	0	0	0	0	0	0	0	0	0	0	0	0	0	0	0	0	0	0	0	0	0	78	39	409	443	443	0	0	290	119	0	0	300	143	0	0	100	1
1	49	7	ADFL	TAG_502	9985	14170	130	399	432	180	106	133	77	91	87	0	218	246	116	90	117	71	70	48	0	0	0	0	0	0	0	0	0	0	0	0	0	0	0	0	0	0	0	0	0	0	0	0	0	0	0	0	0	0	0	0	0	0	0	0	0	0	0	0	79	36	421	482	482	0	0	293	128	0	0	326	156	0	0	100	1
1	50	7	ADFM	TAG_503	10172	14173	120	440	503	239	83	119	60	99	97	0	241	258	138	88	121	85	65	45	0	0	0	0	0	0	0	0	0	0	0	0	0	0	0	0	0	0	0	0	0	0	0	0	0	0	0	0	0	0	0	0	0	0	0	0	0	0	0	0	78	37	510	590	590	0	0	357	153	0	0	420	170	0	0	100	1
1	51	7	Pro25G_onG3PDH570_20bp	Pro25G_onG3PDH570_20bp	10359	14175	130	9839	9925	1376	146	181	107	100	100	0	5692	5851	939	147	173	107	100	100	0	0	0	0	0	0	0	0	0	0	0	0	0	0	0	0	0	0	0	0	0	0	0	0	0	0	0	0	0	0	0	0	0	0	0	0	0	0	0	0	77	38	15238	15483	15483	0	0	9693	5545	0	0	9779	5704	0	0	100	1
1	52	7	ADFN	TAG_504	10549	14172	120	425	533	238	89	116	46	99	96	0	263	278	129	83	106	54	89	76	0	0	0	0	0	0	0	0	0	0	0	0	0	0	0	0	0	0	0	0	0	0	0	0	0	0	0	0	0	0	0	0	0	0	0	0	0	0	0	0	78	37	516	639	639	0	0	336	180	0	0	444	195	0	0	100	1
1	53	7	ADGA	TAG_505	10738	14175	120	508	530	207	127	149	92	95	83	0	438	468	218	109	155	105	87	72	0	0	0	0	0	0	0	0	0	0	0	0	0	0	0	0	0	0	0	0	0	0	0	0	0	0	0	0	0	0	0	0	0	0	0	0	0	0	0	0	78	35	710	762	762	0	0	381	329	0	0	403	359	0	0	100	1
1	54	7	ADGB	TAG_506	10927	14173	120	490	512	233	101	152	113	91	77	0	310	324	138	83	122	81	85	71	0	0	0	0	0	0	0	0	0	0	0	0	0	0	0	0	0	0	0	0	0	0	0	0	0	0	0	0	0	0	0	0	0	0	0	0	0	0	0	0	79	37	616	652	652	0	0	389	227	0	0	411	241	0	0	100	1
1	55	7	ADGC	TAG_507	11118	14176	130	1022	1077	376	94	142	104	100	100	0	328	360	174	90	139	83	88	74	0	0	0	0	0	0	0	0	0	0	0	0	0	0	0	0	0	0	0	0	0	0	0	0	0	0	0	0	0	0	0	0	0	0	0	0	0	0	0	0	77	38	1166	1253	1253	0	0	928	238	0	0	983	270	0	0	100	1
1	56	7	ADGD	TAG_508	11302	14176	130	672	696	260	144	173	119	97	90	0	253	295	157	89	120	80	72	51	0	0	0	0	0	0	0	0	0	0	0	0	0	0	0	0	0	0	0	0	0	0	0	0	0	0	0	0	0	0	0	0	0	0	0	0	0	0	0	0	76	36	692	758	758	0	0	528	164	0	0	552	206	0	0	100	1
1	57	7	ADGE	TAG_509	11492	14179	130	627	643	242	89	120	60	100	97	0	335	361	168	107	116	43	87	85	0	0	0	0	0	0	0	0	0	0	0	0	0	0	0	0	0	0	0	0	0	0	0	0	0	0	0	0	0	0	0	0	0	0	0	0	0	0	0	0	78	38	766	808	808	0	0	538	228	0	0	554	254	0	0	100	1
1	58	7	ADGF	TAG_510	11682	14178	130	492	539	256	112	137	77	95	87	0	268	349	199	80	105	51	94	80	0	0	0	0	0	0	0	0	0	0	0	0	0	0	0	0	0	0	0	0	0	0	0	0	0	0	0	0	0	0	0	0	0	0	0	0	0	0	0	0	78	35	568	696	696	0	0	380	188	0	0	427	269	0	0	100	1
1	59	7	ADGG	TAG_511	11870	14182	130	620	672	314	82	110	52	100	100	0	324	364	190	88	129	81	79	70	0	0	0	0	0	0	0	0	0	0	0	0	0	0	0	0	0	0	0	0	0	0	0	0	0	0	0	0	0	0	0	0	0	0	0	0	0	0	0	0	80	39	774	866	866	0	0	538	236	0	0	590	276	0	0	100	1
1	60	7	ADGH	TAG_512	12053	14177	130	447	466	189	84	114	61	99	92	0	255	308	160	97	113	45	89	74	0	0	0	0	0	0	0	0	0	0	0	0	0	0	0	0	0	0	0	0	0	0	0	0	0	0	0	0	0	0	0	0	0	0	0	0	0	0	0	0	78	37	521	593	593	0	0	363	158	0	0	382	211	0	0	100	1
1	61	7	ADGI	TAG_513	12247	14181	130	3019	2945	608	147	164	85	100	100	0	762	824	300	101	135	77	100	99	0	0	0	0	0	0	0	0	0	0	0	0	0	0	0	0	0	0	0	0	0	0	0	0	0	0	0	0	0	0	0	0	0	0	0	0	0	0	0	0	78	41	3533	3521	3521	0	0	2872	661	0	0	2798	723	0	0	100	1
1	62	7	ADGL	TAG_514	12437	14181	130	540	588	266	85	113	58	100	99	0	665	664	266	93	130	68	100	99	0	0	0	0	0	0	0	0	0	0	0	0	0	0	0	0	0	0	0	0	0	0	0	0	0	0	0	0	0	0	0	0	0	0	0	0	0	0	0	0	79	40	1027	1074	1074	0	0	455	572	0	0	503	571	0	0	100	1
1	63	7	ADGM	TAG_515	12624	14183	130	922	946	332	87	118	55	100	100	0	554	594	252	82	119	65	100	96	0	0	0	0	0	0	0	0	0	0	0	0	0	0	0	0	0	0	0	0	0	0	0	0	0	0	0	0	0	0	0	0	0	0	0	0	0	0	0	0	78	38	1307	1371	1371	0	0	835	472	0	0	859	512	0	0	100	1
1	64	7	ADGN	TAG_516	12811	14185	130	693	683	239	82	101	42	100	99	0	550	571	266	82	121	69	100	96	0	0	0	0	0	0	0	0	0	0	0	0	0	0	0	0	0	0	0	0	0	0	0	0	0	0	0	0	0	0	0	0	0	0	0	0	0	0	0	0	79	37	1079	1090	1090	0	0	611	468	0	0	601	489	0	0	100	1
1	65	7	ADHA	TAG_517	13002	14184	130	588	625	270	111	137	79	95	91	0	338	343	170	98	139	98	84	58	0	0	0	0	0	0	0	0	0	0	0	0	0	0	0	0	0	0	0	0	0	0	0	0	0	0	0	0	0	0	0	0	0	0	0	0	0	0	0	0	79	37	717	759	759	0	0	477	240	0	0	514	245	0	0	100	1
1	66	7	ADHB	TAG_518	13189	14187	130	374	378	195	80	117	80	89	73	0	205	231	135	84	128	80	58	37	0	0	0	0	0	0	0	0	0	0	0	0	0	0	0	0	0	0	0	0	0	0	0	0	0	0	0	0	0	0	0	0	0	0	0	0	0	0	0	0	71	40	415	445	445	0	0	294	121	0	0	298	147	0	0	100	1
1	67	7	ADHC	TAG_519	13377	14185	130	363	403	195	105	132	104	81	60	0	251	271	149	93	133	71	77	54	0	0	0	0	0	0	0	0	0	0	0	0	0	0	0	0	0	0	0	0	0	0	0	0	0	0	0	0	0	0	0	0	0	0	0	0	0	0	0	0	74	36	416	476	476	0	0	258	158	0	0	298	178	0	0	100	1
1	68	7	ADHD	TAG_520	13562	14187	130	574	596	252	87	132	83	100	95	0	268	288	153	97	119	66	74	58	0	0	0	0	0	0	0	0	0	0	0	0	0	0	0	0	0	0	0	0	0	0	0	0	0	0	0	0	0	0	0	0	0	0	0	0	0	0	0	0	77	35	658	700	700	0	0	487	171	0	0	509	191	0	0	100	1
1	69	7	ADHE	TAG_521	13753	14180	130	353	378	184	102	120	55	93	82	0	196	219	126	92	134	85	63	26	0	0	0	0	0	0	0	0	0	0	0	0	0	0	0	0	0	0	0	0	0	0	0	0	0	0	0	0	0	0	0	0	0	0	0	0	0	0	0	0	76	36	355	403	403	0	0	251	104	0	0	276	127	0	0	100	1
1	70	7	ADHF	TAG_522	13942	14185	120	375	425	242	86	114	64	95	80	0	216	239	120	91	125	73	64	42	0	0	0	0	0	0	0	0	0	0	0	0	0	0	0	0	0	0	0	0	0	0	0	0	0	0	0	0	0	0	0	0	0	0	0	0	0	0	0	0	78	35	414	487	487	0	0	289	125	0	0	339	148	0	0	100	1
1	71	7	ADHG	TAG_523	14126	14197	120	260	330	189	89	114	56	88	75	0	201	211	117	86	114	64	65	43	0	0	0	0	0	0	0	0	0	0	0	0	0	0	0	0	0	0	0	0	0	0	0	0	0	0	0	0	0	0	0	0	0	0	0	0	0	0	0	0	76	37	286	366	366	0	0	171	115	0	0	241	125	0	0	100	1
1	72	7	ADHH	TAG_524	14317	14191	130	334	366	172	121	143	75	88	65	0	204	220	122	89	112	47	71	56	0	0	0	0	0	0	0	0	0	0	0	0	0	0	0	0	0	0	0	0	0	0	0	0	0	0	0	0	0	0	0	0	0	0	0	0	0	0	0	0	72	36	328	376	376	0	0	213	115	0	0	245	131	0	0	100	1
1	73	7	ADHI	TAG_525	14508	14190	130	481	496	206	90	129	82	97	87	0	181	215	124	82	114	63	63	42	0	0	0	0	0	0	0	0	0	0	0	0	0	0	0	0	0	0	0	0	0	0	0	0	0	0	0	0	0	0	0	0	0	0	0	0	0	0	0	0	78	38	490	539	539	0	0	391	99	0	0	406	133	0	0	100	1
1	74	7	ADHL	TAG_526	14696	14195	130	371	411	180	84	113	64	96	89	0	213	253	151	94	135	81	63	37	0	0	0	0	0	0	0	0	0	0	0	0	0	0	0	0	0	0	0	0	0	0	0	0	0	0	0	0	0	0	0	0	0	0	0	0	0	0	0	0	78	36	406	486	486	0	0	287	119	0	0	327	159	0	0	100	1
1	75	7	ADHM	TAG_527	14884	14193	130	453	474	231	90	125	72	97	83	0	211	228	117	80	106	54	71	55	0	0	0	0	0	0	0	0	0	0	0	0	0	0	0	0	0	0	0	0	0	0	0	0	0	0	0	0	0	0	0	0	0	0	0	0	0	0	0	0	77	36	494	532	532	0	0	363	131	0	0	384	148	0	0	100	1
1	76	7	ADHN	TAG_528	15071	14195	130	435	440	165	90	123	61	100	94	0	205	245	148	84	119	67	65	48	0	0	0	0	0	0	0	0	0	0	0	0	0	0	0	0	0	0	0	0	0	0	0	0	0	0	0	0	0	0	0	0	0	0	0	0	0	0	0	0	77	38	466	511	511	0	0	345	121	0	0	350	161	0	0	100	1
1	77	7	ADIA	TAG_529	15263	14193	130	1052	1043	308	86	135	127	100	100	0	400	410	183	97	137	90	91	78	0	0	0	0	0	0	0	0	0	0	0	0	0	0	0	0	0	0	0	0	0	0	0	0	0	0	0	0	0	0	0	0	0	0	0	0	0	0	0	0	81	36	1269	1270	1270	0	0	966	303	0	0	957	313	0	0	100	1
1	78	7	ADIB	TAG_530	15449	14193	130	1530	1518	467	91	125	71	100	100	0	418	460	226	100	129	68	95	84	0	0	0	0	0	0	0	0	0	0	0	0	0	0	0	0	0	0	0	0	0	0	0	0	0	0	0	0	0	0	0	0	0	0	0	0	0	0	0	0	76	35	1757	1787	1787	0	0	1439	318	0	0	1427	360	0	0	100	1
1	79	7	ADIC	TAG_531	15639	14195	120	1242	1253	316	94	121	64	100	100	0	518	542	216	95	136	79	96	91	0	0	0	0	0	0	0	0	0	0	0	0	0	0	0	0	0	0	0	0	0	0	0	0	0	0	0	0	0	0	0	0	0	0	0	0	0	0	0	0	78	38	1571	1606	1606	0	0	1148	423	0	0	1159	447	0	0	100	1
1	80	7	ADID	TAG_532	15826	14195	130	11563	11641	1543	185	254	191	100	100	0	627	664	259	84	118	63	100	100	0	0	0	0	0	0	0	0	0	0	0	0	0	0	0	0	0	0	0	0	0	0	0	0	0	0	0	0	0	0	0	0	0	0	0	0	0	0	0	0	78	35	11921	12036	12036	0	0	11378	543	0	0	11456	580	0	0	100	1
1	81	7	r60_a135	r60_a135	16020	14195	130	391	446	468	112	170	137	80	51	0	187	223	223	88	125	76	57	31	0	0	0	0	0	0	0	0	0	0	0	0	0	0	0	0	0	0	0	0	0	0	0	0	0	0	0	0	0	0	0	0	0	0	0	0	0	0	0	0	70	35	378	469	469	0	0	279	99	0	0	334	135	0	0	100	1
1	82	7	ADIE	TAG_533	16201	14198	130	1756	1804	480	106	136	81	100	100	0	859	896	308	89	121	59	100	100	0	0	0	0	0	0	0	0	0	0	0	0	0	0	0	0	0	0	0	0	0	0	0	0	0	0	0	0	0	0	0	0	0	0	0	0	0	0	0	0	78	34	2420	2505	2505	0	0	1650	770	0	0	1698	807	0	0	100	1
1	83	7	ADIF	TAG_534	16391	14198	130	1058	1060	378	89	135	88	100	100	0	364	370	171	83	116	57	92	82	0	0	0	0	0	0	0	0	0	0	0	0	0	0	0	0	0	0	0	0	0	0	0	0	0	0	0	0	0	0	0	0	0	0	0	0	0	0	0	0	78	38	1250	1258	1258	0	0	969	281	0	0	971	287	0	0	100	1
1	84	7	ADIG	TAG_535	16578	14200	130	891	908	269	94	133	83	100	100	0	443	501	224	106	144	91	98	89	0	0	0	0	0	0	0	0	0	0	0	0	0	0	0	0	0	0	0	0	0	0	0	0	0	0	0	0	0	0	0	0	0	0	0	0	0	0	0	0	79	36	1134	1209	1209	0	0	797	337	0	0	814	395	0	0	100	1
1	85	7	ADIH	TAG_536	16766	14200	130	1529	1491	409	123	151	87	100	100	0	413	424	205	85	120	63	94	83	0	0	0	0	0	0	0	0	0	0	0	0	0	0	0	0	0	0	0	0	0	0	0	0	0	0	0	0	0	0	0	0	0	0	0	0	0	0	0	0	81	35	1734	1707	1707	0	0	1406	328	0	0	1368	339	0	0	100	1
1	86	7	ADII	TAG_537	16958	14201	130	1059	1072	321	93	138	72	100	100	0	1051	1094	333	93	129	70	100	100	0	0	0	0	0	0	0	0	0	0	0	0	0	0	0	0	0	0	0	0	0	0	0	0	0	0	0	0	0	0	0	0	0	0	0	0	0	0	0	0	79	40	1924	1980	1980	0	0	966	958	0	0	979	1001	0	0	100	1
1	87	7	ADIL	TAG_538	17144	14202	130	968	992	348	89	144	101	100	100	0	670	695	274	95	117	54	100	99	0	0	0	0	0	0	0	0	0	0	0	0	0	0	0	0	0	0	0	0	0	0	0	0	0	0	0	0	0	0	0	0	0	0	0	0	0	0	0	0	79	36	1454	1503	1503	0	0	879	575	0	0	903	600	0	0	100	1
1	88	7	ADIM	TAG_539	17333	14202	130	5813	5796	764	134	212	156	100	100	0	1059	1116	371	107	137	75	100	100	0	0	0	0	0	0	0	0	0	0	0	0	0	0	0	0	0	0	0	0	0	0	0	0	0	0	0	0	0	0	0	0	0	0	0	0	0	0	0	0	80	37	6631	6671	6671	0	0	5679	952	0	0	5662	1009	0	0	100	1
1	89	7	ADIN	TAG_540	17524	14206	130	16076	15833	1939	251	335	243	100	100	0	753	751	240	109	143	69	99	99	0	0	0	0	0	0	0	0	0	0	0	0	0	0	0	0	0	0	0	0	0	0	0	0	0	0	0	0	0	0	0	0	0	0	0	0	0	0	0	0	79	38	16469	16224	16224	0	0	15825	644	0	0	15582	642	0	0	100	1
1	90	7	ADLA	TAG_541	17708	14208	130	1425	1437	386	105	130	60	100	100	0	417	472	243	83	112	49	100	90	0	0	0	0	0	0	0	0	0	0	0	0	0	0	0	0	0	0	0	0	0	0	0	0	0	0	0	0	0	0	0	0	0	0	0	0	0	0	0	0	77	38	1654	1721	1721	0	0	1320	334	0	0	1332	389	0	0	100	1
1	91	7	ADLB	TAG_542	17894	14210	130	680	722	281	93	137	85	100	97	0	333	356	162	79	115	67	94	82	0	0	0	0	0	0	0	0	0	0	0	0	0	0	0	0	0	0	0	0	0	0	0	0	0	0	0	0	0	0	0	0	0	0	0	0	0	0	0	0	78	38	841	906	906	0	0	587	254	0	0	629	277	0	0	100	1
1	92	7	ADLC	TAG_543	18083	14210	130	880	860	244	91	130	72	100	100	0	763	785	291	84	108	49	100	100	0	0	0	0	0	0	0	0	0	0	0	0	0	0	0	0	0	0	0	0	0	0	0	0	0	0	0	0	0	0	0	0	0	0	0	0	0	0	0	0	81	37	1468	1470	1470	0	0	789	679	0	0	769	701	0	0	100	1
1	93	7	ADLD	TAG_544	18273	14209	130	2913	2941	567	101	155	108	100	100	0	621	656	213	100	119	67	100	100	0	0	0	0	0	0	0	0	0	0	0	0	0	0	0	0	0	0	0	0	0	0	0	0	0	0	0	0	0	0	0	0	0	0	0	0	0	0	0	0	79	37	3333	3396	3396	0	0	2812	521	0	0	2840	556	0	0	100	1
1	94	7	ADLE	TAG_545	18460	14213	130	641	704	301	90	124	72	100	99	0	502	535	228	114	134	70	97	94	0	0	0	0	0	0	0	0	0	0	0	0	0	0	0	0	0	0	0	0	0	0	0	0	0	0	0	0	0	0	0	0	0	0	0	0	0	0	0	0	78	37	939	1035	1035	0	0	551	388	0	0	614	421	0	0	100	1
1	95	7	ADLF	TAG_546	18648	14210	130	415	486	196	87	110	57	100	97	0	310	325	133	82	127	83	89	69	0	0	0	0	0	0	0	0	0	0	0	0	0	0	0	0	0	0	0	0	0	0	0	0	0	0	0	0	0	0	0	0	0	0	0	0	0	0	0	0	78	35	556	642	642	0	0	328	228	0	0	399	243	0	0	100	1
1	96	7	ADLG	TAG_547	18838	14212	130	2620	2629	557	108	158	114	100	100	0	3340	3524	688	105	143	91	100	100	0	0	0	0	0	0	0	0	0	0	0	0	0	0	0	0	0	0	0	0	0	0	0	0	0	0	0	0	0	0	0	0	0	0	0	0	0	0	0	0	80	42	5747	5940	5940	0	0	2512	3235	0	0	2521	3419	0	0	100	1
1	97	7	ADLH	TAG_548	19027	14211	130	830	865	286	106	139	76	100	99	0	300	361	206	89	121	61	94	78	0	0	0	0	0	0	0	0	0	0	0	0	0	0	0	0	0	0	0	0	0	0	0	0	0	0	0	0	0	0	0	0	0	0	0	0	0	0	0	0	80	40	935	1031	1031	0	0	724	211	0	0	759	272	0	0	100	1
1	98	7	ADLI	TAG_549	19216	14213	130	630	633	224	86	104	36	100	100	0	382	414	193	103	142	104	90	70	0	0	0	0	0	0	0	0	0	0	0	0	0	0	0	0	0	0	0	0	0	0	0	0	0	0	0	0	0	0	0	0	0	0	0	0	0	0	0	0	80	35	823	858	858	0	0	544	279	0	0	547	311	0	0	100	1
1	99	7	ADLL	TAG_550	19401	14214	130	566	608	273	90	117	55	99	97	0	633	701	310	101	137	74	100	97	0	0	0	0	0	0	0	0	0	0	0	0	0	0	0	0	0	0	0	0	0	0	0	0	0	0	0	0	0	0	0	0	0	0	0	0	0	0	0	0	78	35	1008	1118	1118	0	0	476	532	0	0	518	600	0	0	100	1
1	100	7	ADLM	TAG_551	19587	14216	130	821	853	285	99	121	53	100	100	0	1053	1050	291	100	145	88	100	100	0	0	0	0	0	0	0	0	0	0	0	0	0	0	0	0	0	0	0	0	0	0	0	0	0	0	0	0	0	0	0	0	0	0	0	0	0	0	0	0	77	34	1675	1704	1704	0	0	722	953	0	0	754	950	0	0	100	1
1	101	7	ADLN	TAG_552	19776	14214	130	520	588	269	89	112	50	99	96	0	549	589	269	86	121	70	100	91	0	0	0	0	0	0	0	0	0	0	0	0	0	0	0	0	0	0	0	0	0	0	0	0	0	0	0	0	0	0	0	0	0	0	0	0	0	0	0	0	79	38	894	1002	1002	0	0	431	463	0	0	499	503	0	0	100	1
1	102	7	ADMA	TAG_553	19965	14215	130	663	744	295	100	122	61	100	98	0	416	439	201	97	150	98	94	76	0	0	0	0	0	0	0	0	0	0	0	0	0	0	0	0	0	0	0	0	0	0	0	0	0	0	0	0	0	0	0	0	0	0	0	0	0	0	0	0	79	42	882	986	986	0	0	563	319	0	0	644	342	0	0	100	1
1	103	7	ADMB	TAG_554	20154	14215	130	701	711	277	92	132	69	100	100	0	550	594	287	96	120	66	99	95	0	0	0	0	0	0	0	0	0	0	0	0	0	0	0	0	0	0	0	0	0	0	0	0	0	0	0	0	0	0	0	0	0	0	0	0	0	0	0	0	79	40	1063	1117	1117	0	0	609	454	0	0	619	498	0	0	100	1
1	104	7	ADMC	TAG_555	20343	14219	130	780	771	218	108	154	101	100	98	0	603	641	248	106	131	88	100	94	0	0	0	0	0	0	0	0	0	0	0	0	0	0	0	0	0	0	0	0	0	0	0	0	0	0	0	0	0	0	0	0	0	0	0	0	0	0	0	0	79	37	1169	1198	1198	0	0	672	497	0	0	663	535	0	0	100	1
1	105	7	ADMD	TAG_556	20534	14219	130	590	622	271	87	137	103	99	95	0	255	295	169	81	107	58	86	63	0	0	0	0	0	0	0	0	0	0	0	0	0	0	0	0	0	0	0	0	0	0	0	0	0	0	0	0	0	0	0	0	0	0	0	0	0	0	0	0	80	36	677	749	749	0	0	503	174	0	0	535	214	0	0	100	1
1	106	7	Pro25G	Pro25G	20713	14218	130	6781	7060	1226	149	192	131	100	100	0	3980	4179	1005	118	152	89	100	100	0	0	0	0	0	0	0	0	0	0	0	0	0	0	0	0	0	0	0	0	0	0	0	0	0	0	0	0	0	0	0	0	0	0	0	0	0	0	0	0	79	37	10494	10972	10972	0	0	6632	3862	0	0	6911	4061	0	0	100	1
1	107	7	ADME	TAG_557	20904	14225	130	999	1033	343	85	108	42	100	100	0	621	646	230	109	128	63	100	99	0	0	0	0	0	0	0	0	0	0	0	0	0	0	0	0	0	0	0	0	0	0	0	0	0	0	0	0	0	0	0	0	0	0	0	0	0	0	0	0	79	42	1426	1485	1485	0	0	914	512	0	0	948	537	0	0	100	1
1	108	7	ADMF	TAG_558	21096	14220	130	701	735	321	95	138	77	99	98	0	379	431	203	92	122	73	95	84	0	0	0	0	0	0	0	0	0	0	0	0	0	0	0	0	0	0	0	0	0	0	0	0	0	0	0	0	0	0	0	0	0	0	0	0	0	0	0	0	80	38	893	979	979	0	0	606	287	0	0	640	339	0	0	100	1
1	109	7	ADMG	TAG_559	21283	14223	130	2058	2082	521	103	139	70	100	100	0	758	838	308	112	155	95	100	98	0	0	0	0	0	0	0	0	0	0	0	0	0	0	0	0	0	0	0	0	0	0	0	0	0	0	0	0	0	0	0	0	0	0	0	0	0	0	0	0	81	36	2601	2705	2705	0	0	1955	646	0	0	1979	726	0	0	100	1
1	110	7	ADMH	TAG_560	21469	14222	130	660	690	235	85	111	56	100	100	0	546	540	201	83	121	84	99	90	0	0	0	0	0	0	0	0	0	0	0	0	0	0	0	0	0	0	0	0	0	0	0	0	0	0	0	0	0	0	0	0	0	0	0	0	0	0	0	0	79	41	1038	1062	1062	0	0	575	463	0	0	605	457	0	0	100	1
1	111	7	ADMI	TAG_561	21657	14224	130	777	805	284	84	111	52	100	100	0	269	308	170	87	116	56	86	73	0	0	0	0	0	0	0	0	0	0	0	0	0	0	0	0	0	0	0	0	0	0	0	0	0	0	0	0	0	0	0	0	0	0	0	0	0	0	0	0	79	35	875	942	942	0	0	693	182	0	0	721	221	0	0	100	1
1	112	7	Pro25G_onG3PDH570_10Ts	Pro25G_onG3PDH570_10Ts	21847	14228	130	9720	9748	1138	176	215	150	100	100	0	5540	5884	891	98	166	106	100	100	0	0	0	0	0	0	0	0	0	0	0	0	0	0	0	0	0	0	0	0	0	0	0	0	0	0	0	0	0	0	0	0	0	0	0	0	0	0	0	0	78	35	14986	15358	15358	0	0	9544	5442	0	0	9572	5786	0	0	100	1
1	1	8	Pro25G_onG3PDH570_10Ts	Pro25G_onG3PDH570_10Ts	955	14347	130	12610	12716	1696	235	266	184	100	100	0	7923	8141	1347	179	204	112	100	100	0	0	0	0	0	0	0	0	0	0	0	0	0	0	0	0	0	0	0	0	0	0	0	0	0	0	0	0	0	0	0	0	0	0	0	0	0	0	0	0	78	36	20119	20443	20443	0	0	12375	7744	0	0	12481	7962	0	0	100	1
1	2	8	ADML	TAG_562	1142	14349	130	1271	1253	402	117	149	103	100	99	0	894	931	345	101	120	51	100	100	0	0	0	0	0	0	0	0	0	0	0	0	0	0	0	0	0	0	0	0	0	0	0	0	0	0	0	0	0	0	0	0	0	0	0	0	0	0	0	0	79	35	1947	1966	1966	0	0	1154	793	0	0	1136	830	0	0	100	1
1	3	8	ADMM	TAG_563	1330	14350	140	1102	1156	345	84	103	45	100	100	0	1110	1094	365	108	141	81	100	100	0	0	0	0	0	0	0	0	0	0	0	0	0	0	0	0	0	0	0	0	0	0	0	0	0	0	0	0	0	0	0	0	0	0	0	0	0	0	0	0	76	37	2020	2058	2058	0	0	1018	1002	0	0	1072	986	0	0	100	1
1	4	8	ADMN	TAG_564	1519	14352	130	1439	1468	388	97	133	72	100	100	0	535	560	261	85	112	52	100	95	0	0	0	0	0	0	0	0	0	0	0	0	0	0	0	0	0	0	0	0	0	0	0	0	0	0	0	0	0	0	0	0	0	0	0	0	0	0	0	0	79	38	1792	1846	1846	0	0	1342	450	0	0	1371	475	0	0	100	1
1	5	8	ADNA	TAG_565	1707	14353	130	584	619	248	98	144	87	100	96	0	226	259	159	83	113	65	76	55	0	0	0	0	0	0	0	0	0	0	0	0	0	0	0	0	0	0	0	0	0	0	0	0	0	0	0	0	0	0	0	0	0	0	0	0	0	0	0	0	78	38	629	697	697	0	0	486	143	0	0	521	176	0	0	100	1
1	6	8	ADNB	TAG_566	1894	14350	130	1165	1170	368	90	121	74	100	100	0	353	364	190	85	111	47	91	86	0	0	0	0	0	0	0	0	0	0	0	0	0	0	0	0	0	0	0	0	0	0	0	0	0	0	0	0	0	0	0	0	0	0	0	0	0	0	0	0	80	38	1343	1359	1359	0	0	1075	268	0	0	1080	279	0	0	100	1
1	7	8	ADNC	TAG_567	2080	14350	130	603	669	244	102	147	100	100	97	0	332	376	186	80	97	36	96	92	0	0	0	0	0	0	0	0	0	0	0	0	0	0	0	0	0	0	0	0	0	0	0	0	0	0	0	0	0	0	0	0	0	0	0	0	0	0	0	0	77	38	753	863	863	0	0	501	252	0	0	567	296	0	0	100	1
1	8	8	ADND	TAG_568	2271	14349	130	394	417	204	83	104	61	96	86	0	261	306	163	92	138	118	68	39	0	0	0	0	0	0	0	0	0	0	0	0	0	0	0	0	0	0	0	0	0	0	0	0	0	0	0	0	0	0	0	0	0	0	0	0	0	0	0	0	78	36	480	548	548	0	0	311	169	0	0	334	214	0	0	100	1
1	9	8	ADNE	TAG_569	2461	14354	130	584	620	251	83	105	42	100	100	0	310	327	163	86	114	56	89	73	0	0	0	0	0	0	0	0	0	0	0	0	0	0	0	0	0	0	0	0	0	0	0	0	0	0	0	0	0	0	0	0	0	0	0	0	0	0	0	0	78	37	725	778	778	0	0	501	224	0	0	537	241	0	0	100	1
1	10	8	ADNF	TAG_570	2648	14355	130	553	572	220	87	130	77	100	100	0	360	398	214	85	117	67	95	77	0	0	0	0	0	0	0	0	0	0	0	0	0	0	0	0	0	0	0	0	0	0	0	0	0	0	0	0	0	0	0	0	0	0	0	0	0	0	0	0	78	37	741	798	798	0	0	466	275	0	0	485	313	0	0	100	1
1	11	8	ADNG	TAG_571	2833	14357	130	254	323	174	84	101	54	92	80	0	213	252	142	90	110	48	79	58	0	0	0	0	0	0	0	0	0	0	0	0	0	0	0	0	0	0	0	0	0	0	0	0	0	0	0	0	0	0	0	0	0	0	0	0	0	0	0	0	76	35	293	401	401	0	0	170	123	0	0	239	162	0	0	100	1
1	12	8	ADNH	TAG_572	3023	14356	130	387	385	156	86	129	90	95	74	0	210	235	115	92	122	62	72	47	0	0	0	0	0	0	0	0	0	0	0	0	0	0	0	0	0	0	0	0	0	0	0	0	0	0	0	0	0	0	0	0	0	0	0	0	0	0	0	0	74	37	419	442	442	0	0	301	118	0	0	299	143	0	0	100	1
1	13	8	ADNI	TAG_573	3213	14353	130	493	537	234	117	148	88	96	85	0	247	266	154	87	132	69	74	56	0	0	0	0	0	0	0	0	0	0	0	0	0	0	0	0	0	0	0	0	0	0	0	0	0	0	0	0	0	0	0	0	0	0	0	0	0	0	0	0	81	35	536	599	599	0	0	376	160	0	0	420	179	0	0	100	1
1	14	8	ADNL	TAG_574	3398	14354	130	438	441	187	93	136	88	96	76	0	174	242	148	87	130	90	49	32	0	0	0	0	0	0	0	0	0	0	0	0	0	0	0	0	0	0	0	0	0	0	0	0	0	0	0	0	0	0	0	0	0	0	0	0	0	0	0	0	79	36	432	503	503	0	0	345	87	0	0	348	155	0	0	100	1
1	15	8	ADNM	TAG_575	3589	14355	130	629	676	253	118	140	75	97	96	0	386	433	193	105	131	68	94	90	0	0	0	0	0	0	0	0	0	0	0	0	0	0	0	0	0	0	0	0	0	0	0	0	0	0	0	0	0	0	0	0	0	0	0	0	0	0	0	0	77	38	792	886	886	0	0	511	281	0	0	558	328	0	0	100	1
1	16	8	ADNN	TAG_576	3779	14359	130	690	729	295	100	129	66	100	97	0	412	454	219	93	125	68	96	87	0	0	0	0	0	0	0	0	0	0	0	0	0	0	0	0	0	0	0	0	0	0	0	0	0	0	0	0	0	0	0	0	0	0	0	0	0	0	0	0	77	35	909	990	990	0	0	590	319	0	0	629	361	0	0	100	1
1	17	8	AEAA	TAG_577	3965	14360	130	878	899	358	104	131	66	100	100	0	568	615	238	83	116	75	99	98	0	0	0	0	0	0	0	0	0	0	0	0	0	0	0	0	0	0	0	0	0	0	0	0	0	0	0	0	0	0	0	0	0	0	0	0	0	0	0	0	79	36	1259	1327	1327	0	0	774	485	0	0	795	532	0	0	100	1
1	18	8	AEAB	TAG_578	4156	14360	130	3194	3246	621	108	132	69	100	100	0	2304	2418	555	120	163	94	100	100	0	0	0	0	0	0	0	0	0	0	0	0	0	0	0	0	0	0	0	0	0	0	0	0	0	0	0	0	0	0	0	0	0	0	0	0	0	0	0	0	81	35	5270	5436	5436	0	0	3086	2184	0	0	3138	2298	0	0	100	1
1	19	8	AEAC	TAG_579	4343	14361	130	1122	1101	395	102	139	80	100	99	0	576	591	248	87	124	79	100	93	0	0	0	0	0	0	0	0	0	0	0	0	0	0	0	0	0	0	0	0	0	0	0	0	0	0	0	0	0	0	0	0	0	0	0	0	0	0	0	0	80	36	1509	1503	1503	0	0	1020	489	0	0	999	504	0	0	100	1
1	20	8	AEAD	TAG_580	4532	14360	130	1245	1259	374	109	140	76	100	100	0	1748	1739	426	114	150	89	100	100	0	0	0	0	0	0	0	0	0	0	0	0	0	0	0	0	0	0	0	0	0	0	0	0	0	0	0	0	0	0	0	0	0	0	0	0	0	0	0	0	80	38	2770	2775	2775	0	0	1136	1634	0	0	1150	1625	0	0	100	1
1	21	8	AEAE	TAG_581	4717	14359	130	766	829	267	90	143	115	100	99	0	451	488	243	94	140	95	90	76	0	0	0	0	0	0	0	0	0	0	0	0	0	0	0	0	0	0	0	0	0	0	0	0	0	0	0	0	0	0	0	0	0	0	0	0	0	0	0	0	79	35	1033	1133	1133	0	0	676	357	0	0	739	394	0	0	100	1
1	22	8	AEAF	TAG_582	4906	14359	130	789	793	329	119	145	76	100	99	0	555	567	238	95	119	61	100	98	0	0	0	0	0	0	0	0	0	0	0	0	0	0	0	0	0	0	0	0	0	0	0	0	0	0	0	0	0	0	0	0	0	0	0	0	0	0	0	0	80	37	1130	1146	1146	0	0	670	460	0	0	674	472	0	0	100	1
1	23	8	AEAG	TAG_583	5094	14363	130	1023	1080	396	97	142	88	100	100	0	613	634	268	85	112	57	100	99	0	0	0	0	0	0	0	0	0	0	0	0	0	0	0	0	0	0	0	0	0	0	0	0	0	0	0	0	0	0	0	0	0	0	0	0	0	0	0	0	78	35	1454	1532	1532	0	0	926	528	0	0	983	549	0	0	100	1
1	24	8	AEAH	TAG_584	5283	14364	130	854	849	260	89	116	60	100	100	0	812	844	286	89	122	68	100	100	0	0	0	0	0	0	0	0	0	0	0	0	0	0	0	0	0	0	0	0	0	0	0	0	0	0	0	0	0	0	0	0	0	0	0	0	0	0	0	0	80	36	1488	1515	1515	0	0	765	723	0	0	760	755	0	0	100	1
1	25	8	AEAI	TAG_585	5473	14365	130	7605	7619	1089	156	217	136	100	100	0	2066	2140	501	121	164	100	100	100	0	0	0	0	0	0	0	0	0	0	0	0	0	0	0	0	0	0	0	0	0	0	0	0	0	0	0	0	0	0	0	0	0	0	0	0	0	0	0	0	79	37	9394	9482	9482	0	0	7449	1945	0	0	7463	2019	0	0	100	1
1	26	8	AEAL	TAG_586	5663	14367	130	3630	3688	724	130	168	95	100	100	0	1590	1586	399	132	162	79	100	100	0	0	0	0	0	0	0	0	0	0	0	0	0	0	0	0	0	0	0	0	0	0	0	0	0	0	0	0	0	0	0	0	0	0	0	0	0	0	0	0	78	35	4958	5012	5012	0	0	3500	1458	0	0	3558	1454	0	0	100	1
1	27	8	AEAM	TAG_587	5850	14369	130	911	903	286	94	155	103	100	99	0	684	663	247	90	136	85	99	99	0	0	0	0	0	0	0	0	0	0	0	0	0	0	0	0	0	0	0	0	0	0	0	0	0	0	0	0	0	0	0	0	0	0	0	0	0	0	0	0	77	35	1411	1382	1382	0	0	817	594	0	0	809	573	0	0	100	1
1	28	8	AEAN	TAG_588	6037	14369	130	921	946	298	86	110	53	100	100	0	697	723	277	96	132	77	100	98	0	0	0	0	0	0	0	0	0	0	0	0	0	0	0	0	0	0	0	0	0	0	0	0	0	0	0	0	0	0	0	0	0	0	0	0	0	0	0	0	79	37	1436	1487	1487	0	0	835	601	0	0	860	627	0	0	100	1
1	29	8	AEBA	TAG_589	6226	14368	130	633	685	253	82	103	49	100	100	0	764	774	273	88	116	65	100	100	0	0	0	0	0	0	0	0	0	0	0	0	0	0	0	0	0	0	0	0	0	0	0	0	0	0	0	0	0	0	0	0	0	0	0	0	0	0	0	0	79	36	1227	1289	1289	0	0	551	676	0	0	603	686	0	0	100	1
1	30	8	AEBB	TAG_590	6412	14368	130	482	537	247	131	139	58	95	92	0	1558	1539	400	106	134	69	100	100	0	0	0	0	0	0	0	0	0	0	0	0	0	0	0	0	0	0	0	0	0	0	0	0	0	0	0	0	0	0	0	0	0	0	0	0	0	0	0	0	78	36	1803	1839	1839	0	0	351	1452	0	0	406	1433	0	0	100	1
1	31	8	AEBC	TAG_591	6601	14371	140	387	426	199	82	115	70	97	87	0	295	313	132	90	118	67	92	71	0	0	0	0	0	0	0	0	0	0	0	0	0	0	0	0	0	0	0	0	0	0	0	0	0	0	0	0	0	0	0	0	0	0	0	0	0	0	0	0	76	39	510	567	567	0	0	305	205	0	0	344	223	0	0	100	1
1	32	8	AEBD	TAG_592	6789	14369	130	412	450	209	89	110	49	99	95	0	258	276	138	85	118	71	76	58	0	0	0	0	0	0	0	0	0	0	0	0	0	0	0	0	0	0	0	0	0	0	0	0	0	0	0	0	0	0	0	0	0	0	0	0	0	0	0	0	76	34	496	552	552	0	0	323	173	0	0	361	191	0	0	100	1
1	33	8	AEBE	TAG_593	6979	14372	130	432	473	222	91	122	67	99	89	0	278	298	166	83	119	69	82	61	0	0	0	0	0	0	0	0	0	0	0	0	0	0	0	0	0	0	0	0	0	0	0	0	0	0	0	0	0	0	0	0	0	0	0	0	0	0	0	0	79	42	536	597	597	0	0	341	195	0	0	382	215	0	0	100	1
1	34	8	AEBF	TAG_594	7165	14370	130	333	351	140	86	116	58	97	86	0	216	256	132	85	122	71	74	47	0	0	0	0	0	0	0	0	0	0	0	0	0	0	0	0	0	0	0	0	0	0	0	0	0	0	0	0	0	0	0	0	0	0	0	0	0	0	0	0	70	38	378	436	436	0	0	247	131	0	0	265	171	0	0	100	1
1	35	8	AEBG	TAG_595	7357	14373	130	743	745	252	95	153	86	100	99	0	705	749	258	103	133	89	100	98	0	0	0	0	0	0	0	0	0	0	0	0	0	0	0	0	0	0	0	0	0	0	0	0	0	0	0	0	0	0	0	0	0	0	0	0	0	0	0	0	80	36	1250	1296	1296	0	0	648	602	0	0	650	646	0	0	100	1
1	36	8	AEBH	TAG_596	7543	14371	130	773	789	285	87	125	96	100	100	0	228	248	126	84	112	57	77	60	0	0	0	0	0	0	0	0	0	0	0	0	0	0	0	0	0	0	0	0	0	0	0	0	0	0	0	0	0	0	0	0	0	0	0	0	0	0	0	0	78	36	830	866	866	0	0	686	144	0	0	702	164	0	0	100	1
1	37	8	AEBI	TAG_597	7732	14373	130	652	693	274	90	142	91	100	94	0	878	925	357	85	114	66	100	100	0	0	0	0	0	0	0	0	0	0	0	0	0	0	0	0	0	0	0	0	0	0	0	0	0	0	0	0	0	0	0	0	0	0	0	0	0	0	0	0	80	37	1355	1443	1443	0	0	562	793	0	0	603	840	0	0	100	1
1	38	8	AEBL	TAG_598	7921	14373	130	882	923	300	87	123	71	100	100	0	1218	1232	389	88	122	69	100	100	0	0	0	0	0	0	0	0	0	0	0	0	0	0	0	0	0	0	0	0	0	0	0	0	0	0	0	0	0	0	0	0	0	0	0	0	0	0	0	0	78	35	1925	1980	1980	0	0	795	1130	0	0	836	1144	0	0	100	1
1	39	8	AEBM	TAG_599	8108	14374	140	696	700	249	87	122	84	99	99	0	486	513	229	114	156	111	90	76	0	0	0	0	0	0	0	0	0	0	0	0	0	0	0	0	0	0	0	0	0	0	0	0	0	0	0	0	0	0	0	0	0	0	0	0	0	0	0	0	78	35	981	1012	1012	0	0	609	372	0	0	613	399	0	0	100	1
1	40	8	AEBN	TAG_600	8297	14376	130	553	583	252	85	112	52	100	99	0	637	679	283	92	124	76	100	100	0	0	0	0	0	0	0	0	0	0	0	0	0	0	0	0	0	0	0	0	0	0	0	0	0	0	0	0	0	0	0	0	0	0	0	0	0	0	0	0	77	34	1013	1085	1085	0	0	468	545	0	0	498	587	0	0	100	1
1	41	8	AECA	TAG_601	8485	14379	130	711	739	244	93	106	39	100	100	0	601	647	278	84	111	53	100	98	0	0	0	0	0	0	0	0	0	0	0	0	0	0	0	0	0	0	0	0	0	0	0	0	0	0	0	0	0	0	0	0	0	0	0	0	0	0	0	0	79	40	1135	1209	1209	0	0	618	517	0	0	646	563	0	0	100	1
1	42	8	AECB	TAG_602	8675	14380	130	676	722	256	83	107	58	100	100	0	330	350	171	82	116	59	95	79	0	0	0	0	0	0	0	0	0	0	0	0	0	0	0	0	0	0	0	0	0	0	0	0	0	0	0	0	0	0	0	0	0	0	0	0	0	0	0	0	79	36	841	907	907	0	0	593	248	0	0	639	268	0	0	100	1
1	43	8	AECC	TAG_603	8864	14380	130	1845	1848	474	85	121	83	100	100	0	428	473	215	93	115	54	99	93	0	0	0	0	0	0	0	0	0	0	0	0	0	0	0	0	0	0	0	0	0	0	0	0	0	0	0	0	0	0	0	0	0	0	0	0	0	0	0	0	80	36	2095	2143	2143	0	0	1760	335	0	0	1763	380	0	0	100	1
1	44	8	AECD	TAG_604	9051	14381	130	2641	2673	533	129	153	86	100	100	0	1011	1042	300	98	164	123	100	100	0	0	0	0	0	0	0	0	0	0	0	0	0	0	0	0	0	0	0	0	0	0	0	0	0	0	0	0	0	0	0	0	0	0	0	0	0	0	0	0	79	41	3425	3488	3488	0	0	2512	913	0	0	2544	944	0	0	100	1
1	45	8	AECE	TAG_605	9239	14384	140	452	472	212	86	121	72	99	92	0	229	251	125	93	120	61	71	55	0	0	0	0	0	0	0	0	0	0	0	0	0	0	0	0	0	0	0	0	0	0	0	0	0	0	0	0	0	0	0	0	0	0	0	0	0	0	0	0	76	34	502	544	544	0	0	366	136	0	0	386	158	0	0	100	1
1	46	8	AECF	TAG_606	9426	14382	130	464	493	218	84	121	66	100	96	0	319	335	167	95	120	75	79	66	0	0	0	0	0	0	0	0	0	0	0	0	0	0	0	0	0	0	0	0	0	0	0	0	0	0	0	0	0	0	0	0	0	0	0	0	0	0	0	0	79	36	604	649	649	0	0	380	224	0	0	409	240	0	0	100	1
1	47	8	AECG	TAG_607	9613	14382	130	425	477	198	88	116	77	99	90	0	430	458	202	83	108	50	98	96	0	0	0	0	0	0	0	0	0	0	0	0	0	0	0	0	0	0	0	0	0	0	0	0	0	0	0	0	0	0	0	0	0	0	0	0	0	0	0	0	79	36	684	764	764	0	0	337	347	0	0	389	375	0	0	100	1
1	48	8	AECH	TAG_608	9811	14385	140	545	566	233	108	135	72	99	97	0	205	233	129	84	119	69	68	44	0	0	0	0	0	0	0	0	0	0	0	0	0	0	0	0	0	0	0	0	0	0	0	0	0	0	0	0	0	0	0	0	0	0	0	0	0	0	0	0	77	35	558	607	607	0	0	437	121	0	0	458	149	0	0	100	1
1	49	8	AECI	TAG_609	9992	14384	130	1793	1691	482	109	146	97	100	100	0	625	656	283	103	155	98	96	91	0	0	0	0	0	0	0	0	0	0	0	0	0	0	0	0	0	0	0	0	0	0	0	0	0	0	0	0	0	0	0	0	0	0	0	0	0	0	0	0	79	35	2206	2135	2135	0	0	1684	522	0	0	1582	553	0	0	100	1
1	50	8	Pro25G_onG3PDH570_20bp	Pro25G_onG3PDH570_20bp	10182	14386	140	9900	9971	1405	219	276	183	100	100	0	5931	6084	1063	174	193	103	100	100	0	0	0	0	0	0	0	0	0	0	0	0	0	0	0	0	0	0	0	0	0	0	0	0	0	0	0	0	0	0	0	0	0	0	0	0	0	0	0	0	77	34	15438	15662	15662	0	0	9681	5757	0	0	9752	5910	0	0	100	1
1	51	8	AECL	TAG_610	10369	14389	140	410	451	231	90	113	47	95	89	0	288	299	151	88	127	82	80	60	0	0	0	0	0	0	0	0	0	0	0	0	0	0	0	0	0	0	0	0	0	0	0	0	0	0	0	0	0	0	0	0	0	0	0	0	0	0	0	0	78	35	520	572	572	0	0	320	200	0	0	361	211	0	0	100	1
1	52	8	AECM	TAG_611	10562	14387	130	1349	1408	361	95	128	62	100	100	0	324	333	163	105	139	90	80	56	0	0	0	0	0	0	0	0	0	0	0	0	0	0	0	0	0	0	0	0	0	0	0	0	0	0	0	0	0	0	0	0	0	0	0	0	0	0	0	0	78	36	1473	1541	1541	0	0	1254	219	0	0	1313	228	0	0	100	1
1	53	8	AECN	TAG_612	10746	14389	130	856	894	329	115	177	111	100	99	0	342	383	201	88	118	61	91	83	0	0	0	0	0	0	0	0	0	0	0	0	0	0	0	0	0	0	0	0	0	0	0	0	0	0	0	0	0	0	0	0	0	0	0	0	0	0	0	0	80	38	995	1074	1074	0	0	741	254	0	0	779	295	0	0	100	1
1	54	8	AEDA	TAG_613	10935	14390	130	5738	5752	953	137	178	123	100	100	0	1031	1025	320	95	132	72	100	100	0	0	0	0	0	0	0	0	0	0	0	0	0	0	0	0	0	0	0	0	0	0	0	0	0	0	0	0	0	0	0	0	0	0	0	0	0	0	0	0	78	40	6537	6545	6545	0	0	5601	936	0	0	5615	930	0	0	100	1
1	55	8	AEDB	TAG_614	11118	14393	130	428	441	206	93	135	90	90	79	0	317	346	169	85	126	76	86	70	0	0	0	0	0	0	0	0	0	0	0	0	0	0	0	0	0	0	0	0	0	0	0	0	0	0	0	0	0	0	0	0	0	0	0	0	0	0	0	0	79	37	567	609	609	0	0	335	232	0	0	348	261	0	0	100	1
1	56	8	AEDC	TAG_615	11308	14390	130	1534	1512	397	109	120	57	100	100	0	421	462	210	99	125	57	99	92	0	0	0	0	0	0	0	0	0	0	0	0	0	0	0	0	0	0	0	0	0	0	0	0	0	0	0	0	0	0	0	0	0	0	0	0	0	0	0	0	78	35	1747	1766	1766	0	0	1425	322	0	0	1403	363	0	0	100	1
1	57	8	AEDD	TAG_616	11498	14389	130	356	406	204	85	113	63	96	80	0	206	231	121	101	134	74	55	41	0	0	0	0	0	0	0	0	0	0	0	0	0	0	0	0	0	0	0	0	0	0	0	0	0	0	0	0	0	0	0	0	0	0	0	0	0	0	0	0	75	34	376	451	451	0	0	271	105	0	0	321	130	0	0	100	1
1	58	8	AEDE	TAG_617	11685	14396	140	554	580	254	88	121	67	100	98	0	284	326	170	85	126	83	79	62	0	0	0	0	0	0	0	0	0	0	0	0	0	0	0	0	0	0	0	0	0	0	0	0	0	0	0	0	0	0	0	0	0	0	0	0	0	0	0	0	79	40	665	733	733	0	0	466	199	0	0	492	241	0	0	100	1
1	59	8	AEDF	TAG_618	11873	14393	130	456	457	177	88	112	53	97	95	0	195	209	123	106	158	99	46	18	0	0	0	0	0	0	0	0	0	0	0	0	0	0	0	0	0	0	0	0	0	0	0	0	0	0	0	0	0	0	0	0	0	0	0	0	0	0	0	0	76	36	457	472	472	0	0	368	89	0	0	369	103	0	0	100	1
1	60	8	AEDG	TAG_619	12065	14394	130	387	416	195	96	138	95	93	66	0	226	280	175	99	128	68	70	49	0	0	0	0	0	0	0	0	0	0	0	0	0	0	0	0	0	0	0	0	0	0	0	0	0	0	0	0	0	0	0	0	0	0	0	0	0	0	0	0	80	38	418	501	501	0	0	291	127	0	0	320	181	0	0	100	1
1	61	8	AEDH	TAG_620	12257	14394	130	381	424	210	91	138	75	96	86	0	237	261	151	92	129	85	64	43	0	0	0	0	0	0	0	0	0	0	0	0	0	0	0	0	0	0	0	0	0	0	0	0	0	0	0	0	0	0	0	0	0	0	0	0	0	0	0	0	77	36	435	502	502	0	0	290	145	0	0	333	169	0	0	100	1
1	62	8	AEDI	TAG_621	12444	14397	140	1587	1622	409	134	143	72	100	100	0	580	620	262	97	120	69	100	96	0	0	0	0	0	0	0	0	0	0	0	0	0	0	0	0	0	0	0	0	0	0	0	0	0	0	0	0	0	0	0	0	0	0	0	0	0	0	0	0	77	37	1936	2011	2011	0	0	1453	483	0	0	1488	523	0	0	100	1
1	63	8	AEDL	TAG_622	12633	14397	140	1061	1039	304	99	133	82	100	100	0	429	445	209	83	118	66	96	90	0	0	0	0	0	0	0	0	0	0	0	0	0	0	0	0	0	0	0	0	0	0	0	0	0	0	0	0	0	0	0	0	0	0	0	0	0	0	0	0	78	36	1308	1302	1302	0	0	962	346	0	0	940	362	0	0	100	1
1	64	8	AEDM	TAG_623	12818	14397	140	1588	1620	485	87	138	99	100	100	0	926	992	346	96	118	47	100	100	0	0	0	0	0	0	0	0	0	0	0	0	0	0	0	0	0	0	0	0	0	0	0	0	0	0	0	0	0	0	0	0	0	0	0	0	0	0	0	0	78	35	2331	2429	2429	0	0	1501	830	0	0	1533	896	0	0	100	1
1	65	8	AEDN	TAG_624	13006	14398	140	1285	1293	439	103	142	82	100	100	0	941	904	298	113	157	126	100	95	0	0	0	0	0	0	0	0	0	0	0	0	0	0	0	0	0	0	0	0	0	0	0	0	0	0	0	0	0	0	0	0	0	0	0	0	0	0	0	0	79	37	2010	1981	1981	0	0	1182	828	0	0	1190	791	0	0	100	1
1	66	8	AEEA	TAG_625	13194	14400	130	2864	2963	626	87	121	56	100	100	0	723	724	282	88	117	66	100	99	0	0	0	0	0	0	0	0	0	0	0	0	0	0	0	0	0	0	0	0	0	0	0	0	0	0	0	0	0	0	0	0	0	0	0	0	0	0	0	0	80	37	3412	3512	3512	0	0	2777	635	0	0	2876	636	0	0	100	1
1	67	8	AEEB	TAG_626	13382	14401	130	903	963	334	97	134	78	100	100	0	1783	1837	424	87	144	112	100	100	0	0	0	0	0	0	0	0	0	0	0	0	0	0	0	0	0	0	0	0	0	0	0	0	0	0	0	0	0	0	0	0	0	0	0	0	0	0	0	0	80	39	2502	2616	2616	0	0	806	1696	0	0	866	1750	0	0	100	1
1	68	8	AEEC	TAG_627	13573	14401	130	1473	1495	401	99	110	42	100	100	0	908	930	313	93	113	49	100	100	0	0	0	0	0	0	0	0	0	0	0	0	0	0	0	0	0	0	0	0	0	0	0	0	0	0	0	0	0	0	0	0	0	0	0	0	0	0	0	0	79	35	2189	2233	2233	0	0	1374	815	0	0	1396	837	0	0	100	1
1	69	8	AEED	TAG_628	13763	14405	130	421	456	208	84	113	66	96	92	0	257	284	145	84	115	59	80	65	0	0	0	0	0	0	0	0	0	0	0	0	0	0	0	0	0	0	0	0	0	0	0	0	0	0	0	0	0	0	0	0	0	0	0	0	0	0	0	0	78	37	510	572	572	0	0	337	173	0	0	372	200	0	0	100	1
1	70	8	AEEE	TAG_629	13948	14403	130	321	355	186	90	125	113	83	51	0	327	360	162	89	121	60	92	81	0	0	0	0	0	0	0	0	0	0	0	0	0	0	0	0	0	0	0	0	0	0	0	0	0	0	0	0	0	0	0	0	0	0	0	0	0	0	0	0	78	37	469	536	536	0	0	231	238	0	0	265	271	0	0	100	1
1	71	8	AEEF	TAG_630	14137	14411	140	394	438	205	88	124	89	94	79	0	228	265	154	83	117	71	72	53	0	0	0	0	0	0	0	0	0	0	0	0	0	0	0	0	0	0	0	0	0	0	0	0	0	0	0	0	0	0	0	0	0	0	0	0	0	0	0	0	79	38	451	532	532	0	0	306	145	0	0	350	182	0	0	100	1
1	72	8	AEEG	TAG_631	14325	14408	140	525	535	211	105	135	77	98	91	0	246	265	148	82	116	63	74	58	0	0	0	0	0	0	0	0	0	0	0	0	0	0	0	0	0	0	0	0	0	0	0	0	0	0	0	0	0	0	0	0	0	0	0	0	0	0	0	0	80	42	584	613	613	0	0	420	164	0	0	430	183	0	0	100	1
1	73	8	AEEH	TAG_632	14511	14405	140	461	527	224	83	122	80	98	91	0	286	287	148	103	126	53	76	62	0	0	0	0	0	0	0	0	0	0	0	0	0	0	0	0	0	0	0	0	0	0	0	0	0	0	0	0	0	0	0	0	0	0	0	0	0	0	0	0	79	38	561	628	628	0	0	378	183	0	0	444	184	0	0	100	1
1	74	8	AEEI	TAG_633	14700	14406	140	1459	1471	398	115	147	74	100	100	0	1383	1456	470	110	141	71	100	100	0	0	0	0	0	0	0	0	0	0	0	0	0	0	0	0	0	0	0	0	0	0	0	0	0	0	0	0	0	0	0	0	0	0	0	0	0	0	0	0	75	40	2617	2702	2702	0	0	1344	1273	0	0	1356	1346	0	0	100	1
1	75	8	AEEL	TAG_634	14889	14406	130	376	408	206	104	154	104	82	62	0	212	244	130	99	136	84	62	36	0	0	0	0	0	0	0	0	0	0	0	0	0	0	0	0	0	0	0	0	0	0	0	0	0	0	0	0	0	0	0	0	0	0	0	0	0	0	0	0	73	41	385	449	449	0	0	272	113	0	0	304	145	0	0	100	1
1	76	8	AEEM	TAG_635	15078	14410	140	559	610	239	85	131	107	99	92	0	348	363	148	84	109	58	95	90	0	0	0	0	0	0	0	0	0	0	0	0	0	0	0	0	0	0	0	0	0	0	0	0	0	0	0	0	0	0	0	0	0	0	0	0	0	0	0	0	79	36	738	804	804	0	0	474	264	0	0	525	279	0	0	100	1
1	77	8	AEEN	TAG_636	15268	14411	140	4266	4377	900	151	210	138	100	100	0	1393	1443	374	91	116	52	100	100	0	0	0	0	0	0	0	0	0	0	0	0	0	0	0	0	0	0	0	0	0	0	0	0	0	0	0	0	0	0	0	0	0	0	0	0	0	0	0	0	79	40	5417	5578	5578	0	0	4115	1302	0	0	4226	1352	0	0	100	1
1	78	8	AEFA	TAG_637	15457	14412	130	657	680	282	104	123	68	99	98	0	450	463	176	84	132	92	91	84	0	0	0	0	0	0	0	0	0	0	0	0	0	0	0	0	0	0	0	0	0	0	0	0	0	0	0	0	0	0	0	0	0	0	0	0	0	0	0	0	80	37	919	955	955	0	0	553	366	0	0	576	379	0	0	100	1
1	79	8	AEFB	TAG_638	15644	14411	130	504	520	219	95	128	62	99	94	0	1109	1135	322	94	135	69	100	100	0	0	0	0	0	0	0	0	0	0	0	0	0	0	0	0	0	0	0	0	0	0	0	0	0	0	0	0	0	0	0	0	0	0	0	0	0	0	0	0	79	34	1424	1466	1466	0	0	409	1015	0	0	425	1041	0	0	100	1
1	80	8	AEFC	TAG_639	15835	14411	140	1316	1352	353	113	142	85	100	100	0	954	968	336	97	137	86	100	100	0	0	0	0	0	0	0	0	0	0	0	0	0	0	0	0	0	0	0	0	0	0	0	0	0	0	0	0	0	0	0	0	0	0	0	0	0	0	0	0	80	36	2060	2110	2110	0	0	1203	857	0	0	1239	871	0	0	100	1
1	81	8	r60_a107	r60_a107	16019	14404	130	383	406	177	77	120	88	97	83	0	179	210	117	116	137	70	47	28	0	0	0	0	0	0	0	0	0	0	0	0	0	0	0	0	0	0	0	0	0	0	0	0	0	0	0	0	0	0	0	0	0	0	0	0	0	0	0	0	75	34	369	423	423	0	0	306	63	0	0	329	94	0	0	100	1
1	82	8	AEFD	TAG_640	16208	14410	130	447	447	194	90	136	100	93	79	0	299	304	159	85	108	59	84	71	0	0	0	0	0	0	0	0	0	0	0	0	0	0	0	0	0	0	0	0	0	0	0	0	0	0	0	0	0	0	0	0	0	0	0	0	0	0	0	0	80	38	571	576	576	0	0	357	214	0	0	357	219	0	0	100	1
1	83	8	AEFE	TAG_641	16394	14415	140	344	471	209	84	111	52	100	96	0	242	291	178	105	143	97	64	41	0	0	0	0	0	0	0	0	0	0	0	0	0	0	0	0	0	0	0	0	0	0	0	0	0	0	0	0	0	0	0	0	0	0	0	0	0	0	0	0	78	41	397	573	573	0	0	260	137	0	0	387	186	0	0	100	1
1	84	8	AEFF	TAG_642	16582	14414	130	527	569	224	85	110	56	100	99	0	265	304	185	84	112	59	85	75	0	0	0	0	0	0	0	0	0	0	0	0	0	0	0	0	0	0	0	0	0	0	0	0	0	0	0	0	0	0	0	0	0	0	0	0	0	0	0	0	79	37	623	704	704	0	0	442	181	0	0	484	220	0	0	100	1
1	85	8	AEFG	TAG_643	16772	14416	130	655	670	242	93	122	72	100	99	0	238	262	119	82	108	60	89	68	0	0	0	0	0	0	0	0	0	0	0	0	0	0	0	0	0	0	0	0	0	0	0	0	0	0	0	0	0	0	0	0	0	0	0	0	0	0	0	0	78	34	718	757	757	0	0	562	156	0	0	577	180	0	0	100	1
1	86	8	AEFH	TAG_644	16958	14417	130	421	473	229	95	127	77	97	90	0	282	282	147	80	117	71	71	64	0	0	0	0	0	0	0	0	0	0	0	0	0	0	0	0	0	0	0	0	0	0	0	0	0	0	0	0	0	0	0	0	0	0	0	0	0	0	0	0	77	38	528	580	580	0	0	326	202	0	0	378	202	0	0	100	1
1	87	8	AEFI	TAG_645	17150	14419	140	1323	1304	399	94	126	65	100	100	0	950	1029	358	100	139	89	100	100	0	0	0	0	0	0	0	0	0	0	0	0	0	0	0	0	0	0	0	0	0	0	0	0	0	0	0	0	0	0	0	0	0	0	0	0	0	0	0	0	77	34	2079	2139	2139	0	0	1229	850	0	0	1210	929	0	0	100	1
1	88	8	AEFL	TAG_646	17339	14419	140	597	598	274	83	133	97	94	86	0	371	420	213	95	118	55	97	84	0	0	0	0	0	0	0	0	0	0	0	0	0	0	0	0	0	0	0	0	0	0	0	0	0	0	0	0	0	0	0	0	0	0	0	0	0	0	0	0	77	34	790	840	840	0	0	514	276	0	0	515	325	0	0	100	1
1	89	8	Pro25G	Pro25G	17528	14414	130	508	517	219	93	125	75	99	91	0	235	261	138	83	125	74	72	53	0	0	0	0	0	0	0	0	0	0	0	0	0	0	0	0	0	0	0	0	0	0	0	0	0	0	0	0	0	0	0	0	0	0	0	0	0	0	0	0	76	36	567	602	602	0	0	415	152	0	0	424	178	0	0	100	1
1	90	8	AEFM	TAG_647	17714	14421	130	496	522	201	87	112	52	100	96	0	445	448	188	88	124	70	95	85	0	0	0	0	0	0	0	0	0	0	0	0	0	0	0	0	0	0	0	0	0	0	0	0	0	0	0	0	0	0	0	0	0	0	0	0	0	0	0	0	79	35	766	795	795	0	0	409	357	0	0	435	360	0	0	100	1
1	91	8	AEFN	TAG_648	17903	14421	130	2817	2895	607	112	134	67	100	100	0	1407	1441	388	117	144	70	100	100	0	0	0	0	0	0	0	0	0	0	0	0	0	0	0	0	0	0	0	0	0	0	0	0	0	0	0	0	0	0	0	0	0	0	0	0	0	0	0	0	78	37	3995	4107	4107	0	0	2705	1290	0	0	2783	1324	0	0	100	1
1	92	8	AEGA	TAG_649	18093	14422	140	652	662	257	87	122	68	100	100	0	620	595	225	92	135	76	99	96	0	0	0	0	0	0	0	0	0	0	0	0	0	0	0	0	0	0	0	0	0	0	0	0	0	0	0	0	0	0	0	0	0	0	0	0	0	0	0	0	79	35	1093	1078	1078	0	0	565	528	0	0	575	503	0	0	100	1
1	93	8	AEGB	TAG_650	18280	14420	140	342	381	176	87	110	73	90	84	0	479	533	275	81	96	36	99	99	0	0	0	0	0	0	0	0	0	0	0	0	0	0	0	0	0	0	0	0	0	0	0	0	0	0	0	0	0	0	0	0	0	0	0	0	0	0	0	0	76	33	653	746	746	0	0	255	398	0	0	294	452	0	0	100	1
1	94	8	AEGC	TAG_651	18467	14425	130	569	619	283	87	106	49	100	100	0	337	361	178	85	109	48	95	82	0	0	0	0	0	0	0	0	0	0	0	0	0	0	0	0	0	0	0	0	0	0	0	0	0	0	0	0	0	0	0	0	0	0	0	0	0	0	0	0	78	35	734	808	808	0	0	482	252	0	0	532	276	0	0	100	1
1	95	8	AEGD	TAG_652	18658	14420	140	328	341	137	82	113	62	97	86	0	184	233	129	92	125	67	64	43	0	0	0	0	0	0	0	0	0	0	0	0	0	0	0	0	0	0	0	0	0	0	0	0	0	0	0	0	0	0	0	0	0	0	0	0	0	0	0	0	72	35	338	400	400	0	0	246	92	0	0	259	141	0	0	100	1
1	96	8	AEGE	TAG_653	18843	14427	140	542	596	269	86	118	50	100	99	0	214	250	141	83	108	61	69	52	0	0	0	0	0	0	0	0	0	0	0	0	0	0	0	0	0	0	0	0	0	0	0	0	0	0	0	0	0	0	0	0	0	0	0	0	0	0	0	0	77	36	587	677	677	0	0	456	131	0	0	510	167	0	0	100	1
1	97	8	AEGF	TAG_654	19033	14429	130	447	468	203	110	153	79	92	80	0	219	267	162	82	115	83	67	39	0	0	0	0	0	0	0	0	0	0	0	0	0	0	0	0	0	0	0	0	0	0	0	0	0	0	0	0	0	0	0	0	0	0	0	0	0	0	0	0	79	38	474	543	543	0	0	337	137	0	0	358	185	0	0	100	1
1	98	8	AEGG	TAG_655	19216	14427	130	380	399	163	87	109	48	97	94	0	222	232	136	95	134	93	56	26	0	0	0	0	0	0	0	0	0	0	0	0	0	0	0	0	0	0	0	0	0	0	0	0	0	0	0	0	0	0	0	0	0	0	0	0	0	0	0	0	77	36	420	449	449	0	0	293	127	0	0	312	137	0	0	100	1
1	99	8	AEGH	TAG_656	19408	14427	130	373	403	197	90	159	113	81	61	0	233	244	122	92	125	85	64	41	0	0	0	0	0	0	0	0	0	0	0	0	0	0	0	0	0	0	0	0	0	0	0	0	0	0	0	0	0	0	0	0	0	0	0	0	0	0	0	0	69	40	424	465	465	0	0	283	141	0	0	313	152	0	0	100	1
1	100	8	AEGI	TAG_657	19600	14428	140	310	332	160	83	111	61	92	80	0	169	210	133	79	108	55	64	45	0	0	0	0	0	0	0	0	0	0	0	0	0	0	0	0	0	0	0	0	0	0	0	0	0	0	0	0	0	0	0	0	0	0	0	0	0	0	0	0	75	40	317	380	380	0	0	227	90	0	0	249	131	0	0	100	1
1	101	8	AEGL	TAG_658	19783	14430	130	578	589	216	83	109	59	100	98	0	243	275	163	89	120	66	75	56	0	0	0	0	0	0	0	0	0	0	0	0	0	0	0	0	0	0	0	0	0	0	0	0	0	0	0	0	0	0	0	0	0	0	0	0	0	0	0	0	81	36	649	692	692	0	0	495	154	0	0	506	186	0	0	100	1
1	102	8	AEGM	TAG_659	19973	14428	130	714	682	280	93	127	84	99	96	0	307	332	178	90	124	74	81	64	0	0	0	0	0	0	0	0	0	0	0	0	0	0	0	0	0	0	0	0	0	0	0	0	0	0	0	0	0	0	0	0	0	0	0	0	0	0	0	0	78	37	838	831	831	0	0	621	217	0	0	589	242	0	0	100	1
1	103	8	AEGN	TAG_660	20161	14430	130	354	382	196	95	122	74	87	74	0	271	299	142	81	106	49	91	80	0	0	0	0	0	0	0	0	0	0	0	0	0	0	0	0	0	0	0	0	0	0	0	0	0	0	0	0	0	0	0	0	0	0	0	0	0	0	0	0	78	36	449	505	505	0	0	259	190	0	0	287	218	0	0	100	1
1	104	8	AEHA	TAG_661	20352	14431	140	436	489	210	91	122	63	100	94	0	255	272	150	83	100	35	90	79	0	0	0	0	0	0	0	0	0	0	0	0	0	0	0	0	0	0	0	0	0	0	0	0	0	0	0	0	0	0	0	0	0	0	0	0	0	0	0	0	80	39	517	587	587	0	0	345	172	0	0	398	189	0	0	100	1
1	105	8	Pro25G	Pro25G	20534	14431	130	6892	6838	1083	182	224	137	100	100	0	4163	4182	830	153	172	102	100	100	0	0	0	0	0	0	0	0	0	0	0	0	0	0	0	0	0	0	0	0	0	0	0	0	0	0	0	0	0	0	0	0	0	0	0	0	0	0	0	0	79	35	10720	10685	10685	0	0	6710	4010	0	0	6656	4029	0	0	100	1
1	106	8	AEHB	TAG_662	20726	14435	140	643	685	269	90	120	60	100	100	0	279	338	165	84	131	61	97	78	0	0	0	0	0	0	0	0	0	0	0	0	0	0	0	0	0	0	0	0	0	0	0	0	0	0	0	0	0	0	0	0	0	0	0	0	0	0	0	0	78	36	748	849	849	0	0	553	195	0	0	595	254	0	0	100	1
1	107	8	AEHC	TAG_663	20913	14435	130	576	634	278	96	137	100	100	91	0	392	411	223	82	117	70	90	81	0	0	0	0	0	0	0	0	0	0	0	0	0	0	0	0	0	0	0	0	0	0	0	0	0	0	0	0	0	0	0	0	0	0	0	0	0	0	0	0	78	35	790	867	867	0	0	480	310	0	0	538	329	0	0	100	1
1	108	8	AEHD	TAG_664	21100	14433	140	579	616	256	88	111	58	100	99	0	283	291	133	100	142	83	74	55	0	0	0	0	0	0	0	0	0	0	0	0	0	0	0	0	0	0	0	0	0	0	0	0	0	0	0	0	0	0	0	0	0	0	0	0	0	0	0	0	77	35	674	719	719	0	0	491	183	0	0	528	191	0	0	100	1
1	109	8	AEHE	TAG_665	21289	14437	130	460	498	248	97	151	112	89	73	0	218	261	167	101	128	65	65	44	0	0	0	0	0	0	0	0	0	0	0	0	0	0	0	0	0	0	0	0	0	0	0	0	0	0	0	0	0	0	0	0	0	0	0	0	0	0	0	0	71	40	480	561	561	0	0	363	117	0	0	401	160	0	0	100	1
1	110	8	AEHF	TAG_666	21477	14437	140	431	487	269	90	120	78	97	80	0	177	201	99	95	144	93	49	20	0	0	0	0	0	0	0	0	0	0	0	0	0	0	0	0	0	0	0	0	0	0	0	0	0	0	0	0	0	0	0	0	0	0	0	0	0	0	0	0	71	35	423	503	503	0	0	341	82	0	0	397	106	0	0	100	1
1	111	8	AEHG	TAG_667	21669	14436	130	919	944	337	97	153	118	100	99	0	234	255	145	86	126	85	60	47	0	0	0	0	0	0	0	0	0	0	0	0	0	0	0	0	0	0	0	0	0	0	0	0	0	0	0	0	0	0	0	0	0	0	0	0	0	0	0	0	75	40	970	1016	1016	0	0	822	148	0	0	847	169	0	0	100	1
1	112	8	Pro25G_onG3PDH570_10Ts	Pro25G_onG3PDH570_10Ts	21856	14440	130	8295	8431	1060	192	217	142	100	100	0	4519	4589	781	121	169	118	100	100	0	0	0	0	0	0	0	0	0	0	0	0	0	0	0	0	0	0	0	0	0	0	0	0	0	0	0	0	0	0	0	0	0	0	0	0	0	0	0	0	79	38	12501	12707	12707	0	0	8103	4398	0	0	8239	4468	0	0	100	1
1	1	9	Pro25G_onG3PDH570_10Ts	Pro25G_onG3PDH570_10Ts	945	14555	130	14313	14428	1982	312	333	220	100	100	0	9498	9690	1616	210	267	178	100	100	0	0	0	0	0	0	0	0	0	0	0	0	0	0	0	0	0	0	0	0	0	0	0	0	0	0	0	0	0	0	0	0	0	0	0	0	0	0	0	0	80	42	23289	23596	23596	0	0	14001	9288	0	0	14116	9480	0	0	100	1
1	2	9	AEHH	TAG_668	1137	14558	130	522	554	262	81	99	45	99	96	0	257	301	166	88	120	59	85	65	0	0	0	0	0	0	0	0	0	0	0	0	0	0	0	0	0	0	0	0	0	0	0	0	0	0	0	0	0	0	0	0	0	0	0	0	0	0	0	0	78	36	610	686	686	0	0	441	169	0	0	473	213	0	0	100	1
1	3	9	AEHI	TAG_669	1325	14561	130	375	388	183	80	108	80	95	73	0	177	218	129	87	115	78	52	35	0	0	0	0	0	0	0	0	0	0	0	0	0	0	0	0	0	0	0	0	0	0	0	0	0	0	0	0	0	0	0	0	0	0	0	0	0	0	0	0	79	35	385	439	439	0	0	295	90	0	0	308	131	0	0	100	1
1	4	9	AEHL	TAG_670	1514	14560	130	1256	1303	358	144	179	121	100	100	0	324	334	166	89	114	48	89	79	0	0	0	0	0	0	0	0	0	0	0	0	0	0	0	0	0	0	0	0	0	0	0	0	0	0	0	0	0	0	0	0	0	0	0	0	0	0	0	0	79	37	1347	1404	1404	0	0	1112	235	0	0	1159	245	0	0	100	1
1	5	9	AEHM	TAG_671	1702	14560	130	1485	1496	441	149	193	115	100	100	0	242	288	157	81	96	33	91	78	0	0	0	0	0	0	0	0	0	0	0	0	0	0	0	0	0	0	0	0	0	0	0	0	0	0	0	0	0	0	0	0	0	0	0	0	0	0	0	0	80	37	1497	1554	1554	0	0	1336	161	0	0	1347	207	0	0	100	1
1	6	9	AEHN	TAG_672	1887	14556	130	1494	1603	420	92	129	68	100	100	0	357	411	212	92	141	85	94	69	0	0	0	0	0	0	0	0	0	0	0	0	0	0	0	0	0	0	0	0	0	0	0	0	0	0	0	0	0	0	0	0	0	0	0	0	0	0	0	0	77	34	1667	1830	1830	0	0	1402	265	0	0	1511	319	0	0	100	1
1	7	9	AEIA	TAG_673	2079	14556	130	397	447	199	80	123	107	91	78	0	262	284	142	83	109	65	81	62	0	0	0	0	0	0	0	0	0	0	0	0	0	0	0	0	0	0	0	0	0	0	0	0	0	0	0	0	0	0	0	0	0	0	0	0	0	0	0	0	77	38	496	568	568	0	0	317	179	0	0	367	201	0	0	100	1
1	8	9	AEIB	TAG_674	2262	14558	130	546	565	240	85	113	48	99	98	0	297	305	142	83	101	37	94	85	0	0	0	0	0	0	0	0	0	0	0	0	0	0	0	0	0	0	0	0	0	0	0	0	0	0	0	0	0	0	0	0	0	0	0	0	0	0	0	0	79	36	675	702	702	0	0	461	214	0	0	480	222	0	0	100	1
1	9	9	AEIC	TAG_675	2455	14565	130	409	459	239	82	108	55	98	92	0	377	396	201	95	120	77	90	71	0	0	0	0	0	0	0	0	0	0	0	0	0	0	0	0	0	0	0	0	0	0	0	0	0	0	0	0	0	0	0	0	0	0	0	0	0	0	0	0	79	40	609	678	678	0	0	327	282	0	0	377	301	0	0	100	1
1	10	9	AEID	TAG_676	2642	14566	130	622	629	220	86	117	73	100	99	0	317	336	154	89	103	32	99	87	0	0	0	0	0	0	0	0	0	0	0	0	0	0	0	0	0	0	0	0	0	0	0	0	0	0	0	0	0	0	0	0	0	0	0	0	0	0	0	0	77	34	764	790	790	0	0	536	228	0	0	543	247	0	0	100	1
1	11	9	AEIE	TAG_677	2833	14568	130	473	529	256	121	147	80	95	85	0	256	287	145	85	118	59	85	65	0	0	0	0	0	0	0	0	0	0	0	0	0	0	0	0	0	0	0	0	0	0	0	0	0	0	0	0	0	0	0	0	0	0	0	0	0	0	0	0	75	35	523	610	610	0	0	352	171	0	0	408	202	0	0	100	1
1	12	9	AEIF	TAG_678	3020	14568	130	1559	1631	424	91	131	82	100	100	0	676	701	273	87	109	59	100	100	0	0	0	0	0	0	0	0	0	0	0	0	0	0	0	0	0	0	0	0	0	0	0	0	0	0	0	0	0	0	0	0	0	0	0	0	0	0	0	0	76	40	2057	2154	2154	0	0	1468	589	0	0	1540	614	0	0	100	1
1	13	9	AEIG	TAG_679	3202	14562	130	359	402	182	88	119	70	95	83	0	267	289	147	81	111	90	74	51	0	0	0	0	0	0	0	0	0	0	0	0	0	0	0	0	0	0	0	0	0	0	0	0	0	0	0	0	0	0	0	0	0	0	0	0	0	0	0	0	80	36	457	522	522	0	0	271	186	0	0	314	208	0	0	100	1
1	14	9	AEIH	TAG_680	3394	14567	130	1583	1594	412	100	141	80	100	100	0	1471	1496	400	122	143	78	100	100	0	0	0	0	0	0	0	0	0	0	0	0	0	0	0	0	0	0	0	0	0	0	0	0	0	0	0	0	0	0	0	0	0	0	0	0	0	0	0	0	80	38	2832	2868	2868	0	0	1483	1349	0	0	1494	1374	0	0	100	1
1	15	9	AEII	TAG_681	3582	14568	130	3724	3783	666	115	159	121	100	100	0	2705	2827	662	110	144	75	100	100	0	0	0	0	0	0	0	0	0	0	0	0	0	0	0	0	0	0	0	0	0	0	0	0	0	0	0	0	0	0	0	0	0	0	0	0	0	0	0	0	78	35	6204	6385	6385	0	0	3609	2595	0	0	3668	2717	0	0	100	1
1	16	9	AEIL	TAG_682	3768	14570	130	441	481	217	90	115	67	98	89	0	251	281	137	81	120	104	73	39	0	0	0	0	0	0	0	0	0	0	0	0	0	0	0	0	0	0	0	0	0	0	0	0	0	0	0	0	0	0	0	0	0	0	0	0	0	0	0	0	80	38	521	591	591	0	0	351	170	0	0	391	200	0	0	100	1
1	17	9	AEIM	TAG_683	3957	14570	130	756	778	328	98	134	79	100	99	0	562	606	241	82	111	55	100	96	0	0	0	0	0	0	0	0	0	0	0	0	0	0	0	0	0	0	0	0	0	0	0	0	0	0	0	0	0	0	0	0	0	0	0	0	0	0	0	0	80	36	1138	1204	1204	0	0	658	480	0	0	680	524	0	0	100	1
1	18	9	AEIN	TAG_684	4144	14572	130	495	502	211	91	124	74	99	86	0	1062	1076	289	98	132	66	100	100	0	0	0	0	0	0	0	0	0	0	0	0	0	0	0	0	0	0	0	0	0	0	0	0	0	0	0	0	0	0	0	0	0	0	0	0	0	0	0	0	79	35	1368	1389	1389	0	0	404	964	0	0	411	978	0	0	100	1
1	19	9	AELA	TAG_685	4334	14572	130	935	984	307	105	139	72	100	100	0	485	517	260	94	120	69	95	91	0	0	0	0	0	0	0	0	0	0	0	0	0	0	0	0	0	0	0	0	0	0	0	0	0	0	0	0	0	0	0	0	0	0	0	0	0	0	0	0	79	35	1221	1302	1302	0	0	830	391	0	0	879	423	0	0	100	1
1	20	9	AELB	TAG_686	4522	14571	130	669	684	229	86	129	92	100	99	0	404	463	228	96	134	79	98	88	0	0	0	0	0	0	0	0	0	0	0	0	0	0	0	0	0	0	0	0	0	0	0	0	0	0	0	0	0	0	0	0	0	0	0	0	0	0	0	0	80	36	891	965	965	0	0	583	308	0	0	598	367	0	0	100	1
1	21	9	AELC	TAG_687	4714	14572	130	28079	28105	3406	316	543	471	100	100	0	5153	5143	850	115	164	105	100	100	0	0	0	0	0	0	0	0	0	0	0	0	0	0	0	0	0	0	0	0	0	0	0	0	0	0	0	0	0	0	0	0	0	0	0	0	0	0	0	0	78	38	32801	32817	32817	0	0	27763	5038	0	0	27789	5028	0	0	100	1
1	22	9	AELD	TAG_688	4899	14573	130	759	765	268	86	119	66	100	100	0	506	548	219	101	125	64	99	97	0	0	0	0	0	0	0	0	0	0	0	0	0	0	0	0	0	0	0	0	0	0	0	0	0	0	0	0	0	0	0	0	0	0	0	0	0	0	0	0	77	37	1078	1126	1126	0	0	673	405	0	0	679	447	0	0	100	1
1	23	9	AELE	TAG_689	5084	14571	130	772	740	237	94	141	110	100	98	0	338	369	174	87	121	62	96	81	0	0	0	0	0	0	0	0	0	0	0	0	0	0	0	0	0	0	0	0	0	0	0	0	0	0	0	0	0	0	0	0	0	0	0	0	0	0	0	0	80	36	929	928	928	0	0	678	251	0	0	646	282	0	0	100	1
1	24	9	AELF	TAG_690	5278	14574	130	14651	14726	1770	180	267	211	100	100	0	5122	5134	796	108	188	142	100	100	0	0	0	0	0	0	0	0	0	0	0	0	0	0	0	0	0	0	0	0	0	0	0	0	0	0	0	0	0	0	0	0	0	0	0	0	0	0	0	0	78	35	19485	19572	19572	0	0	14471	5014	0	0	14546	5026	0	0	100	1
1	25	9	AELG	TAG_691	5463	14579	130	770	782	280	97	131	69	100	100	0	354	409	211	83	105	46	96	92	0	0	0	0	0	0	0	0	0	0	0	0	0	0	0	0	0	0	0	0	0	0	0	0	0	0	0	0	0	0	0	0	0	0	0	0	0	0	0	0	79	38	944	1011	1011	0	0	673	271	0	0	685	326	0	0	100	1
1	26	9	AELH	TAG_692	5655	14582	130	778	808	281	86	120	55	100	100	0	884	913	291	98	128	85	100	100	0	0	0	0	0	0	0	0	0	0	0	0	0	0	0	0	0	0	0	0	0	0	0	0	0	0	0	0	0	0	0	0	0	0	0	0	0	0	0	0	80	36	1478	1537	1537	0	0	692	786	0	0	722	815	0	0	100	1
1	27	9	AELI	TAG_693	5842	14580	130	1443	1492	420	99	137	108	100	100	0	2092	2114	568	108	137	77	100	100	0	0	0	0	0	0	0	0	0	0	0	0	0	0	0	0	0	0	0	0	0	0	0	0	0	0	0	0	0	0	0	0	0	0	0	0	0	0	0	0	80	36	3328	3399	3399	0	0	1344	1984	0	0	1393	2006	0	0	100	1
1	28	9	AELL	TAG_694	6030	14583	130	682	728	320	94	131	83	100	96	0	278	340	210	108	141	76	81	53	0	0	0	0	0	0	0	0	0	0	0	0	0	0	0	0	0	0	0	0	0	0	0	0	0	0	0	0	0	0	0	0	0	0	0	0	0	0	0	0	78	35	758	866	866	0	0	588	170	0	0	634	232	0	0	100	1
1	29	9	AELM	TAG_695	6217	14581	130	1246	1280	386	90	134	86	100	100	0	542	582	250	81	110	54	100	100	0	0	0	0	0	0	0	0	0	0	0	0	0	0	0	0	0	0	0	0	0	0	0	0	0	0	0	0	0	0	0	0	0	0	0	0	0	0	0	0	80	40	1617	1691	1691	0	0	1156	461	0	0	1190	501	0	0	100	1
1	30	9	AELN	TAG_696	6404	14581	130	672	673	213	87	130	99	99	96	0	402	410	179	83	124	67	94	82	0	0	0	0	0	0	0	0	0	0	0	0	0	0	0	0	0	0	0	0	0	0	0	0	0	0	0	0	0	0	0	0	0	0	0	0	0	0	0	0	79	36	904	913	913	0	0	585	319	0	0	586	327	0	0	100	1
1	31	9	AEMA	TAG_697	6595	14582	130	470	515	267	86	113	59	100	96	0	268	309	173	87	124	64	81	64	0	0	0	0	0	0	0	0	0	0	0	0	0	0	0	0	0	0	0	0	0	0	0	0	0	0	0	0	0	0	0	0	0	0	0	0	0	0	0	0	80	34	565	651	651	0	0	384	181	0	0	429	222	0	0	100	1
1	32	9	AEMB	TAG_698	6782	14583	130	1385	1393	405	94	137	85	100	100	0	491	522	216	84	123	77	99	93	0	0	0	0	0	0	0	0	0	0	0	0	0	0	0	0	0	0	0	0	0	0	0	0	0	0	0	0	0	0	0	0	0	0	0	0	0	0	0	0	80	35	1698	1737	1737	0	0	1291	407	0	0	1299	438	0	0	100	1
1	33	9	AEMC	TAG_699	6974	14584	130	736	785	282	92	119	63	100	100	0	318	374	195	91	143	95	85	64	0	0	0	0	0	0	0	0	0	0	0	0	0	0	0	0	0	0	0	0	0	0	0	0	0	0	0	0	0	0	0	0	0	0	0	0	0	0	0	0	80	37	871	976	976	0	0	644	227	0	0	693	283	0	0	100	1
1	34	9	AEMD	TAG_700	7163	14586	140	550	584	217	99	127	68	97	95	0	227	248	127	96	139	84	66	36	0	0	0	0	0	0	0	0	0	0	0	0	0	0	0	0	0	0	0	0	0	0	0	0	0	0	0	0	0	0	0	0	0	0	0	0	0	0	0	0	77	36	582	637	637	0	0	451	131	0	0	485	152	0	0	100	1
1	35	9	AEME	TAG_701	7349	14586	130	2168	2186	494	88	133	76	100	100	0	604	641	266	93	136	82	99	95	0	0	0	0	0	0	0	0	0	0	0	0	0	0	0	0	0	0	0	0	0	0	0	0	0	0	0	0	0	0	0	0	0	0	0	0	0	0	0	0	75	40	2591	2646	2646	0	0	2080	511	0	0	2098	548	0	0	100	1
1	36	9	AEMF	TAG_702	7538	14588	130	662	686	279	90	108	51	99	99	0	340	374	189	94	131	65	91	78	0	0	0	0	0	0	0	0	0	0	0	0	0	0	0	0	0	0	0	0	0	0	0	0	0	0	0	0	0	0	0	0	0	0	0	0	0	0	0	0	77	37	818	876	876	0	0	572	246	0	0	596	280	0	0	100	1
1	37	9	AEMG	TAG_703	7724	14589	130	636	634	220	83	104	40	100	100	0	310	338	193	84	113	69	81	68	0	0	0	0	0	0	0	0	0	0	0	0	0	0	0	0	0	0	0	0	0	0	0	0	0	0	0	0	0	0	0	0	0	0	0	0	0	0	0	0	79	37	779	805	805	0	0	553	226	0	0	551	254	0	0	100	1
1	38	9	AEMH	TAG_704	7912	14587	130	451	466	201	81	94	26	100	97	0	240	270	155	87	123	89	60	43	0	0	0	0	0	0	0	0	0	0	0	0	0	0	0	0	0	0	0	0	0	0	0	0	0	0	0	0	0	0	0	0	0	0	0	0	0	0	0	0	77	34	523	568	568	0	0	370	153	0	0	385	183	0	0	100	1
1	39	9	AEMI	TAG_705	8099	14591	130	415	428	173	86	117	64	98	89	0	442	491	208	86	115	60	99	98	0	0	0	0	0	0	0	0	0	0	0	0	0	0	0	0	0	0	0	0	0	0	0	0	0	0	0	0	0	0	0	0	0	0	0	0	0	0	0	0	79	37	685	747	747	0	0	329	356	0	0	342	405	0	0	100	1
1	40	9	AEML	TAG_706	8288	14590	130	2107	2173	439	110	143	78	100	100	0	433	472	247	84	110	52	95	91	0	0	0	0	0	0	0	0	0	0	0	0	0	0	0	0	0	0	0	0	0	0	0	0	0	0	0	0	0	0	0	0	0	0	0	0	0	0	0	0	78	36	2346	2451	2451	0	0	1997	349	0	0	2063	388	0	0	100	1
1	41	9	AEMM	TAG_707	8477	14591	130	2588	2652	624	91	137	102	100	100	0	706	715	244	81	118	88	100	99	0	0	0	0	0	0	0	0	0	0	0	0	0	0	0	0	0	0	0	0	0	0	0	0	0	0	0	0	0	0	0	0	0	0	0	0	0	0	0	0	81	37	3122	3195	3195	0	0	2497	625	0	0	2561	634	0	0	100	1
1	42	9	AEMN	TAG_708	8664	14590	130	578	579	263	87	109	58	100	99	0	287	333	176	90	138	108	71	48	0	0	0	0	0	0	0	0	0	0	0	0	0	0	0	0	0	0	0	0	0	0	0	0	0	0	0	0	0	0	0	0	0	0	0	0	0	0	0	0	79	36	688	735	735	0	0	491	197	0	0	492	243	0	0	100	1
1	43	9	AENA	TAG_709	8860	14591	130	2357	2477	604	101	148	94	100	100	0	355	364	178	84	116	58	94	81	0	0	0	0	0	0	0	0	0	0	0	0	0	0	0	0	0	0	0	0	0	0	0	0	0	0	0	0	0	0	0	0	0	0	0	0	0	0	0	0	78	39	2527	2656	2656	0	0	2256	271	0	0	2376	280	0	0	100	1
1	44	9	AENB	TAG_710	9045	14592	130	951	1009	324	85	133	102	100	100	0	2244	2269	463	101	145	87	100	100	0	0	0	0	0	0	0	0	0	0	0	0	0	0	0	0	0	0	0	0	0	0	0	0	0	0	0	0	0	0	0	0	0	0	0	0	0	0	0	0	79	35	3009	3092	3092	0	0	866	2143	0	0	924	2168	0	0	100	1
1	45	9	AENC	TAG_711	9236	14592	130	1705	1753	472	106	155	95	100	100	0	1221	1218	326	91	137	89	100	100	0	0	0	0	0	0	0	0	0	0	0	0	0	0	0	0	0	0	0	0	0	0	0	0	0	0	0	0	0	0	0	0	0	0	0	0	0	0	0	0	81	36	2729	2774	2774	0	0	1599	1130	0	0	1647	1127	0	0	100	1
1	46	9	AEND	TAG_712	9422	14593	130	794	814	265	97	144	85	100	99	0	497	519	200	84	107	57	100	94	0	0	0	0	0	0	0	0	0	0	0	0	0	0	0	0	0	0	0	0	0	0	0	0	0	0	0	0	0	0	0	0	0	0	0	0	0	0	0	0	80	36	1110	1152	1152	0	0	697	413	0	0	717	435	0	0	100	1
1	47	9	AENE	TAG_713	9606	14595	130	627	627	258	90	108	39	100	99	0	343	405	205	93	115	57	92	85	0	0	0	0	0	0	0	0	0	0	0	0	0	0	0	0	0	0	0	0	0	0	0	0	0	0	0	0	0	0	0	0	0	0	0	0	0	0	0	0	78	36	787	849	849	0	0	537	250	0	0	537	312	0	0	100	1
1	48	9	AENF	TAG_714	9795	14599	130	703	732	245	86	117	61	100	100	0	386	423	190	89	125	78	94	85	0	0	0	0	0	0	0	0	0	0	0	0	0	0	0	0	0	0	0	0	0	0	0	0	0	0	0	0	0	0	0	0	0	0	0	0	0	0	0	0	79	40	914	980	980	0	0	617	297	0	0	646	334	0	0	100	1
1	49	9	Pro25G_onG3PDH570_20bp	Pro25G_onG3PDH570_20bp	9983	14597	140	9936	10196	1420	216	248	151	100	100	0	6278	6274	1090	159	208	130	100	100	0	0	0	0	0	0	0	0	0	0	0	0	0	0	0	0	0	0	0	0	0	0	0	0	0	0	0	0	0	0	0	0	0	0	0	0	0	0	0	0	78	38	15839	16095	16095	0	0	9720	6119	0	0	9980	6115	0	0	100	1
1	50	9	AENG	TAG_715	10167	14599	130	477	529	230	106	148	113	96	81	0	2305	2344	540	87	118	59	100	100	0	0	0	0	0	0	0	0	0	0	0	0	0	0	0	0	0	0	0	0	0	0	0	0	0	0	0	0	0	0	0	0	0	0	0	0	0	0	0	0	78	38	2589	2680	2680	0	0	371	2218	0	0	423	2257	0	0	100	1
1	51	9	AENH	TAG_716	10360	14601	140	462	486	196	90	119	80	97	90	0	343	360	141	82	106	63	97	82	0	0	0	0	0	0	0	0	0	0	0	0	0	0	0	0	0	0	0	0	0	0	0	0	0	0	0	0	0	0	0	0	0	0	0	0	0	0	0	0	78	35	633	674	674	0	0	372	261	0	0	396	278	0	0	100	1
1	52	9	AENI	TAG_717	10549	14600	130	2717	2754	523	93	131	80	100	100	0	2160	2221	585	96	122	76	100	100	0	0	0	0	0	0	0	0	0	0	0	0	0	0	0	0	0	0	0	0	0	0	0	0	0	0	0	0	0	0	0	0	0	0	0	0	0	0	0	0	78	35	4688	4786	4786	0	0	2624	2064	0	0	2661	2125	0	0	100	1
1	53	9	AENL	TAG_718	10741	14601	130	5787	5832	1091	136	180	121	100	100	0	614	614	256	107	168	111	100	86	0	0	0	0	0	0	0	0	0	0	0	0	0	0	0	0	0	0	0	0	0	0	0	0	0	0	0	0	0	0	0	0	0	0	0	0	0	0	0	0	79	40	6158	6203	6203	0	0	5651	507	0	0	5696	507	0	0	100	1
1	54	9	AENM	TAG_719	10927	14600	130	1252	1317	425	112	136	79	100	100	0	495	531	216	97	120	61	100	98	0	0	0	0	0	0	0	0	0	0	0	0	0	0	0	0	0	0	0	0	0	0	0	0	0	0	0	0	0	0	0	0	0	0	0	0	0	0	0	0	80	35	1538	1639	1639	0	0	1140	398	0	0	1205	434	0	0	100	1
1	55	9	AENN	TAG_720	11115	14602	130	2529	2502	507	91	126	73	100	100	0	448	470	188	83	107	56	99	98	0	0	0	0	0	0	0	0	0	0	0	0	0	0	0	0	0	0	0	0	0	0	0	0	0	0	0	0	0	0	0	0	0	0	0	0	0	0	0	0	80	35	2803	2798	2798	0	0	2438	365	0	0	2411	387	0	0	100	1
1	56	9	AFAA	TAG_721	11305	14604	130	888	928	359	99	144	97	100	100	0	629	689	267	89	117	60	100	99	0	0	0	0	0	0	0	0	0	0	0	0	0	0	0	0	0	0	0	0	0	0	0	0	0	0	0	0	0	0	0	0	0	0	0	0	0	0	0	0	80	38	1329	1429	1429	0	0	789	540	0	0	829	600	0	0	100	1
1	57	9	AFAB	TAG_722	11492	14604	130	1959	1989	472	104	133	78	100	100	0	2522	2547	524	107	160	104	100	100	0	0	0	0	0	0	0	0	0	0	0	0	0	0	0	0	0	0	0	0	0	0	0	0	0	0	0	0	0	0	0	0	0	0	0	0	0	0	0	0	78	38	4270	4325	4325	0	0	1855	2415	0	0	1885	2440	0	0	100	1
1	58	9	AFAC	TAG_723	11679	14606	130	1108	1098	359	95	128	72	100	100	0	1493	1464	426	104	147	92	100	100	0	0	0	0	0	0	0	0	0	0	0	0	0	0	0	0	0	0	0	0	0	0	0	0	0	0	0	0	0	0	0	0	0	0	0	0	0	0	0	0	76	40	2402	2363	2363	0	0	1013	1389	0	0	1003	1360	0	0	100	1
1	59	9	AFAD	TAG_724	11867	14604	130	1804	1843	493	96	138	92	100	100	0	1403	1427	390	90	112	49	100	100	0	0	0	0	0	0	0	0	0	0	0	0	0	0	0	0	0	0	0	0	0	0	0	0	0	0	0	0	0	0	0	0	0	0	0	0	0	0	0	0	79	36	3021	3084	3084	0	0	1708	1313	0	0	1747	1337	0	0	100	1
1	60	9	AFAE	TAG_725	12056	14604	130	1377	1436	430	88	124	75	100	100	0	981	1045	339	92	120	51	100	100	0	0	0	0	0	0	0	0	0	0	0	0	0	0	0	0	0	0	0	0	0	0	0	0	0	0	0	0	0	0	0	0	0	0	0	0	0	0	0	0	79	38	2178	2301	2301	0	0	1289	889	0	0	1348	953	0	0	100	1
1	61	9	AFAF	TAG_726	12247	14608	130	1994	2017	507	143	172	98	100	100	0	771	786	288	96	122	46	100	99	0	0	0	0	0	0	0	0	0	0	0	0	0	0	0	0	0	0	0	0	0	0	0	0	0	0	0	0	0	0	0	0	0	0	0	0	0	0	0	0	78	36	2526	2564	2564	0	0	1851	675	0	0	1874	690	0	0	100	1
1	62	9	AFAG	TAG_727	12435	14609	130	2886	3081	641	106	128	68	100	100	0	1169	1199	373	83	112	58	100	100	0	0	0	0	0	0	0	0	0	0	0	0	0	0	0	0	0	0	0	0	0	0	0	0	0	0	0	0	0	0	0	0	0	0	0	0	0	0	0	0	80	37	3866	4091	4091	0	0	2780	1086	0	0	2975	1116	0	0	100	1
1	63	9	AFAH	TAG_728	12624	14610	130	789	848	302	84	107	57	100	100	0	608	615	249	91	151	138	99	86	0	0	0	0	0	0	0	0	0	0	0	0	0	0	0	0	0	0	0	0	0	0	0	0	0	0	0	0	0	0	0	0	0	0	0	0	0	0	0	0	78	36	1222	1288	1288	0	0	705	517	0	0	764	524	0	0	100	1
1	64	9	AFAI	TAG_729	12813	14611	130	2536	2571	590	95	129	74	100	100	0	1701	1688	427	106	142	82	100	100	0	0	0	0	0	0	0	0	0	0	0	0	0	0	0	0	0	0	0	0	0	0	0	0	0	0	0	0	0	0	0	0	0	0	0	0	0	0	0	0	79	36	4036	4058	4058	0	0	2441	1595	0	0	2476	1582	0	0	100	1
1	65	9	AFAL	TAG_730	13001	14610	130	3962	3864	726	95	126	76	100	100	0	1109	1223	437	100	134	91	100	100	0	0	0	0	0	0	0	0	0	0	0	0	0	0	0	0	0	0	0	0	0	0	0	0	0	0	0	0	0	0	0	0	0	0	0	0	0	0	0	0	80	38	4876	4892	4892	0	0	3867	1009	0	0	3769	1123	0	0	100	1
1	66	9	AFAM	TAG_731	13187	14610	130	1369	1360	408	106	138	81	100	100	0	1230	1278	393	83	123	70	100	100	0	0	0	0	0	0	0	0	0	0	0	0	0	0	0	0	0	0	0	0	0	0	0	0	0	0	0	0	0	0	0	0	0	0	0	0	0	0	0	0	80	36	2410	2449	2449	0	0	1263	1147	0	0	1254	1195	0	0	100	1
1	67	9	AFAN	TAG_732	13375	14610	130	1734	1707	497	106	130	79	100	100	0	1407	1422	334	111	134	63	100	100	0	0	0	0	0	0	0	0	0	0	0	0	0	0	0	0	0	0	0	0	0	0	0	0	0	0	0	0	0	0	0	0	0	0	0	0	0	0	0	0	78	40	2924	2912	2912	0	0	1628	1296	0	0	1601	1311	0	0	100	1
1	68	9	AFBA	TAG_733	13563	14613	130	575	633	266	85	107	41	100	100	0	383	418	185	86	121	143	84	53	0	0	0	0	0	0	0	0	0	0	0	0	0	0	0	0	0	0	0	0	0	0	0	0	0	0	0	0	0	0	0	0	0	0	0	0	0	0	0	0	81	36	787	880	880	0	0	490	297	0	0	548	332	0	0	100	1
1	69	9	AFBB	TAG_734	13752	14613	130	602	631	262	87	122	72	99	94	0	430	499	275	86	119	64	98	92	0	0	0	0	0	0	0	0	0	0	0	0	0	0	0	0	0	0	0	0	0	0	0	0	0	0	0	0	0	0	0	0	0	0	0	0	0	0	0	0	79	37	859	957	957	0	0	515	344	0	0	544	413	0	0	100	1
1	70	9	AFBC	TAG_735	13941	14615	130	671	704	249	102	127	54	100	100	0	941	974	342	88	116	65	100	100	0	0	0	0	0	0	0	0	0	0	0	0	0	0	0	0	0	0	0	0	0	0	0	0	0	0	0	0	0	0	0	0	0	0	0	0	0	0	0	0	78	37	1422	1488	1488	0	0	569	853	0	0	602	886	0	0	100	1
1	71	9	AFBD	TAG_736	14129	14614	130	873	869	322	87	109	38	100	100	0	657	698	253	81	117	78	100	100	0	0	0	0	0	0	0	0	0	0	0	0	0	0	0	0	0	0	0	0	0	0	0	0	0	0	0	0	0	0	0	0	0	0	0	0	0	0	0	0	77	34	1362	1399	1399	0	0	786	576	0	0	782	617	0	0	100	1
1	72	9	AFBE	TAG_737	14320	14614	130	1892	1959	472	90	147	112	100	100	0	283	289	151	89	122	69	78	65	0	0	0	0	0	0	0	0	0	0	0	0	0	0	0	0	0	0	0	0	0	0	0	0	0	0	0	0	0	0	0	0	0	0	0	0	0	0	0	0	77	35	1996	2069	2069	0	0	1802	194	0	0	1869	200	0	0	100	1
1	73	9	AFBF	TAG_738	14509	14615	130	885	930	312	92	115	54	100	100	0	257	329	197	92	119	53	82	71	0	0	0	0	0	0	0	0	0	0	0	0	0	0	0	0	0	0	0	0	0	0	0	0	0	0	0	0	0	0	0	0	0	0	0	0	0	0	0	0	77	39	958	1075	1075	0	0	793	165	0	0	838	237	0	0	100	1
1	74	9	AFBG	TAG_739	14697	14615	130	3005	3074	572	91	125	75	100	100	0	674	728	265	95	115	45	100	100	0	0	0	0	0	0	0	0	0	0	0	0	0	0	0	0	0	0	0	0	0	0	0	0	0	0	0	0	0	0	0	0	0	0	0	0	0	0	0	0	78	35	3493	3616	3616	0	0	2914	579	0	0	2983	633	0	0	100	1
1	75	9	AFBH	TAG_740	14881	14616	130	422	446	165	81	98	37	99	96	0	450	485	211	96	140	93	92	84	0	0	0	0	0	0	0	0	0	0	0	0	0	0	0	0	0	0	0	0	0	0	0	0	0	0	0	0	0	0	0	0	0	0	0	0	0	0	0	0	77	35	695	754	754	0	0	341	354	0	0	365	389	0	0	100	1
1	76	9	AFBI	TAG_741	15071	14617	130	694	708	267	84	114	65	100	100	0	706	689	282	82	123	89	100	97	0	0	0	0	0	0	0	0	0	0	0	0	0	0	0	0	0	0	0	0	0	0	0	0	0	0	0	0	0	0	0	0	0	0	0	0	0	0	0	0	76	39	1234	1231	1231	0	0	610	624	0	0	624	607	0	0	100	1
1	77	9	AFBL	TAG_742	15260	14618	130	1043	1076	345	90	136	101	100	100	0	350	360	151	112	133	75	86	75	0	0	0	0	0	0	0	0	0	0	0	0	0	0	0	0	0	0	0	0	0	0	0	0	0	0	0	0	0	0	0	0	0	0	0	0	0	0	0	0	77	39	1191	1234	1234	0	0	953	238	0	0	986	248	0	0	100	1
1	78	9	AFBM	TAG_743	15446	14619	130	761	811	307	85	127	104	100	99	0	657	711	272	103	139	71	100	99	0	0	0	0	0	0	0	0	0	0	0	0	0	0	0	0	0	0	0	0	0	0	0	0	0	0	0	0	0	0	0	0	0	0	0	0	0	0	0	0	80	38	1230	1334	1334	0	0	676	554	0	0	726	608	0	0	100	1
1	79	9	AFBN	TAG_744	15635	14621	130	551	579	245	101	127	76	100	94	0	468	489	212	84	112	58	99	95	0	0	0	0	0	0	0	0	0	0	0	0	0	0	0	0	0	0	0	0	0	0	0	0	0	0	0	0	0	0	0	0	0	0	0	0	0	0	0	0	78	37	834	883	883	0	0	450	384	0	0	478	405	0	0	100	1
1	80	9	AFCA	TAG_745	15824	14620	130	15600	15697	1626	198	235	148	100	100	0	5347	5366	958	134	159	78	100	100	0	0	0	0	0	0	0	0	0	0	0	0	0	0	0	0	0	0	0	0	0	0	0	0	0	0	0	0	0	0	0	0	0	0	0	0	0	0	0	0	78	36	20615	20731	20731	0	0	15402	5213	0	0	15499	5232	0	0	100	1
1	81	9	r60_a104	r60_a104	16020	14623	130	328	377	187	84	122	75	93	76	0	191	206	116	102	152	118	35	11	0	0	0	0	0	0	0	0	0	0	0	0	0	0	0	0	0	0	0	0	0	0	0	0	0	0	0	0	0	0	0	0	0	0	0	0	0	0	0	0	74	36	333	397	397	0	0	244	89	0	0	293	104	0	0	100	1
1	82	9	AFCB	TAG_746	16198	14621	130	552	584	257	87	110	52	100	98	0	414	446	210	86	134	94	95	80	0	0	0	0	0	0	0	0	0	0	0	0	0	0	0	0	0	0	0	0	0	0	0	0	0	0	0	0	0	0	0	0	0	0	0	0	0	0	0	0	79	40	793	857	857	0	0	465	328	0	0	497	360	0	0	100	1
1	83	9	AFCC	TAG_747	16388	14625	130	634	647	286	93	114	50	100	100	0	356	366	171	82	97	34	98	92	0	0	0	0	0	0	0	0	0	0	0	0	0	0	0	0	0	0	0	0	0	0	0	0	0	0	0	0	0	0	0	0	0	0	0	0	0	0	0	0	79	37	815	838	838	0	0	541	274	0	0	554	284	0	0	100	1
1	84	9	AFCD	TAG_748	16578	14624	130	1645	1630	449	91	132	80	100	100	0	1080	1208	346	83	116	69	100	100	0	0	0	0	0	0	0	0	0	0	0	0	0	0	0	0	0	0	0	0	0	0	0	0	0	0	0	0	0	0	0	0	0	0	0	0	0	0	0	0	78	35	2551	2664	2664	0	0	1554	997	0	0	1539	1125	0	0	100	1
1	85	9	AFCE	TAG_749	16765	14624	130	678	732	293	102	140	84	98	98	0	352	361	160	97	132	74	89	76	0	0	0	0	0	0	0	0	0	0	0	0	0	0	0	0	0	0	0	0	0	0	0	0	0	0	0	0	0	0	0	0	0	0	0	0	0	0	0	0	80	37	831	894	894	0	0	576	255	0	0	630	264	0	0	100	1
1	86	9	AFCF	TAG_750	16955	14625	130	857	855	247	98	131	74	100	100	0	466	510	234	86	129	78	99	87	0	0	0	0	0	0	0	0	0	0	0	0	0	0	0	0	0	0	0	0	0	0	0	0	0	0	0	0	0	0	0	0	0	0	0	0	0	0	0	0	79	41	1139	1181	1181	0	0	759	380	0	0	757	424	0	0	100	1
1	87	9	AFCG	TAG_751	17144	14625	130	1051	1095	363	89	126	74	100	100	0	611	644	256	90	109	48	99	98	0	0	0	0	0	0	0	0	0	0	0	0	0	0	0	0	0	0	0	0	0	0	0	0	0	0	0	0	0	0	0	0	0	0	0	0	0	0	0	0	79	40	1483	1560	1560	0	0	962	521	0	0	1006	554	0	0	100	1
1	88	9	AFCH	TAG_752	17333	14625	130	11333	11311	1275	160	217	156	100	100	0	634	671	287	84	109	48	100	99	0	0	0	0	0	0	0	0	0	0	0	0	0	0	0	0	0	0	0	0	0	0	0	0	0	0	0	0	0	0	0	0	0	0	0	0	0	0	0	0	79	38	11723	11738	11738	0	0	11173	550	0	0	11151	587	0	0	100	1
1	89	9	AFCI	TAG_753	17520	14629	130	1528	1591	464	127	145	72	100	100	0	1311	1309	343	103	132	67	100	100	0	0	0	0	0	0	0	0	0	0	0	0	0	0	0	0	0	0	0	0	0	0	0	0	0	0	0	0	0	0	0	0	0	0	0	0	0	0	0	0	77	35	2609	2670	2670	0	0	1401	1208	0	0	1464	1206	0	0	100	1
1	90	9	AFCL	TAG_754	17706	14629	130	1392	1407	368	93	121	56	100	100	0	1758	1808	434	94	137	84	100	100	0	0	0	0	0	0	0	0	0	0	0	0	0	0	0	0	0	0	0	0	0	0	0	0	0	0	0	0	0	0	0	0	0	0	0	0	0	0	0	0	80	36	2963	3028	3028	0	0	1299	1664	0	0	1314	1714	0	0	100	1
1	91	9	AFCM	TAG_755	17895	14630	130	770	831	343	85	119	86	100	99	0	419	453	211	84	120	69	96	87	0	0	0	0	0	0	0	0	0	0	0	0	0	0	0	0	0	0	0	0	0	0	0	0	0	0	0	0	0	0	0	0	0	0	0	0	0	0	0	0	78	38	1020	1115	1115	0	0	685	335	0	0	746	369	0	0	100	1
1	92	9	AFCN	TAG_756	18084	14631	130	1664	1773	547	109	148	90	100	100	0	1253	1301	384	115	153	132	100	100	0	0	0	0	0	0	0	0	0	0	0	0	0	0	0	0	0	0	0	0	0	0	0	0	0	0	0	0	0	0	0	0	0	0	0	0	0	0	0	0	79	35	2693	2850	2850	0	0	1555	1138	0	0	1664	1186	0	0	100	1
1	93	9	AFDA	TAG_757	18271	14630	130	1378	1440	438	99	128	55	100	100	0	5053	5042	795	121	171	102	100	100	0	0	0	0	0	0	0	0	0	0	0	0	0	0	0	0	0	0	0	0	0	0	0	0	0	0	0	0	0	0	0	0	0	0	0	0	0	0	0	0	79	38	6211	6262	6262	0	0	1279	4932	0	0	1341	4921	0	0	100	1
1	94	9	AFDB	TAG_758	18461	14628	130	442	468	200	91	138	88	95	87	0	362	381	176	95	119	61	91	83	0	0	0	0	0	0	0	0	0	0	0	0	0	0	0	0	0	0	0	0	0	0	0	0	0	0	0	0	0	0	0	0	0	0	0	0	0	0	0	0	78	34	618	663	663	0	0	351	267	0	0	377	286	0	0	100	1
1	95	9	AFDC	TAG_759	18650	14631	130	1333	1403	392	95	119	64	100	100	0	924	997	332	99	133	86	100	100	0	0	0	0	0	0	0	0	0	0	0	0	0	0	0	0	0	0	0	0	0	0	0	0	0	0	0	0	0	0	0	0	0	0	0	0	0	0	0	0	78	35	2063	2206	2206	0	0	1238	825	0	0	1308	898	0	0	100	1
1	96	9	AFDD	TAG_760	18835	14631	130	492	500	220	87	135	86	95	84	0	339	368	168	83	114	61	95	81	0	0	0	0	0	0	0	0	0	0	0	0	0	0	0	0	0	0	0	0	0	0	0	0	0	0	0	0	0	0	0	0	0	0	0	0	0	0	0	0	79	35	661	698	698	0	0	405	256	0	0	413	285	0	0	100	1
1	97	9	R_26135999_91	R_26135999_91	19018	14628	130	268	302	148	81	127	94	80	49	0	186	205	115	102	139	76	52	29	0	0	0	0	0	0	0	0	0	0	0	0	0	0	0	0	0	0	0	0	0	0	0	0	0	0	0	0	0	0	0	0	0	0	0	0	0	0	0	0	65	38	271	324	324	0	0	187	84	0	0	221	103	0	0	100	1
1	98	9	AFDE	TAG_761	19214	14632	130	653	657	246	98	135	82	100	94	0	406	419	225	91	134	84	86	73	0	0	0	0	0	0	0	0	0	0	0	0	0	0	0	0	0	0	0	0	0	0	0	0	0	0	0	0	0	0	0	0	0	0	0	0	0	0	0	0	79	35	870	887	887	0	0	555	315	0	0	559	328	0	0	100	1
1	99	9	AFDF	TAG_762	19398	14634	130	460	489	233	94	130	88	92	81	0	692	720	274	94	143	92	100	97	0	0	0	0	0	0	0	0	0	0	0	0	0	0	0	0	0	0	0	0	0	0	0	0	0	0	0	0	0	0	0	0	0	0	0	0	0	0	0	0	78	35	964	1021	1021	0	0	366	598	0	0	395	626	0	0	100	1
1	100	9	AFDG	TAG_763	19586	14635	130	590	599	233	83	104	45	99	99	0	557	589	215	88	129	68	100	96	0	0	0	0	0	0	0	0	0	0	0	0	0	0	0	0	0	0	0	0	0	0	0	0	0	0	0	0	0	0	0	0	0	0	0	0	0	0	0	0	78	35	976	1017	1017	0	0	507	469	0	0	516	501	0	0	100	1
1	101	9	AFDH	TAG_764	19776	14636	130	977	1015	287	92	109	49	100	100	0	440	499	213	84	127	66	99	99	0	0	0	0	0	0	0	0	0	0	0	0	0	0	0	0	0	0	0	0	0	0	0	0	0	0	0	0	0	0	0	0	0	0	0	0	0	0	0	0	77	35	1241	1338	1338	0	0	885	356	0	0	923	415	0	0	100	1
1	102	9	AFDI	TAG_765	19963	14637	130	1281	1235	352	104	132	75	100	100	0	1239	1239	385	86	132	74	100	100	0	0	0	0	0	0	0	0	0	0	0	0	0	0	0	0	0	0	0	0	0	0	0	0	0	0	0	0	0	0	0	0	0	0	0	0	0	0	0	0	77	37	2330	2284	2284	0	0	1177	1153	0	0	1131	1153	0	0	100	1
1	103	9	AFDL	TAG_766	20154	14637	130	1156	1175	354	84	126	90	100	100	0	374	419	212	81	107	71	95	84	0	0	0	0	0	0	0	0	0	0	0	0	0	0	0	0	0	0	0	0	0	0	0	0	0	0	0	0	0	0	0	0	0	0	0	0	0	0	0	0	79	38	1365	1429	1429	0	0	1072	293	0	0	1091	338	0	0	100	1
1	104	9	Pro25G	Pro25G	20339	14637	130	6638	6883	1212	134	169	84	100	100	0	3821	3963	855	139	170	103	100	100	0	0	0	0	0	0	0	0	0	0	0	0	0	0	0	0	0	0	0	0	0	0	0	0	0	0	0	0	0	0	0	0	0	0	0	0	0	0	0	0	75	40	10186	10573	10573	0	0	6504	3682	0	0	6749	3824	0	0	100	1
1	105	9	AFDM	TAG_767	20529	14639	130	5488	5541	861	140	190	139	100	100	0	1405	1484	385	95	123	66	100	100	0	0	0	0	0	0	0	0	0	0	0	0	0	0	0	0	0	0	0	0	0	0	0	0	0	0	0	0	0	0	0	0	0	0	0	0	0	0	0	0	77	35	6658	6790	6790	0	0	5348	1310	0	0	5401	1389	0	0	100	1
1	106	9	AFDN	TAG_768	20716	14643	130	912	960	341	89	131	77	100	100	0	406	413	182	96	131	85	88	76	0	0	0	0	0	0	0	0	0	0	0	0	0	0	0	0	0	0	0	0	0	0	0	0	0	0	0	0	0	0	0	0	0	0	0	0	0	0	0	0	80	36	1133	1188	1188	0	0	823	310	0	0	871	317	0	0	100	1
1	107	9	AFEA	TAG_769	20904	14645	130	599	624	247	96	119	63	100	96	0	407	421	198	92	136	94	90	76	0	0	0	0	0	0	0	0	0	0	0	0	0	0	0	0	0	0	0	0	0	0	0	0	0	0	0	0	0	0	0	0	0	0	0	0	0	0	0	0	80	41	818	857	857	0	0	503	315	0	0	528	329	0	0	100	1
1	108	9	YGL236C_RC-351	YGL236C_RC-351	21089	14621	140	236	261	157	86	126	66	79	55	0	179	197	115	112	139	76	50	23	0	0	0	0	0	0	0	0	0	0	0	0	0	0	0	0	0	0	0	0	0	0	0	0	0	0	0	0	0	0	0	0	0	0	0	0	0	0	0	0	56	42	217	260	260	0	0	150	67	0	0	175	85	0	0	100	1
1	109	9	AFEB	TAG_770	21282	14643	130	423	427	170	91	122	51	96	94	0	264	295	148	93	128	73	79	55	0	0	0	0	0	0	0	0	0	0	0	0	0	0	0	0	0	0	0	0	0	0	0	0	0	0	0	0	0	0	0	0	0	0	0	0	0	0	0	0	77	38	503	538	538	0	0	332	171	0	0	336	202	0	0	100	1
1	110	9	AFEC	TAG_771	21467	14642	130	486	496	208	90	111	50	98	93	0	515	524	218	95	121	63	98	96	0	0	0	0	0	0	0	0	0	0	0	0	0	0	0	0	0	0	0	0	0	0	0	0	0	0	0	0	0	0	0	0	0	0	0	0	0	0	0	0	80	37	816	835	835	0	0	396	420	0	0	406	429	0	0	100	1
1	111	9	AFED	TAG_772	21655	14645	130	644	667	264	84	106	41	100	98	0	371	382	157	84	113	61	96	86	0	0	0	0	0	0	0	0	0	0	0	0	0	0	0	0	0	0	0	0	0	0	0	0	0	0	0	0	0	0	0	0	0	0	0	0	0	0	0	0	79	40	847	881	881	0	0	560	287	0	0	583	298	0	0	100	1
1	112	9	Pro25G_onG3PDH570_10Ts	Pro25G_onG3PDH570_10Ts	21845	14649	130	14149	14370	1575	242	276	200	100	100	0	8904	9011	1196	183	214	131	100	100	0	0	0	0	0	0	0	0	0	0	0	0	0	0	0	0	0	0	0	0	0	0	0	0	0	0	0	0	0	0	0	0	0	0	0	0	0	0	0	0	80	37	22628	22956	22956	0	0	13907	8721	0	0	14128	8828	0	0	100	1
1	1	10	Pro25G_onG3PDH570_10Ts	Pro25G_onG3PDH570_10Ts	952	14769	130	11903	12022	2025	226	283	185	100	100	0	7921	7806	1583	147	184	104	100	100	0	0	0	0	0	0	0	0	0	0	0	0	0	0	0	0	0	0	0	0	0	0	0	0	0	0	0	0	0	0	0	0	0	0	0	0	0	0	0	0	79	35	19451	19455	19455	0	0	11677	7774	0	0	11796	7659	0	0	100	1
1	2	10	AFEE	TAG_773	1138	14770	130	392	407	162	86	119	88	93	78	0	248	258	121	89	121	69	76	58	0	0	0	0	0	0	0	0	0	0	0	0	0	0	0	0	0	0	0	0	0	0	0	0	0	0	0	0	0	0	0	0	0	0	0	0	0	0	0	0	76	37	465	490	490	0	0	306	159	0	0	321	169	0	0	100	1
1	3	10	AFEF	TAG_774	1323	14777	130	271	311	167	80	103	49	87	74	0	320	325	147	87	116	60	90	71	0	0	0	0	0	0	0	0	0	0	0	0	0	0	0	0	0	0	0	0	0	0	0	0	0	0	0	0	0	0	0	0	0	0	0	0	0	0	0	0	77	38	424	469	469	0	0	191	233	0	0	231	238	0	0	100	1
1	4	10	AFEG	TAG_775	1516	14777	140	471	486	196	87	112	47	97	95	0	268	288	147	83	123	75	78	57	0	0	0	0	0	0	0	0	0	0	0	0	0	0	0	0	0	0	0	0	0	0	0	0	0	0	0	0	0	0	0	0	0	0	0	0	0	0	0	0	77	36	569	604	604	0	0	384	185	0	0	399	205	0	0	100	1
1	5	10	AFEH	TAG_776	1701	14772	140	1089	1088	323	124	150	81	100	100	0	1378	1308	360	104	140	83	100	100	0	0	0	0	0	0	0	0	0	0	0	0	0	0	0	0	0	0	0	0	0	0	0	0	0	0	0	0	0	0	0	0	0	0	0	0	0	0	0	0	79	40	2239	2168	2168	0	0	965	1274	0	0	964	1204	0	0	100	1
1	6	10	AFEI	TAG_777	1896	14771	130	404	429	200	83	111	53	99	90	0	344	347	166	86	123	67	91	76	0	0	0	0	0	0	0	0	0	0	0	0	0	0	0	0	0	0	0	0	0	0	0	0	0	0	0	0	0	0	0	0	0	0	0	0	0	0	0	0	78	38	579	607	607	0	0	321	258	0	0	346	261	0	0	100	1
1	7	10	AFEL	TAG_778	2083	14769	130	286	314	157	82	109	58	85	75	0	443	468	179	81	100	44	100	98	0	0	0	0	0	0	0	0	0	0	0	0	0	0	0	0	0	0	0	0	0	0	0	0	0	0	0	0	0	0	0	0	0	0	0	0	0	0	0	0	81	36	566	619	619	0	0	204	362	0	0	232	387	0	0	100	1
1	8	10	AFEM	TAG_779	2272	14773	130	701	703	268	87	116	55	100	100	0	359	380	160	101	120	58	94	86	0	0	0	0	0	0	0	0	0	0	0	0	0	0	0	0	0	0	0	0	0	0	0	0	0	0	0	0	0	0	0	0	0	0	0	0	0	0	0	0	80	36	872	895	895	0	0	614	258	0	0	616	279	0	0	100	1
1	9	10	AFEN	TAG_780	2462	14779	130	446	438	189	86	136	112	91	70	0	401	425	212	87	122	75	95	77	0	0	0	0	0	0	0	0	0	0	0	0	0	0	0	0	0	0	0	0	0	0	0	0	0	0	0	0	0	0	0	0	0	0	0	0	0	0	0	0	79	35	674	690	690	0	0	360	314	0	0	352	338	0	0	100	1
1	10	10	AFFA	TAG_781	2649	14781	130	1540	1590	461	90	126	75	100	100	0	643	667	283	86	116	54	100	98	0	0	0	0	0	0	0	0	0	0	0	0	0	0	0	0	0	0	0	0	0	0	0	0	0	0	0	0	0	0	0	0	0	0	0	0	0	0	0	0	79	38	2007	2081	2081	0	0	1450	557	0	0	1500	581	0	0	100	1
1	11	10	AFFB	TAG_782	2835	14781	130	1822	1899	485	143	167	102	100	100	0	758	778	300	85	128	91	99	98	0	0	0	0	0	0	0	0	0	0	0	0	0	0	0	0	0	0	0	0	0	0	0	0	0	0	0	0	0	0	0	0	0	0	0	0	0	0	0	0	80	35	2352	2449	2449	0	0	1679	673	0	0	1756	693	0	0	100	1
1	12	10	AFFC	TAG_783	3025	14779	130	4876	4786	880	175	209	132	100	100	0	727	775	283	87	108	42	100	100	0	0	0	0	0	0	0	0	0	0	0	0	0	0	0	0	0	0	0	0	0	0	0	0	0	0	0	0	0	0	0	0	0	0	0	0	0	0	0	0	80	36	5341	5299	5299	0	0	4701	640	0	0	4611	688	0	0	100	1
1	13	10	AFFD	TAG_784	3212	14778	130	1486	1456	400	101	126	83	100	100	0	468	514	260	91	119	59	96	87	0	0	0	0	0	0	0	0	0	0	0	0	0	0	0	0	0	0	0	0	0	0	0	0	0	0	0	0	0	0	0	0	0	0	0	0	0	0	0	0	79	37	1762	1778	1778	0	0	1385	377	0	0	1355	423	0	0	100	1
1	14	10	AFFE	TAG_785	3399	14780	130	2077	2127	458	95	156	118	100	100	0	403	438	212	85	103	43	99	94	0	0	0	0	0	0	0	0	0	0	0	0	0	0	0	0	0	0	0	0	0	0	0	0	0	0	0	0	0	0	0	0	0	0	0	0	0	0	0	0	78	36	2300	2385	2385	0	0	1982	318	0	0	2032	353	0	0	100	1
1	15	10	AFFF	TAG_786	3588	14782	130	823	867	330	88	131	73	100	100	0	328	336	165	91	125	70	87	70	0	0	0	0	0	0	0	0	0	0	0	0	0	0	0	0	0	0	0	0	0	0	0	0	0	0	0	0	0	0	0	0	0	0	0	0	0	0	0	0	79	41	972	1024	1024	0	0	735	237	0	0	779	245	0	0	100	1
1	16	10	AFFG	TAG_787	3776	14782	130	1464	1479	414	82	100	44	100	100	0	754	812	306	93	118	69	100	100	0	0	0	0	0	0	0	0	0	0	0	0	0	0	0	0	0	0	0	0	0	0	0	0	0	0	0	0	0	0	0	0	0	0	0	0	0	0	0	0	81	37	2043	2116	2116	0	0	1382	661	0	0	1397	719	0	0	100	1
1	17	10	AFFH	TAG_788	3964	14784	130	958	981	327	92	142	92	100	100	0	514	570	234	89	112	53	100	100	0	0	0	0	0	0	0	0	0	0	0	0	0	0	0	0	0	0	0	0	0	0	0	0	0	0	0	0	0	0	0	0	0	0	0	0	0	0	0	0	80	38	1291	1370	1370	0	0	866	425	0	0	889	481	0	0	100	1
1	18	10	AFFI	TAG_789	4154	14784	130	674	693	260	88	119	51	100	100	0	396	429	193	102	121	58	96	89	0	0	0	0	0	0	0	0	0	0	0	0	0	0	0	0	0	0	0	0	0	0	0	0	0	0	0	0	0	0	0	0	0	0	0	0	0	0	0	0	81	36	880	932	932	0	0	586	294	0	0	605	327	0	0	100	1
1	19	10	AFFL	TAG_790	4343	14785	140	1128	1150	326	93	122	56	100	100	0	464	498	219	92	137	93	98	80	0	0	0	0	0	0	0	0	0	0	0	0	0	0	0	0	0	0	0	0	0	0	0	0	0	0	0	0	0	0	0	0	0	0	0	0	0	0	0	0	79	37	1407	1463	1463	0	0	1035	372	0	0	1057	406	0	0	100	1
1	20	10	AFFM	TAG_791	4530	14787	130	1489	1514	406	90	123	53	100	100	0	629	651	265	84	116	65	100	100	0	0	0	0	0	0	0	0	0	0	0	0	0	0	0	0	0	0	0	0	0	0	0	0	0	0	0	0	0	0	0	0	0	0	0	0	0	0	0	0	75	40	1944	1991	1991	0	0	1399	545	0	0	1424	567	0	0	100	1
1	21	10	AFFN	TAG_792	4718	14787	130	2637	2682	550	108	151	88	100	100	0	1158	1185	409	104	121	48	100	100	0	0	0	0	0	0	0	0	0	0	0	0	0	0	0	0	0	0	0	0	0	0	0	0	0	0	0	0	0	0	0	0	0	0	0	0	0	0	0	0	78	35	3583	3655	3655	0	0	2529	1054	0	0	2574	1081	0	0	100	1
1	22	10	AFGA	TAG_793	4903	14788	130	694	725	243	86	119	72	100	98	0	382	395	169	87	117	73	95	85	0	0	0	0	0	0	0	0	0	0	0	0	0	0	0	0	0	0	0	0	0	0	0	0	0	0	0	0	0	0	0	0	0	0	0	0	0	0	0	0	79	39	903	947	947	0	0	608	295	0	0	639	308	0	0	100	1
1	23	10	AFGB	TAG_794	5095	14788	130	946	999	365	95	139	87	100	100	0	1284	1380	393	123	172	116	100	100	0	0	0	0	0	0	0	0	0	0	0	0	0	0	0	0	0	0	0	0	0	0	0	0	0	0	0	0	0	0	0	0	0	0	0	0	0	0	0	0	79	42	2012	2161	2161	0	0	851	1161	0	0	904	1257	0	0	100	1
1	24	10	AFGC	TAG_795	5283	14790	130	1234	1244	315	88	122	61	100	100	0	699	715	273	95	126	58	100	100	0	0	0	0	0	0	0	0	0	0	0	0	0	0	0	0	0	0	0	0	0	0	0	0	0	0	0	0	0	0	0	0	0	0	0	0	0	0	0	0	81	36	1750	1776	1776	0	0	1146	604	0	0	1156	620	0	0	100	1
1	25	10	R_26136057_5	R_26136057_5	5473	14792	140	463	502	222	93	115	58	99	96	0	221	262	140	83	127	89	73	43	0	0	0	0	0	0	0	0	0	0	0	0	0	0	0	0	0	0	0	0	0	0	0	0	0	0	0	0	0	0	0	0	0	0	0	0	0	0	0	0	80	36	508	588	588	0	0	370	138	0	0	409	179	0	0	100	1
1	26	10	AFGD	TAG_796	5661	14791	130	640	646	243	84	109	57	99	99	0	1474	1508	380	103	127	73	100	100	0	0	0	0	0	0	0	0	0	0	0	0	0	0	0	0	0	0	0	0	0	0	0	0	0	0	0	0	0	0	0	0	0	0	0	0	0	0	0	0	79	40	1927	1967	1967	0	0	556	1371	0	0	562	1405	0	0	100	1
1	27	10	AFGE	TAG_797	5848	14791	130	754	793	274	92	125	71	100	100	0	618	613	241	88	125	78	99	96	0	0	0	0	0	0	0	0	0	0	0	0	0	0	0	0	0	0	0	0	0	0	0	0	0	0	0	0	0	0	0	0	0	0	0	0	0	0	0	0	79	42	1192	1226	1226	0	0	662	530	0	0	701	525	0	0	100	1
1	28	10	AFGF	TAG_798	6036	14792	130	1885	1861	470	88	115	50	100	100	0	564	552	222	96	110	40	99	98	0	0	0	0	0	0	0	0	0	0	0	0	0	0	0	0	0	0	0	0	0	0	0	0	0	0	0	0	0	0	0	0	0	0	0	0	0	0	0	0	79	37	2265	2229	2229	0	0	1797	468	0	0	1773	456	0	0	100	1
1	29	10	AFGG	TAG_799	6224	14792	130	812	826	291	98	129	74	100	100	0	559	582	242	81	102	49	100	98	0	0	0	0	0	0	0	0	0	0	0	0	0	0	0	0	0	0	0	0	0	0	0	0	0	0	0	0	0	0	0	0	0	0	0	0	0	0	0	0	79	35	1192	1229	1229	0	0	714	478	0	0	728	501	0	0	100	1
1	30	10	AFGH	TAG_800	6414	14791	130	1867	1874	481	116	145	75	100	100	0	565	594	256	87	121	68	99	95	0	0	0	0	0	0	0	0	0	0	0	0	0	0	0	0	0	0	0	0	0	0	0	0	0	0	0	0	0	0	0	0	0	0	0	0	0	0	0	0	78	35	2229	2265	2265	0	0	1751	478	0	0	1758	507	0	0	100	1
1	31	10	AFGI	TAG_801	6600	14792	140	615	647	257	100	131	67	99	96	0	793	826	325	86	118	76	100	99	0	0	0	0	0	0	0	0	0	0	0	0	0	0	0	0	0	0	0	0	0	0	0	0	0	0	0	0	0	0	0	0	0	0	0	0	0	0	0	0	79	40	1222	1287	1287	0	0	515	707	0	0	547	740	0	0	100	1
1	32	10	AFGL	TAG_802	6786	14792	140	704	784	313	88	135	84	100	99	0	387	430	202	83	118	64	98	86	0	0	0	0	0	0	0	0	0	0	0	0	0	0	0	0	0	0	0	0	0	0	0	0	0	0	0	0	0	0	0	0	0	0	0	0	0	0	0	0	80	37	920	1043	1043	0	0	616	304	0	0	696	347	0	0	100	1
1	33	10	AFGM	TAG_803	6979	14795	130	1252	1264	363	88	120	74	100	100	0	330	368	178	103	149	96	87	68	0	0	0	0	0	0	0	0	0	0	0	0	0	0	0	0	0	0	0	0	0	0	0	0	0	0	0	0	0	0	0	0	0	0	0	0	0	0	0	0	77	37	1391	1441	1441	0	0	1164	227	0	0	1176	265	0	0	100	1
1	34	10	AFGN	TAG_804	7165	14800	130	400	661	238	87	125	68	98	98	0	392	400	195	98	120	44	95	90	0	0	0	0	0	0	0	0	0	0	0	0	0	0	0	0	0	0	0	0	0	0	0	0	0	0	0	0	0	0	0	0	0	0	0	0	0	0	0	0	80	35	607	876	876	0	0	313	294	0	0	574	302	0	0	100	1
1	35	10	AFHA	TAG_805	7353	14799	130	927	976	329	100	133	73	100	100	0	338	353	182	83	119	77	90	70	0	0	0	0	0	0	0	0	0	0	0	0	0	0	0	0	0	0	0	0	0	0	0	0	0	0	0	0	0	0	0	0	0	0	0	0	0	0	0	0	79	36	1082	1146	1146	0	0	827	255	0	0	876	270	0	0	100	1
1	36	10	AFHB	TAG_806	7542	14800	130	608	636	271	90	122	61	99	99	0	256	288	157	127	139	73	63	46	0	0	0	0	0	0	0	0	0	0	0	0	0	0	0	0	0	0	0	0	0	0	0	0	0	0	0	0	0	0	0	0	0	0	0	0	0	0	0	0	79	36	647	707	707	0	0	518	129	0	0	546	161	0	0	100	1
1	37	10	AFHC	TAG_807	7730	14798	130	995	1030	350	84	114	60	100	100	0	344	389	192	84	113	52	96	88	0	0	0	0	0	0	0	0	0	0	0	0	0	0	0	0	0	0	0	0	0	0	0	0	0	0	0	0	0	0	0	0	0	0	0	0	0	0	0	0	77	35	1171	1251	1251	0	0	911	260	0	0	946	305	0	0	100	1
1	38	10	AFHD	TAG_808	7921	14796	130	911	951	291	84	110	59	100	100	0	544	592	257	96	123	69	99	97	0	0	0	0	0	0	0	0	0	0	0	0	0	0	0	0	0	0	0	0	0	0	0	0	0	0	0	0	0	0	0	0	0	0	0	0	0	0	0	0	78	38	1275	1363	1363	0	0	827	448	0	0	867	496	0	0	100	1
1	39	10	AFHE	TAG_809	8109	14797	130	1543	1564	387	103	145	80	100	100	0	322	352	182	82	103	52	91	79	0	0	0	0	0	0	0	0	0	0	0	0	0	0	0	0	0	0	0	0	0	0	0	0	0	0	0	0	0	0	0	0	0	0	0	0	0	0	0	0	77	38	1680	1731	1731	0	0	1440	240	0	0	1461	270	0	0	100	1
1	40	10	AFHF	TAG_810	8295	14800	130	655	700	277	91	136	82	100	99	0	341	382	198	85	122	71	92	79	0	0	0	0	0	0	0	0	0	0	0	0	0	0	0	0	0	0	0	0	0	0	0	0	0	0	0	0	0	0	0	0	0	0	0	0	0	0	0	0	79	36	820	906	906	0	0	564	256	0	0	609	297	0	0	100	1
1	41	10	AFHG	TAG_811	8486	14801	130	499	514	218	96	122	58	99	94	0	408	430	205	89	127	68	91	83	0	0	0	0	0	0	0	0	0	0	0	0	0	0	0	0	0	0	0	0	0	0	0	0	0	0	0	0	0	0	0	0	0	0	0	0	0	0	0	0	80	37	722	759	759	0	0	403	319	0	0	418	341	0	0	100	1
1	42	10	AFHH	TAG_812	8677	14802	130	746	764	269	93	157	135	100	96	0	272	296	161	96	140	100	67	46	0	0	0	0	0	0	0	0	0	0	0	0	0	0	0	0	0	0	0	0	0	0	0	0	0	0	0	0	0	0	0	0	0	0	0	0	0	0	0	0	81	37	829	871	871	0	0	653	176	0	0	671	200	0	0	100	1
1	43	10	AFHI	TAG_813	8862	14805	130	540	584	246	92	134	86	100	96	0	235	264	139	87	129	86	67	43	0	0	0	0	0	0	0	0	0	0	0	0	0	0	0	0	0	0	0	0	0	0	0	0	0	0	0	0	0	0	0	0	0	0	0	0	0	0	0	0	79	36	596	669	669	0	0	448	148	0	0	492	177	0	0	100	1
1	44	10	AFHL	TAG_814	9049	14803	130	1378	1394	396	88	111	60	100	100	0	744	794	273	98	122	59	100	100	0	0	0	0	0	0	0	0	0	0	0	0	0	0	0	0	0	0	0	0	0	0	0	0	0	0	0	0	0	0	0	0	0	0	0	0	0	0	0	0	77	37	1936	2002	2002	0	0	1290	646	0	0	1306	696	0	0	100	1
1	45	10	AFHM	TAG_815	9237	14807	130	581	592	252	81	105	52	100	99	0	253	288	163	83	114	60	81	69	0	0	0	0	0	0	0	0	0	0	0	0	0	0	0	0	0	0	0	0	0	0	0	0	0	0	0	0	0	0	0	0	0	0	0	0	0	0	0	0	77	34	670	716	716	0	0	500	170	0	0	511	205	0	0	100	1
1	46	10	AFHN	TAG_816	9425	14803	130	1546	1572	432	111	121	41	100	100	0	416	430	201	90	135	64	95	89	0	0	0	0	0	0	0	0	0	0	0	0	0	0	0	0	0	0	0	0	0	0	0	0	0	0	0	0	0	0	0	0	0	0	0	0	0	0	0	0	79	36	1761	1801	1801	0	0	1435	326	0	0	1461	340	0	0	100	1
1	47	10	R_26137799_109	R_26137799_109	9608	14801	130	255	313	197	97	137	75	80	54	0	209	231	127	89	128	73	65	39	0	0	0	0	0	0	0	0	0	0	0	0	0	0	0	0	0	0	0	0	0	0	0	0	0	0	0	0	0	0	0	0	0	0	0	0	0	0	0	0	69	40	278	358	358	0	0	158	120	0	0	216	142	0	0	100	1
1	48	10	Pro25G_onG3PDH570_20bp	Pro25G_onG3PDH570_20bp	9804	14803	130	9768	9719	1129	140	223	164	100	100	0	6173	6150	1006	142	192	120	100	100	0	0	0	0	0	0	0	0	0	0	0	0	0	0	0	0	0	0	0	0	0	0	0	0	0	0	0	0	0	0	0	0	0	0	0	0	0	0	0	0	79	36	15659	15587	15587	0	0	9628	6031	0	0	9579	6008	0	0	100	1
1	49	10	AFIA	TAG_817	9991	14804	130	728	751	271	121	155	99	100	95	0	359	414	224	84	129	75	95	81	0	0	0	0	0	0	0	0	0	0	0	0	0	0	0	0	0	0	0	0	0	0	0	0	0	0	0	0	0	0	0	0	0	0	0	0	0	0	0	0	78	35	882	960	960	0	0	607	275	0	0	630	330	0	0	100	1
1	50	10	AFIB	TAG_818	10179	14809	130	411	424	186	108	129	59	92	86	0	480	522	220	85	121	75	97	94	0	0	0	0	0	0	0	0	0	0	0	0	0	0	0	0	0	0	0	0	0	0	0	0	0	0	0	0	0	0	0	0	0	0	0	0	0	0	0	0	78	35	698	753	753	0	0	303	395	0	0	316	437	0	0	100	1
1	51	10	AFIC	TAG_819	10370	14809	130	2761	2740	663	106	155	93	100	100	0	594	609	237	100	120	55	100	99	0	0	0	0	0	0	0	0	0	0	0	0	0	0	0	0	0	0	0	0	0	0	0	0	0	0	0	0	0	0	0	0	0	0	0	0	0	0	0	0	78	34	3149	3143	3143	0	0	2655	494	0	0	2634	509	0	0	100	1
1	52	10	AFID	TAG_820	10559	14810	130	5587	5706	950	155	156	77	100	100	0	1955	1975	549	107	141	71	100	100	0	0	0	0	0	0	0	0	0	0	0	0	0	0	0	0	0	0	0	0	0	0	0	0	0	0	0	0	0	0	0	0	0	0	0	0	0	0	0	0	78	37	7280	7419	7419	0	0	5432	1848	0	0	5551	1868	0	0	100	1
1	53	10	AFIE	TAG_821	10749	14810	130	496	528	243	82	108	53	100	95	0	287	330	169	116	138	71	75	55	0	0	0	0	0	0	0	0	0	0	0	0	0	0	0	0	0	0	0	0	0	0	0	0	0	0	0	0	0	0	0	0	0	0	0	0	0	0	0	0	77	36	585	660	660	0	0	414	171	0	0	446	214	0	0	100	1
1	54	10	AFIF	TAG_822	10933	14809	130	388	419	189	110	142	82	91	74	0	424	461	215	85	110	57	97	94	0	0	0	0	0	0	0	0	0	0	0	0	0	0	0	0	0	0	0	0	0	0	0	0	0	0	0	0	0	0	0	0	0	0	0	0	0	0	0	0	78	37	617	685	685	0	0	278	339	0	0	309	376	0	0	100	1
1	55	10	AFIG	TAG_823	11117	14811	130	447	487	233	82	104	45	99	94	0	1109	1150	298	92	126	77	100	100	0	0	0	0	0	0	0	0	0	0	0	0	0	0	0	0	0	0	0	0	0	0	0	0	0	0	0	0	0	0	0	0	0	0	0	0	0	0	0	0	80	37	1382	1463	1463	0	0	365	1017	0	0	405	1058	0	0	100	1
1	56	10	AFIH	TAG_824	11304	14813	130	529	560	256	100	137	67	95	91	0	385	422	228	91	119	56	92	87	0	0	0	0	0	0	0	0	0	0	0	0	0	0	0	0	0	0	0	0	0	0	0	0	0	0	0	0	0	0	0	0	0	0	0	0	0	0	0	0	78	38	723	791	791	0	0	429	294	0	0	460	331	0	0	100	1
1	57	10	AFII	TAG_825	11495	14813	130	620	649	260	84	116	62	100	99	0	419	431	205	89	121	62	91	85	0	0	0	0	0	0	0	0	0	0	0	0	0	0	0	0	0	0	0	0	0	0	0	0	0	0	0	0	0	0	0	0	0	0	0	0	0	0	0	0	79	36	866	907	907	0	0	536	330	0	0	565	342	0	0	100	1
1	58	10	AFIL	TAG_826	11686	14813	130	1137	1162	362	125	156	74	100	100	0	271	289	134	105	136	77	78	53	0	0	0	0	0	0	0	0	0	0	0	0	0	0	0	0	0	0	0	0	0	0	0	0	0	0	0	0	0	0	0	0	0	0	0	0	0	0	0	0	81	35	1178	1221	1221	0	0	1012	166	0	0	1037	184	0	0	100	1
1	59	10	AFIM	TAG_827	11875	14815	130	590	612	236	103	155	99	100	94	0	445	453	209	87	135	80	96	80	0	0	0	0	0	0	0	0	0	0	0	0	0	0	0	0	0	0	0	0	0	0	0	0	0	0	0	0	0	0	0	0	0	0	0	0	0	0	0	0	79	42	845	875	875	0	0	487	358	0	0	509	366	0	0	100	1
1	60	10	AFIN	TAG_828	12066	14815	130	919	946	338	105	136	79	100	100	0	606	659	281	83	122	81	100	97	0	0	0	0	0	0	0	0	0	0	0	0	0	0	0	0	0	0	0	0	0	0	0	0	0	0	0	0	0	0	0	0	0	0	0	0	0	0	0	0	78	36	1337	1417	1417	0	0	814	523	0	0	841	576	0	0	100	1
1	61	10	AFLA	TAG_829	12254	14815	130	2796	2804	597	92	125	63	100	100	0	875	891	316	107	139	72	100	99	0	0	0	0	0	0	0	0	0	0	0	0	0	0	0	0	0	0	0	0	0	0	0	0	0	0	0	0	0	0	0	0	0	0	0	0	0	0	0	0	79	42	3472	3496	3496	0	0	2704	768	0	0	2712	784	0	0	100	1
1	62	10	AFLB	TAG_830	12441	14816	130	1293	1292	326	107	129	67	100	100	0	826	860	284	87	129	86	100	100	0	0	0	0	0	0	0	0	0	0	0	0	0	0	0	0	0	0	0	0	0	0	0	0	0	0	0	0	0	0	0	0	0	0	0	0	0	0	0	0	78	35	1925	1958	1958	0	0	1186	739	0	0	1185	773	0	0	100	1
1	63	10	AFLC	TAG_831	12629	14816	130	4968	5012	812	122	159	92	100	100	0	3194	3143	608	111	144	78	100	100	0	0	0	0	0	0	0	0	0	0	0	0	0	0	0	0	0	0	0	0	0	0	0	0	0	0	0	0	0	0	0	0	0	0	0	0	0	0	0	0	76	40	7929	7922	7922	0	0	4846	3083	0	0	4890	3032	0	0	100	1
1	64	10	Pro25G	Pro25G	12811	14812	140	531	573	237	101	129	66	99	96	0	299	337	166	80	92	42	98	90	0	0	0	0	0	0	0	0	0	0	0	0	0	0	0	0	0	0	0	0	0	0	0	0	0	0	0	0	0	0	0	0	0	0	0	0	0	0	0	0	79	38	649	729	729	0	0	430	219	0	0	472	257	0	0	100	1
1	65	10	AFLD	TAG_832	13003	14818	130	1251	1365	353	96	187	352	100	96	0	1739	1785	435	91	134	85	100	100	0	0	0	0	0	0	0	0	0	0	0	0	0	0	0	0	0	0	0	0	0	0	0	0	0	0	0	0	0	0	0	0	0	0	0	0	0	0	0	0	78	35	2803	2963	2963	0	0	1155	1648	0	0	1269	1694	0	0	100	1
1	66	10	AFLE	TAG_833	13193	14819	130	1686	1694	403	119	143	72	100	100	0	396	497	213	90	121	63	99	95	0	0	0	0	0	0	0	0	0	0	0	0	0	0	0	0	0	0	0	0	0	0	0	0	0	0	0	0	0	0	0	0	0	0	0	0	0	0	0	0	80	36	1873	1982	1982	0	0	1567	306	0	0	1575	407	0	0	100	1
1	67	10	AFLF	TAG_834	13381	14821	130	595	591	226	94	144	128	95	81	0	479	508	219	93	113	65	99	98	0	0	0	0	0	0	0	0	0	0	0	0	0	0	0	0	0	0	0	0	0	0	0	0	0	0	0	0	0	0	0	0	0	0	0	0	0	0	0	0	79	41	887	912	912	0	0	501	386	0	0	497	415	0	0	100	1
1	68	10	AFLG	TAG_835	13570	14821	130	1010	1023	295	93	124	81	100	99	0	505	521	214	103	137	91	99	86	0	0	0	0	0	0	0	0	0	0	0	0	0	0	0	0	0	0	0	0	0	0	0	0	0	0	0	0	0	0	0	0	0	0	0	0	0	0	0	0	78	39	1319	1348	1348	0	0	917	402	0	0	930	418	0	0	100	1
1	69	10	AFLH	TAG_836	13759	14821	130	1046	1060	353	124	139	68	100	100	0	1715	1699	422	95	116	50	100	100	0	0	0	0	0	0	0	0	0	0	0	0	0	0	0	0	0	0	0	0	0	0	0	0	0	0	0	0	0	0	0	0	0	0	0	0	0	0	0	0	80	39	2542	2540	2540	0	0	922	1620	0	0	936	1604	0	0	100	1
1	70	10	AFLI	TAG_837	13948	14822	130	1127	1120	304	106	138	86	100	100	0	652	721	294	88	114	60	100	100	0	0	0	0	0	0	0	0	0	0	0	0	0	0	0	0	0	0	0	0	0	0	0	0	0	0	0	0	0	0	0	0	0	0	0	0	0	0	0	0	79	38	1585	1647	1647	0	0	1021	564	0	0	1014	633	0	0	100	1
1	71	10	AFLL	TAG_838	14137	14823	130	713	790	309	90	117	53	100	100	0	785	800	268	83	124	73	100	100	0	0	0	0	0	0	0	0	0	0	0	0	0	0	0	0	0	0	0	0	0	0	0	0	0	0	0	0	0	0	0	0	0	0	0	0	0	0	0	0	80	37	1325	1417	1417	0	0	623	702	0	0	700	717	0	0	100	1
1	72	10	AFLM	TAG_839	14324	14822	130	737	783	329	82	110	71	100	98	0	1426	1448	451	99	145	94	100	100	0	0	0	0	0	0	0	0	0	0	0	0	0	0	0	0	0	0	0	0	0	0	0	0	0	0	0	0	0	0	0	0	0	0	0	0	0	0	0	0	79	35	1982	2050	2050	0	0	655	1327	0	0	701	1349	0	0	100	1
1	73	10	AFLN	TAG_840	14511	14823	130	1626	1673	421	102	138	78	100	100	0	804	890	358	129	148	79	100	100	0	0	0	0	0	0	0	0	0	0	0	0	0	0	0	0	0	0	0	0	0	0	0	0	0	0	0	0	0	0	0	0	0	0	0	0	0	0	0	0	79	37	2199	2332	2332	0	0	1524	675	0	0	1571	761	0	0	100	1
1	74	10	AFMA	TAG_841	14698	14825	130	747	779	281	86	124	72	100	100	0	494	611	225	83	128	84	100	100	0	0	0	0	0	0	0	0	0	0	0	0	0	0	0	0	0	0	0	0	0	0	0	0	0	0	0	0	0	0	0	0	0	0	0	0	0	0	0	0	78	38	1072	1221	1221	0	0	661	411	0	0	693	528	0	0	100	1
1	75	10	AFMB	TAG_842	14887	14828	130	1169	1200	343	90	114	54	100	100	0	294	338	176	83	105	53	90	82	0	0	0	0	0	0	0	0	0	0	0	0	0	0	0	0	0	0	0	0	0	0	0	0	0	0	0	0	0	0	0	0	0	0	0	0	0	0	0	0	78	35	1290	1365	1365	0	0	1079	211	0	0	1110	255	0	0	100	1
1	76	10	AFMC	TAG_843	15074	14829	130	1027	1040	349	84	125	80	100	100	0	514	568	286	90	131	73	98	93	0	0	0	0	0	0	0	0	0	0	0	0	0	0	0	0	0	0	0	0	0	0	0	0	0	0	0	0	0	0	0	0	0	0	0	0	0	0	0	0	81	37	1367	1434	1434	0	0	943	424	0	0	956	478	0	0	100	1
1	77	10	AFMD	TAG_844	15266	14829	130	8633	8763	1260	176	223	169	100	100	0	3422	3445	654	127	177	112	100	100	0	0	0	0	0	0	0	0	0	0	0	0	0	0	0	0	0	0	0	0	0	0	0	0	0	0	0	0	0	0	0	0	0	0	0	0	0	0	0	0	80	36	11752	11905	11905	0	0	8457	3295	0	0	8587	3318	0	0	100	1
1	78	10	AFME	TAG_845	15456	14830	130	1651	1667	436	94	145	95	100	100	0	699	695	265	94	132	79	100	100	0	0	0	0	0	0	0	0	0	0	0	0	0	0	0	0	0	0	0	0	0	0	0	0	0	0	0	0	0	0	0	0	0	0	0	0	0	0	0	0	81	37	2162	2174	2174	0	0	1557	605	0	0	1573	601	0	0	100	1
1	79	10	AFMF	TAG_846	15644	14830	130	1342	1326	413	99	120	58	100	100	0	595	617	243	85	133	94	100	94	0	0	0	0	0	0	0	0	0	0	0	0	0	0	0	0	0	0	0	0	0	0	0	0	0	0	0	0	0	0	0	0	0	0	0	0	0	0	0	0	78	38	1753	1759	1759	0	0	1243	510	0	0	1227	532	0	0	100	1
1	80	10	AFMG	TAG_847	15833	14830	130	2716	2729	551	113	161	86	100	100	0	906	901	312	85	108	49	100	100	0	0	0	0	0	0	0	0	0	0	0	0	0	0	0	0	0	0	0	0	0	0	0	0	0	0	0	0	0	0	0	0	0	0	0	0	0	0	0	0	80	35	3424	3432	3432	0	0	2603	821	0	0	2616	816	0	0	100	1
1	81	10	r60_3	r60_3	16035	14818	130	298	303	118	97	141	106	75	48	0	153	179	104	93	125	82	43	18	0	0	0	0	0	0	0	0	0	0	0	0	0	0	0	0	0	0	0	0	0	0	0	0	0	0	0	0	0	0	0	0	0	0	0	0	0	0	0	0	61	40	261	292	292	0	0	201	60	0	0	206	86	0	0	100	1
1	82	10	AFMH	TAG_848	16204	14834	130	633	660	271	113	157	97	98	91	0	308	358	181	86	110	53	96	89	0	0	0	0	0	0	0	0	0	0	0	0	0	0	0	0	0	0	0	0	0	0	0	0	0	0	0	0	0	0	0	0	0	0	0	0	0	0	0	0	80	37	742	819	819	0	0	520	222	0	0	547	272	0	0	100	1
1	83	10	AFMI	TAG_849	16395	14831	130	1068	1089	326	99	131	68	100	99	0	425	454	194	91	132	72	98	86	0	0	0	0	0	0	0	0	0	0	0	0	0	0	0	0	0	0	0	0	0	0	0	0	0	0	0	0	0	0	0	0	0	0	0	0	0	0	0	0	80	36	1303	1353	1353	0	0	969	334	0	0	990	363	0	0	100	1
1	84	10	AFML	TAG_850	16583	14833	130	568	614	255	93	121	62	100	99	0	429	432	211	108	122	58	91	83	0	0	0	0	0	0	0	0	0	0	0	0	0	0	0	0	0	0	0	0	0	0	0	0	0	0	0	0	0	0	0	0	0	0	0	0	0	0	0	0	81	35	796	845	845	0	0	475	321	0	0	521	324	0	0	100	1
1	85	10	AFMM	TAG_851	16770	14834	130	797	848	320	86	135	87	100	99	0	308	363	220	96	131	83	84	64	0	0	0	0	0	0	0	0	0	0	0	0	0	0	0	0	0	0	0	0	0	0	0	0	0	0	0	0	0	0	0	0	0	0	0	0	0	0	0	0	77	35	923	1029	1029	0	0	711	212	0	0	762	267	0	0	100	1
1	86	10	AFMN	TAG_852	16960	14835	130	2152	2260	513	137	160	107	100	100	0	818	869	296	88	120	60	100	100	0	0	0	0	0	0	0	0	0	0	0	0	0	0	0	0	0	0	0	0	0	0	0	0	0	0	0	0	0	0	0	0	0	0	0	0	0	0	0	0	77	38	2745	2904	2904	0	0	2015	730	0	0	2123	781	0	0	100	1
1	87	10	AFNA	TAG_853	17150	14835	130	1318	1324	460	93	150	117	100	100	0	572	607	267	89	122	58	100	97	0	0	0	0	0	0	0	0	0	0	0	0	0	0	0	0	0	0	0	0	0	0	0	0	0	0	0	0	0	0	0	0	0	0	0	0	0	0	0	0	76	38	1708	1749	1749	0	0	1225	483	0	0	1231	518	0	0	100	1
1	88	10	AFNB	TAG_854	17337	14836	130	3077	3089	609	112	159	103	100	100	0	1179	1226	347	96	145	115	100	100	0	0	0	0	0	0	0	0	0	0	0	0	0	0	0	0	0	0	0	0	0	0	0	0	0	0	0	0	0	0	0	0	0	0	0	0	0	0	0	0	78	35	4048	4107	4107	0	0	2965	1083	0	0	2977	1130	0	0	100	1
1	89	10	AFNC	TAG_855	17525	14838	140	6282	6348	1038	147	202	141	100	100	0	1296	1349	358	106	139	79	100	100	0	0	0	0	0	0	0	0	0	0	0	0	0	0	0	0	0	0	0	0	0	0	0	0	0	0	0	0	0	0	0	0	0	0	0	0	0	0	0	0	79	42	7325	7444	7444	0	0	6135	1190	0	0	6201	1243	0	0	100	1
1	90	10	AFND	TAG_856	17715	14841	130	3010	3032	585	126	151	73	100	100	0	1028	1040	328	89	113	51	100	100	0	0	0	0	0	0	0	0	0	0	0	0	0	0	0	0	0	0	0	0	0	0	0	0	0	0	0	0	0	0	0	0	0	0	0	0	0	0	0	0	78	38	3823	3857	3857	0	0	2884	939	0	0	2906	951	0	0	100	1
1	91	10	AFNE	TAG_857	17902	14841	130	4864	6090	7025	146	196	119	100	100	1	1998	2097	1428	119	138	74	100	100	0	0	0	0	0	0	0	0	0	0	0	0	0	0	0	0	0	0	0	0	0	0	0	0	0	0	0	0	0	0	0	0	0	0	0	0	0	0	0	0	80	39	6597	7922	7922	0	0	4718	1879	0	0	5944	1978	0	0	100	1
1	92	10	AFNF	TAG_858	18091	14840	130	28489	28809	2300	239	408	374	100	100	0	3151	3196	557	120	174	129	100	100	0	0	0	0	0	0	0	0	0	0	0	0	0	0	0	0	0	0	0	0	0	0	0	0	0	0	0	0	0	0	0	0	0	0	0	0	0	0	0	0	79	38	31281	31646	31646	0	0	28250	3031	0	0	28570	3076	0	0	100	1
1	93	10	AFNG	TAG_859	18277	14843	130	1093	1083	337	110	128	74	100	100	0	2074	2188	571	94	157	158	100	100	0	0	0	0	0	0	0	0	0	0	0	0	0	0	0	0	0	0	0	0	0	0	0	0	0	0	0	0	0	0	0	0	0	0	0	0	0	0	0	0	80	37	2963	3067	3067	0	0	983	1980	0	0	973	2094	0	0	100	1
1	94	10	AFNH	TAG_860	18465	14842	130	941	962	299	89	149	110	100	100	0	913	929	268	87	128	80	100	100	0	0	0	0	0	0	0	0	0	0	0	0	0	0	0	0	0	0	0	0	0	0	0	0	0	0	0	0	0	0	0	0	0	0	0	0	0	0	0	0	79	36	1678	1715	1715	0	0	852	826	0	0	873	842	0	0	100	1
1	95	10	AFNI	TAG_861	18655	14845	130	2371	2334	598	100	135	77	100	100	0	1616	1733	450	84	148	107	100	100	0	0	0	0	0	0	0	0	0	0	0	0	0	0	0	0	0	0	0	0	0	0	0	0	0	0	0	0	0	0	0	0	0	0	0	0	0	0	0	0	79	40	3803	3883	3883	0	0	2271	1532	0	0	2234	1649	0	0	100	1
1	96	10	AFNL	TAG_862	18842	14844	130	1463	1497	404	108	133	75	100	100	0	1661	1637	389	91	124	62	100	100	0	0	0	0	0	0	0	0	0	0	0	0	0	0	0	0	0	0	0	0	0	0	0	0	0	0	0	0	0	0	0	0	0	0	0	0	0	0	0	0	79	35	2925	2935	2935	0	0	1355	1570	0	0	1389	1546	0	0	100	1
1	97	10	AFNM	TAG_863	19030	14848	130	1332	1370	369	119	146	97	100	100	0	1955	1967	448	99	143	92	100	100	0	0	0	0	0	0	0	0	0	0	0	0	0	0	0	0	0	0	0	0	0	0	0	0	0	0	0	0	0	0	0	0	0	0	0	0	0	0	0	0	77	39	3069	3119	3119	0	0	1213	1856	0	0	1251	1868	0	0	100	1
1	98	10	AFNN	TAG_864	19219	14847	130	5879	5906	1045	181	201	114	100	100	0	1603	1696	471	95	118	51	100	100	0	0	0	0	0	0	0	0	0	0	0	0	0	0	0	0	0	0	0	0	0	0	0	0	0	0	0	0	0	0	0	0	0	0	0	0	0	0	0	0	76	40	7206	7326	7326	0	0	5698	1508	0	0	5725	1601	0	0	100	1
1	99	10	AGAA	TAG_865	19405	14846	140	12355	12585	1721	232	248	145	100	100	0	2930	2935	571	121	171	107	100	100	0	0	0	0	0	0	0	0	0	0	0	0	0	0	0	0	0	0	0	0	0	0	0	0	0	0	0	0	0	0	0	0	0	0	0	0	0	0	0	0	79	40	14932	15167	15167	0	0	12123	2809	0	0	12353	2814	0	0	100	1
1	100	10	AGAB	TAG_866	19594	14850	130	7465	7291	1002	137	160	82	100	100	0	1691	1706	494	114	137	72	100	100	0	0	0	0	0	0	0	0	0	0	0	0	0	0	0	0	0	0	0	0	0	0	0	0	0	0	0	0	0	0	0	0	0	0	0	0	0	0	0	0	78	39	8905	8746	8746	0	0	7328	1577	0	0	7154	1592	0	0	100	1
1	101	10	AGAC	TAG_867	19784	14852	130	2654	2741	664	97	138	92	100	100	0	2156	2257	529	113	143	85	100	100	0	0	0	0	0	0	0	0	0	0	0	0	0	0	0	0	0	0	0	0	0	0	0	0	0	0	0	0	0	0	0	0	0	0	0	0	0	0	0	0	80	35	4600	4788	4788	0	0	2557	2043	0	0	2644	2144	0	0	100	1
1	102	10	AGAD	TAG_868	19973	14851	130	4381	4420	739	99	149	90	100	100	0	2359	2372	517	90	129	72	100	100	0	0	0	0	0	0	0	0	0	0	0	0	0	0	0	0	0	0	0	0	0	0	0	0	0	0	0	0	0	0	0	0	0	0	0	0	0	0	0	0	81	36	6551	6603	6603	0	0	4282	2269	0	0	4321	2282	0	0	100	1
1	103	10	Pro25G	Pro25G	20153	14849	130	7091	7308	1354	187	244	190	100	100	0	4147	4272	799	133	150	73	100	100	0	0	0	0	0	0	0	0	0	0	0	0	0	0	0	0	0	0	0	0	0	0	0	0	0	0	0	0	0	0	0	0	0	0	0	0	0	0	0	0	79	38	10918	11260	11260	0	0	6904	4014	0	0	7121	4139	0	0	100	1
1	104	10	AGAE	TAG_869	20348	14853	130	7357	7296	1006	170	178	97	100	100	0	1856	1892	440	111	143	79	100	100	0	0	0	0	0	0	0	0	0	0	0	0	0	0	0	0	0	0	0	0	0	0	0	0	0	0	0	0	0	0	0	0	0	0	0	0	0	0	0	0	79	36	8932	8907	8907	0	0	7187	1745	0	0	7126	1781	0	0	100	1
1	105	10	AGAF	TAG_870	20536	14852	130	1382	1368	362	84	109	54	100	100	0	553	576	233	91	126	64	100	96	0	0	0	0	0	0	0	0	0	0	0	0	0	0	0	0	0	0	0	0	0	0	0	0	0	0	0	0	0	0	0	0	0	0	0	0	0	0	0	0	79	36	1760	1769	1769	0	0	1298	462	0	0	1284	485	0	0	100	1
1	106	10	AGAG	TAG_871	20724	14855	130	1615	1610	397	85	120	62	100	100	0	1180	1214	374	97	128	85	100	100	0	0	0	0	0	0	0	0	0	0	0	0	0	0	0	0	0	0	0	0	0	0	0	0	0	0	0	0	0	0	0	0	0	0	0	0	0	0	0	0	79	40	2613	2642	2642	0	0	1530	1083	0	0	1525	1117	0	0	100	1
1	107	10	AGAH	TAG_872	20910	14855	130	1699	1832	494	112	143	77	100	100	0	1016	1002	299	105	122	57	100	100	0	0	0	0	0	0	0	0	0	0	0	0	0	0	0	0	0	0	0	0	0	0	0	0	0	0	0	0	0	0	0	0	0	0	0	0	0	0	0	0	78	37	2498	2617	2617	0	0	1587	911	0	0	1720	897	0	0	100	1
1	108	10	AGAI	TAG_873	21098	14855	130	6767	6785	1063	147	190	105	100	100	0	2119	2167	448	88	121	62	100	100	0	0	0	0	0	0	0	0	0	0	0	0	0	0	0	0	0	0	0	0	0	0	0	0	0	0	0	0	0	0	0	0	0	0	0	0	0	0	0	0	78	37	8651	8717	8717	0	0	6620	2031	0	0	6638	2079	0	0	100	1
1	109	10	AGAL	TAG_874	21286	14855	130	6015	5889	935	122	199	139	100	100	0	841	883	319	94	131	74	99	99	0	0	0	0	0	0	0	0	0	0	0	0	0	0	0	0	0	0	0	0	0	0	0	0	0	0	0	0	0	0	0	0	0	0	0	0	0	0	0	0	79	38	6640	6556	6556	0	0	5893	747	0	0	5767	789	0	0	100	1
1	110	10	AGAM	TAG_875	21475	14855	130	2444	2408	532	89	121	63	100	100	0	1362	1401	382	97	130	80	100	100	0	0	0	0	0	0	0	0	0	0	0	0	0	0	0	0	0	0	0	0	0	0	0	0	0	0	0	0	0	0	0	0	0	0	0	0	0	0	0	0	79	41	3620	3623	3623	0	0	2355	1265	0	0	2319	1304	0	0	100	1
1	111	10	AGAN	TAG_876	21665	14858	130	1429	1481	475	87	134	83	100	100	0	600	640	268	88	117	62	100	98	0	0	0	0	0	0	0	0	0	0	0	0	0	0	0	0	0	0	0	0	0	0	0	0	0	0	0	0	0	0	0	0	0	0	0	0	0	0	0	0	79	39	1854	1946	1946	0	0	1342	512	0	0	1394	552	0	0	100	1
1	112	10	Pro25G_onG3PDH570_10Ts	Pro25G_onG3PDH570_10Ts	21853	14860	130	13449	13369	1613	219	268	187	100	100	0	8047	8149	1029	109	169	128	100	100	0	0	0	0	0	0	0	0	0	0	0	0	0	0	0	0	0	0	0	0	0	0	0	0	0	0	0	0	0	0	0	0	0	0	0	0	0	0	0	0	81	36	21168	21190	21190	0	0	13230	7938	0	0	13150	8040	0	0	100	1
1	1	11	Pro25G_onG3PDH570_10Ts	Pro25G_onG3PDH570_10Ts	941	14978	130	11193	11205	1340	207	271	185	100	100	0	7087	7272	1152	173	193	122	100	100	0	0	0	0	0	0	0	0	0	0	0	0	0	0	0	0	0	0	0	0	0	0	0	0	0	0	0	0	0	0	0	0	0	0	0	0	0	0	0	0	78	34	17900	18097	18097	0	0	10986	6914	0	0	10998	7099	0	0	100	1
1	2	11	AGBA	TAG_877	1133	14981	130	736	720	290	91	116	61	100	99	0	307	324	152	81	115	76	87	71	0	0	0	0	0	0	0	0	0	0	0	0	0	0	0	0	0	0	0	0	0	0	0	0	0	0	0	0	0	0	0	0	0	0	0	0	0	0	0	0	79	35	871	872	872	0	0	645	226	0	0	629	243	0	0	100	1
1	3	11	AGBB	TAG_878	1322	14982	130	862	901	315	84	131	84	100	100	0	398	460	217	82	100	39	100	98	0	0	0	0	0	0	0	0	0	0	0	0	0	0	0	0	0	0	0	0	0	0	0	0	0	0	0	0	0	0	0	0	0	0	0	0	0	0	0	0	81	37	1094	1195	1195	0	0	778	316	0	0	817	378	0	0	100	1
1	4	11	AGBC	TAG_879	1508	14983	130	1614	1670	425	94	125	73	100	100	0	1647	1619	429	85	131	115	100	100	0	0	0	0	0	0	0	0	0	0	0	0	0	0	0	0	0	0	0	0	0	0	0	0	0	0	0	0	0	0	0	0	0	0	0	0	0	0	0	0	78	36	3082	3110	3110	0	0	1520	1562	0	0	1576	1534	0	0	100	1
1	5	11	AGBD	TAG_880	1695	14983	130	498	526	229	115	144	77	97	87	0	221	315	174	99	145	105	67	46	0	0	0	0	0	0	0	0	0	0	0	0	0	0	0	0	0	0	0	0	0	0	0	0	0	0	0	0	0	0	0	0	0	0	0	0	0	0	0	0	78	36	505	627	627	0	0	383	122	0	0	411	216	0	0	100	1
1	6	11	AGBE	TAG_881	1884	14980	130	471	482	183	92	122	58	99	94	0	246	281	183	85	109	49	77	70	0	0	0	0	0	0	0	0	0	0	0	0	0	0	0	0	0	0	0	0	0	0	0	0	0	0	0	0	0	0	0	0	0	0	0	0	0	0	0	0	79	36	540	586	586	0	0	379	161	0	0	390	196	0	0	100	1
1	7	11	AGBF	TAG_882	2072	14981	130	644	677	273	93	133	77	100	99	0	408	418	201	101	136	83	89	74	0	0	0	0	0	0	0	0	0	0	0	0	0	0	0	0	0	0	0	0	0	0	0	0	0	0	0	0	0	0	0	0	0	0	0	0	0	0	0	0	80	36	858	901	901	0	0	551	307	0	0	584	317	0	0	100	1
1	8	11	AGBG	TAG_883	2263	14983	130	3955	3959	792	113	175	138	100	100	0	549	582	257	109	136	74	98	93	0	0	0	0	0	0	0	0	0	0	0	0	0	0	0	0	0	0	0	0	0	0	0	0	0	0	0	0	0	0	0	0	0	0	0	0	0	0	0	0	80	35	4282	4319	4319	0	0	3842	440	0	0	3846	473	0	0	100	1
1	9	11	AGBH	TAG_884	2448	14986	130	1199	1212	331	96	150	93	100	100	0	545	593	243	83	113	56	100	100	0	0	0	0	0	0	0	0	0	0	0	0	0	0	0	0	0	0	0	0	0	0	0	0	0	0	0	0	0	0	0	0	0	0	0	0	0	0	0	0	77	34	1565	1626	1626	0	0	1103	462	0	0	1116	510	0	0	100	1
1	10	11	AGBI	TAG_885	2635	14988	130	577	629	273	107	131	61	100	99	0	970	1002	355	116	142	80	100	99	0	0	0	0	0	0	0	0	0	0	0	0	0	0	0	0	0	0	0	0	0	0	0	0	0	0	0	0	0	0	0	0	0	0	0	0	0	0	0	0	79	42	1324	1408	1408	0	0	470	854	0	0	522	886	0	0	100	1
1	11	11	AGBL	TAG_886	2826	14990	130	4592	4702	758	116	163	107	100	100	0	1087	1141	362	93	119	65	100	100	0	0	0	0	0	0	0	0	0	0	0	0	0	0	0	0	0	0	0	0	0	0	0	0	0	0	0	0	0	0	0	0	0	0	0	0	0	0	0	0	81	36	5470	5634	5634	0	0	4476	994	0	0	4586	1048	0	0	100	1
1	12	11	AGBM	TAG_887	3015	14990	130	4097	4200	812	143	179	115	100	100	0	2854	2864	548	135	164	83	100	100	0	0	0	0	0	0	0	0	0	0	0	0	0	0	0	0	0	0	0	0	0	0	0	0	0	0	0	0	0	0	0	0	0	0	0	0	0	0	0	0	79	37	6673	6786	6786	0	0	3954	2719	0	0	4057	2729	0	0	100	1
1	13	11	AGBN	TAG_888	3200	14988	130	615	660	249	122	153	94	99	96	0	324	345	180	84	122	90	78	66	0	0	0	0	0	0	0	0	0	0	0	0	0	0	0	0	0	0	0	0	0	0	0	0	0	0	0	0	0	0	0	0	0	0	0	0	0	0	0	0	77	39	733	799	799	0	0	493	240	0	0	538	261	0	0	100	1
1	14	11	AGCA	TAG_889	3392	14989	130	3249	3242	767	89	134	94	100	100	0	852	874	375	101	136	83	100	100	0	0	0	0	0	0	0	0	0	0	0	0	0	0	0	0	0	0	0	0	0	0	0	0	0	0	0	0	0	0	0	0	0	0	0	0	0	0	0	0	79	35	3911	3926	3926	0	0	3160	751	0	0	3153	773	0	0	100	1
1	15	11	AGCB	TAG_890	3577	14987	130	555	599	221	96	120	66	100	99	0	421	459	182	92	134	90	96	87	0	0	0	0	0	0	0	0	0	0	0	0	0	0	0	0	0	0	0	0	0	0	0	0	0	0	0	0	0	0	0	0	0	0	0	0	0	0	0	0	77	34	788	870	870	0	0	459	329	0	0	503	367	0	0	100	1
1	16	11	AGCC	TAG_891	3767	14990	130	2654	2716	580	89	125	66	100	100	0	895	903	329	94	127	67	100	100	0	0	0	0	0	0	0	0	0	0	0	0	0	0	0	0	0	0	0	0	0	0	0	0	0	0	0	0	0	0	0	0	0	0	0	0	0	0	0	0	78	38	3366	3436	3436	0	0	2565	801	0	0	2627	809	0	0	100	1
1	17	11	AGCD	TAG_892	3954	14992	130	1727	1768	464	108	142	74	100	100	0	1031	1116	333	89	113	56	100	100	0	0	0	0	0	0	0	0	0	0	0	0	0	0	0	0	0	0	0	0	0	0	0	0	0	0	0	0	0	0	0	0	0	0	0	0	0	0	0	0	79	35	2561	2687	2687	0	0	1619	942	0	0	1660	1027	0	0	100	1
1	18	11	AGCE	TAG_893	4142	14993	130	755	776	279	98	120	59	100	100	0	433	467	200	85	111	65	100	92	0	0	0	0	0	0	0	0	0	0	0	0	0	0	0	0	0	0	0	0	0	0	0	0	0	0	0	0	0	0	0	0	0	0	0	0	0	0	0	0	79	37	1005	1060	1060	0	0	657	348	0	0	678	382	0	0	100	1
1	19	11	AGCF	TAG_894	4332	14994	130	1407	1411	395	101	134	74	100	100	0	457	491	195	89	126	70	99	91	0	0	0	0	0	0	0	0	0	0	0	0	0	0	0	0	0	0	0	0	0	0	0	0	0	0	0	0	0	0	0	0	0	0	0	0	0	0	0	0	78	38	1674	1712	1712	0	0	1306	368	0	0	1310	402	0	0	100	1
1	20	11	AGCG	TAG_895	4522	14992	130	1713	1729	420	133	156	82	100	100	0	1621	1648	464	90	121	61	100	100	0	0	0	0	0	0	0	0	0	0	0	0	0	0	0	0	0	0	0	0	0	0	0	0	0	0	0	0	0	0	0	0	0	0	0	0	0	0	0	0	80	36	3111	3154	3154	0	0	1580	1531	0	0	1596	1558	0	0	100	1
1	21	11	AGCH	TAG_896	4710	14992	140	736	749	280	84	125	78	100	100	0	640	636	249	85	113	58	100	97	0	0	0	0	0	0	0	0	0	0	0	0	0	0	0	0	0	0	0	0	0	0	0	0	0	0	0	0	0	0	0	0	0	0	0	0	0	0	0	0	78	36	1207	1216	1216	0	0	652	555	0	0	665	551	0	0	100	1
1	22	11	AGCI	TAG_897	4897	14993	130	818	834	292	102	137	74	100	100	0	599	627	243	105	122	54	100	98	0	0	0	0	0	0	0	0	0	0	0	0	0	0	0	0	0	0	0	0	0	0	0	0	0	0	0	0	0	0	0	0	0	0	0	0	0	0	0	0	79	39	1210	1254	1254	0	0	716	494	0	0	732	522	0	0	100	1
1	23	11	AGCL	TAG_898	5083	14990	130	1787	1816	410	134	150	86	100	100	0	469	481	240	84	121	75	95	89	0	0	0	0	0	0	0	0	0	0	0	0	0	0	0	0	0	0	0	0	0	0	0	0	0	0	0	0	0	0	0	0	0	0	0	0	0	0	0	0	81	38	2038	2079	2079	0	0	1653	385	0	0	1682	397	0	0	100	1
1	24	11	AGCM	TAG_899	5275	14994	130	1931	1950	505	101	130	95	100	100	0	760	764	263	88	112	47	100	100	0	0	0	0	0	0	0	0	0	0	0	0	0	0	0	0	0	0	0	0	0	0	0	0	0	0	0	0	0	0	0	0	0	0	0	0	0	0	0	0	80	37	2502	2525	2525	0	0	1830	672	0	0	1849	676	0	0	100	1
1	25	11	AGCN	TAG_900	5462	14997	130	2961	3050	601	130	151	84	100	100	0	1092	1147	365	88	111	43	100	100	0	0	0	0	0	0	0	0	0	0	0	0	0	0	0	0	0	0	0	0	0	0	0	0	0	0	0	0	0	0	0	0	0	0	0	0	0	0	0	0	77	35	3835	3979	3979	0	0	2831	1004	0	0	2920	1059	0	0	100	1
1	26	11	AGDA	TAG_901	5650	14999	130	891	907	290	96	115	45	100	100	0	439	487	225	85	106	59	99	95	0	0	0	0	0	0	0	0	0	0	0	0	0	0	0	0	0	0	0	0	0	0	0	0	0	0	0	0	0	0	0	0	0	0	0	0	0	0	0	0	77	35	1149	1213	1213	0	0	795	354	0	0	811	402	0	0	100	1
1	27	11	AGDB	TAG_902	5836	15000	130	751	760	280	83	114	64	99	99	0	329	354	176	84	115	69	86	72	0	0	0	0	0	0	0	0	0	0	0	0	0	0	0	0	0	0	0	0	0	0	0	0	0	0	0	0	0	0	0	0	0	0	0	0	0	0	0	0	81	37	913	947	947	0	0	668	245	0	0	677	270	0	0	100	1
1	28	11	AGDC	TAG_903	6026	15000	130	1347	1378	399	102	131	66	100	100	0	599	661	282	105	133	66	99	98	0	0	0	0	0	0	0	0	0	0	0	0	0	0	0	0	0	0	0	0	0	0	0	0	0	0	0	0	0	0	0	0	0	0	0	0	0	0	0	0	80	34	1739	1832	1832	0	0	1245	494	0	0	1276	556	0	0	100	1
1	29	11	AGDD	TAG_904	6217	14997	130	420	450	193	83	127	91	99	78	0	213	233	131	83	124	87	61	31	0	0	0	0	0	0	0	0	0	0	0	0	0	0	0	0	0	0	0	0	0	0	0	0	0	0	0	0	0	0	0	0	0	0	0	0	0	0	0	0	74	34	467	517	517	0	0	337	130	0	0	367	150	0	0	100	1
1	30	11	AGDE	TAG_905	6405	14999	130	509	497	217	84	121	68	96	89	0	238	246	135	84	108	52	73	61	0	0	0	0	0	0	0	0	0	0	0	0	0	0	0	0	0	0	0	0	0	0	0	0	0	0	0	0	0	0	0	0	0	0	0	0	0	0	0	0	80	37	579	575	575	0	0	425	154	0	0	413	162	0	0	100	1
1	31	11	AGDF	TAG_906	6595	15000	130	395	428	219	99	142	90	87	76	0	636	636	240	113	144	86	100	94	0	0	0	0	0	0	0	0	0	0	0	0	0	0	0	0	0	0	0	0	0	0	0	0	0	0	0	0	0	0	0	0	0	0	0	0	0	0	0	0	79	36	819	852	852	0	0	296	523	0	0	329	523	0	0	100	1
1	32	11	AGDG	TAG_907	6782	15002	130	1380	1387	421	100	134	65	100	100	0	850	885	319	97	126	60	100	100	0	0	0	0	0	0	0	0	0	0	0	0	0	0	0	0	0	0	0	0	0	0	0	0	0	0	0	0	0	0	0	0	0	0	0	0	0	0	0	0	80	38	2033	2075	2075	0	0	1280	753	0	0	1287	788	0	0	100	1
1	33	11	AGDH	TAG_908	6969	15003	130	483	500	245	87	127	81	99	91	0	193	236	134	83	115	64	67	45	0	0	0	0	0	0	0	0	0	0	0	0	0	0	0	0	0	0	0	0	0	0	0	0	0	0	0	0	0	0	0	0	0	0	0	0	0	0	0	0	76	37	506	566	566	0	0	396	110	0	0	413	153	0	0	100	1
1	34	11	AGDI	TAG_909	7158	15003	130	2132	2133	527	114	145	81	100	100	0	743	777	235	101	137	83	100	100	0	0	0	0	0	0	0	0	0	0	0	0	0	0	0	0	0	0	0	0	0	0	0	0	0	0	0	0	0	0	0	0	0	0	0	0	0	0	0	0	78	35	2660	2695	2695	0	0	2018	642	0	0	2019	676	0	0	100	1
1	35	11	AGDL	TAG_910	7345	15009	130	373	432	208	82	121	70	99	89	0	266	288	141	89	125	77	76	60	0	0	0	0	0	0	0	0	0	0	0	0	0	0	0	0	0	0	0	0	0	0	0	0	0	0	0	0	0	0	0	0	0	0	0	0	0	0	0	0	79	40	468	549	549	0	0	291	177	0	0	350	199	0	0	100	1
1	36	11	AGDM	TAG_911	7536	15006	130	2720	2724	465	114	150	92	100	100	0	442	477	224	84	125	79	94	88	0	0	0	0	0	0	0	0	0	0	0	0	0	0	0	0	0	0	0	0	0	0	0	0	0	0	0	0	0	0	0	0	0	0	0	0	0	0	0	0	77	38	2964	3003	3003	0	0	2606	358	0	0	2610	393	0	0	100	1
1	37	11	AGDN	TAG_912	7721	15010	130	387	414	192	85	129	70	96	88	0	221	250	145	86	109	54	75	56	0	0	0	0	0	0	0	0	0	0	0	0	0	0	0	0	0	0	0	0	0	0	0	0	0	0	0	0	0	0	0	0	0	0	0	0	0	0	0	0	77	35	437	493	493	0	0	302	135	0	0	329	164	0	0	100	1
1	38	11	AGEA	TAG_913	7908	15008	130	6293	6489	995	122	177	116	100	100	0	667	702	291	85	107	50	100	99	0	0	0	0	0	0	0	0	0	0	0	0	0	0	0	0	0	0	0	0	0	0	0	0	0	0	0	0	0	0	0	0	0	0	0	0	0	0	0	0	78	38	6753	6984	6984	0	0	6171	582	0	0	6367	617	0	0	100	1
1	39	11	AGEB	TAG_914	8095	15008	140	659	677	250	91	129	78	100	99	0	627	662	242	101	128	57	100	100	0	0	0	0	0	0	0	0	0	0	0	0	0	0	0	0	0	0	0	0	0	0	0	0	0	0	0	0	0	0	0	0	0	0	0	0	0	0	0	0	80	43	1094	1147	1147	0	0	568	526	0	0	586	561	0	0	100	1
1	40	11	AGEC	TAG_915	8284	15009	130	939	956	318	82	108	58	100	100	0	350	391	167	82	111	55	98	90	0	0	0	0	0	0	0	0	0	0	0	0	0	0	0	0	0	0	0	0	0	0	0	0	0	0	0	0	0	0	0	0	0	0	0	0	0	0	0	0	81	37	1125	1183	1183	0	0	857	268	0	0	874	309	0	0	100	1
1	41	11	AGED	TAG_916	8474	15011	130	594	617	233	98	129	71	99	98	0	537	564	227	102	132	74	100	96	0	0	0	0	0	0	0	0	0	0	0	0	0	0	0	0	0	0	0	0	0	0	0	0	0	0	0	0	0	0	0	0	0	0	0	0	0	0	0	0	79	35	931	981	981	0	0	496	435	0	0	519	462	0	0	100	1
1	42	11	AGEE	TAG_917	8667	15010	130	414	421	186	90	125	70	94	85	0	226	257	141	100	127	70	66	47	0	0	0	0	0	0	0	0	0	0	0	0	0	0	0	0	0	0	0	0	0	0	0	0	0	0	0	0	0	0	0	0	0	0	0	0	0	0	0	0	79	37	450	488	488	0	0	324	126	0	0	331	157	0	0	100	1
1	43	11	AGEF	TAG_918	8855	15011	130	561	560	216	88	134	80	99	91	0	643	659	254	84	138	99	100	94	0	0	0	0	0	0	0	0	0	0	0	0	0	0	0	0	0	0	0	0	0	0	0	0	0	0	0	0	0	0	0	0	0	0	0	0	0	0	0	0	80	36	1032	1047	1047	0	0	473	559	0	0	472	575	0	0	100	1
1	44	11	AGEG	TAG_919	9045	15010	130	533	569	251	82	110	55	99	98	0	314	352	212	87	113	46	91	86	0	0	0	0	0	0	0	0	0	0	0	0	0	0	0	0	0	0	0	0	0	0	0	0	0	0	0	0	0	0	0	0	0	0	0	0	0	0	0	0	80	37	678	752	752	0	0	451	227	0	0	487	265	0	0	100	1
1	45	11	AGEH	TAG_920	9234	15012	130	5868	5972	853	156	180	119	100	100	0	327	323	133	86	120	75	85	75	0	0	0	0	0	0	0	0	0	0	0	0	0	0	0	0	0	0	0	0	0	0	0	0	0	0	0	0	0	0	0	0	0	0	0	0	0	0	0	0	80	35	5953	6053	6053	0	0	5712	241	0	0	5816	237	0	0	100	1
1	46	11	AGEI	TAG_921	9418	15013	130	477	510	243	82	102	45	100	99	0	1508	1506	393	94	123	68	100	100	0	0	0	0	0	0	0	0	0	0	0	0	0	0	0	0	0	0	0	0	0	0	0	0	0	0	0	0	0	0	0	0	0	0	0	0	0	0	0	0	79	36	1809	1840	1840	0	0	395	1414	0	0	428	1412	0	0	100	1
1	47	11	Pro25G_onG3PDH570_20bp	Pro25G_onG3PDH570_20bp	9603	15012	130	9234	9516	1846	237	281	203	100	100	0	6078	6153	936	123	173	127	100	100	0	0	0	0	0	0	0	0	0	0	0	0	0	0	0	0	0	0	0	0	0	0	0	0	0	0	0	0	0	0	0	0	0	0	0	0	0	0	0	0	80	38	14952	15309	15309	0	0	8997	5955	0	0	9279	6030	0	0	100	1
1	48	11	AGEL	TAG_922	9795	15016	130	374	400	175	97	125	67	95	81	0	255	291	149	83	137	121	68	41	0	0	0	0	0	0	0	0	0	0	0	0	0	0	0	0	0	0	0	0	0	0	0	0	0	0	0	0	0	0	0	0	0	0	0	0	0	0	0	0	74	35	449	511	511	0	0	277	172	0	0	303	208	0	0	100	1
1	49	11	AGEM	TAG_923	9976	15014	130	1090	1135	321	86	128	105	100	100	0	379	405	197	97	116	58	95	84	0	0	0	0	0	0	0	0	0	0	0	0	0	0	0	0	0	0	0	0	0	0	0	0	0	0	0	0	0	0	0	0	0	0	0	0	0	0	0	0	80	38	1286	1357	1357	0	0	1004	282	0	0	1049	308	0	0	100	1
1	50	11	AGEN	TAG_924	10166	15017	140	483	528	196	85	120	68	100	95	0	284	306	136	98	138	84	80	55	0	0	0	0	0	0	0	0	0	0	0	0	0	0	0	0	0	0	0	0	0	0	0	0	0	0	0	0	0	0	0	0	0	0	0	0	0	0	0	0	76	35	584	651	651	0	0	398	186	0	0	443	208	0	0	100	1
1	51	11	AGFA	TAG_925	10356	15019	130	2374	2377	553	105	146	83	100	100	0	1844	1862	462	95	121	60	100	100	0	0	0	0	0	0	0	0	0	0	0	0	0	0	0	0	0	0	0	0	0	0	0	0	0	0	0	0	0	0	0	0	0	0	0	0	0	0	0	0	80	35	4018	4039	4039	0	0	2269	1749	0	0	2272	1767	0	0	100	1
1	52	11	AGFB	TAG_926	10546	15019	130	983	1001	296	89	122	62	100	100	0	531	549	203	91	132	88	99	95	0	0	0	0	0	0	0	0	0	0	0	0	0	0	0	0	0	0	0	0	0	0	0	0	0	0	0	0	0	0	0	0	0	0	0	0	0	0	0	0	78	38	1334	1370	1370	0	0	894	440	0	0	912	458	0	0	100	1
1	53	11	AGFC	TAG_927	10736	15019	130	3642	3728	734	107	142	98	100	100	0	1972	1948	511	100	140	70	100	100	0	0	0	0	0	0	0	0	0	0	0	0	0	0	0	0	0	0	0	0	0	0	0	0	0	0	0	0	0	0	0	0	0	0	0	0	0	0	0	0	79	36	5407	5469	5469	0	0	3535	1872	0	0	3621	1848	0	0	100	1
1	54	11	AGFD	TAG_928	10925	15019	130	2586	2612	522	96	161	109	100	100	0	1024	1051	366	95	140	85	100	100	0	0	0	0	0	0	0	0	0	0	0	0	0	0	0	0	0	0	0	0	0	0	0	0	0	0	0	0	0	0	0	0	0	0	0	0	0	0	0	0	80	37	3419	3472	3472	0	0	2490	929	0	0	2516	956	0	0	100	1
1	55	11	AGFE	TAG_929	11114	15020	130	1106	1119	322	87	108	46	100	100	0	546	590	256	84	118	68	99	95	0	0	0	0	0	0	0	0	0	0	0	0	0	0	0	0	0	0	0	0	0	0	0	0	0	0	0	0	0	0	0	0	0	0	0	0	0	0	0	0	78	38	1481	1538	1538	0	0	1019	462	0	0	1032	506	0	0	100	1
1	56	11	AGFF	TAG_930	11300	15023	130	1483	1483	423	102	136	75	100	100	0	861	882	319	82	128	76	100	100	0	0	0	0	0	0	0	0	0	0	0	0	0	0	0	0	0	0	0	0	0	0	0	0	0	0	0	0	0	0	0	0	0	0	0	0	0	0	0	0	78	36	2160	2181	2181	0	0	1381	779	0	0	1381	800	0	0	100	1
1	57	11	AGFG	TAG_931	11488	15023	130	1170	1179	353	95	140	87	100	100	0	550	567	216	91	121	62	100	98	0	0	0	0	0	0	0	0	0	0	0	0	0	0	0	0	0	0	0	0	0	0	0	0	0	0	0	0	0	0	0	0	0	0	0	0	0	0	0	0	79	37	1534	1560	1560	0	0	1075	459	0	0	1084	476	0	0	100	1
1	58	11	AGFH	TAG_932	11675	15023	130	1132	1191	374	103	135	76	100	100	0	384	599	237	82	103	42	100	100	0	0	0	0	0	0	0	0	0	0	0	0	0	0	0	0	0	0	0	0	0	0	0	0	0	0	0	0	0	0	0	0	0	0	0	0	0	0	0	0	80	36	1331	1605	1605	0	0	1029	302	0	0	1088	517	0	0	100	1
1	59	11	AGFI	TAG_933	11865	15023	130	1280	1313	383	91	133	81	100	100	0	942	936	292	98	133	69	100	100	0	0	0	0	0	0	0	0	0	0	0	0	0	0	0	0	0	0	0	0	0	0	0	0	0	0	0	0	0	0	0	0	0	0	0	0	0	0	0	0	79	36	2033	2060	2060	0	0	1189	844	0	0	1222	838	0	0	100	1
1	60	11	AGFL	TAG_934	12054	15027	130	1150	1209	369	98	126	58	100	100	0	721	773	277	81	114	81	100	100	0	0	0	0	0	0	0	0	0	0	0	0	0	0	0	0	0	0	0	0	0	0	0	0	0	0	0	0	0	0	0	0	0	0	0	0	0	0	0	0	78	36	1692	1803	1803	0	0	1052	640	0	0	1111	692	0	0	100	1
1	61	11	AGFM	TAG_935	12243	15028	130	1548	1593	445	113	145	76	100	100	0	899	958	310	85	116	69	100	100	0	0	0	0	0	0	0	0	0	0	0	0	0	0	0	0	0	0	0	0	0	0	0	0	0	0	0	0	0	0	0	0	0	0	0	0	0	0	0	0	78	35	2249	2353	2353	0	0	1435	814	0	0	1480	873	0	0	100	1
1	62	11	AGFN	TAG_936	12433	15029	130	5805	5769	938	165	185	98	100	100	0	2203	2202	520	89	114	50	100	100	0	0	0	0	0	0	0	0	0	0	0	0	0	0	0	0	0	0	0	0	0	0	0	0	0	0	0	0	0	0	0	0	0	0	0	0	0	0	0	0	79	37	7754	7717	7717	0	0	5640	2114	0	0	5604	2113	0	0	100	1
1	63	11	AGGA	TAG_937	12622	15028	130	6017	6031	808	113	184	144	100	100	0	1081	1121	347	96	127	68	100	100	0	0	0	0	0	0	0	0	0	0	0	0	0	0	0	0	0	0	0	0	0	0	0	0	0	0	0	0	0	0	0	0	0	0	0	0	0	0	0	0	78	36	6889	6943	6943	0	0	5904	985	0	0	5918	1025	0	0	100	1
1	64	11	AGGB	TAG_938	12806	15028	130	481	501	222	98	144	89	96	86	0	305	331	160	84	103	36	94	85	0	0	0	0	0	0	0	0	0	0	0	0	0	0	0	0	0	0	0	0	0	0	0	0	0	0	0	0	0	0	0	0	0	0	0	0	0	0	0	0	78	36	604	650	650	0	0	383	221	0	0	403	247	0	0	100	1
1	65	11	AGGC	TAG_939	12995	15030	130	8280	8307	1061	160	189	111	100	100	0	3009	3175	569	107	139	92	100	100	0	0	0	0	0	0	0	0	0	0	0	0	0	0	0	0	0	0	0	0	0	0	0	0	0	0	0	0	0	0	0	0	0	0	0	0	0	0	0	0	80	38	11022	11215	11215	0	0	8120	2902	0	0	8147	3068	0	0	100	1
1	66	11	AGGD	TAG_940	13185	15030	130	1095	1124	317	91	115	66	100	100	0	382	387	184	87	117	51	91	85	0	0	0	0	0	0	0	0	0	0	0	0	0	0	0	0	0	0	0	0	0	0	0	0	0	0	0	0	0	0	0	0	0	0	0	0	0	0	0	0	80	35	1299	1333	1333	0	0	1004	295	0	0	1033	300	0	0	100	1
1	67	11	AGGE	TAG_941	13370	15034	130	681	730	276	94	124	65	100	99	0	553	557	236	88	114	75	97	94	0	0	0	0	0	0	0	0	0	0	0	0	0	0	0	0	0	0	0	0	0	0	0	0	0	0	0	0	0	0	0	0	0	0	0	0	0	0	0	0	77	35	1052	1105	1105	0	0	587	465	0	0	636	469	0	0	100	1
1	68	11	AGGF	TAG_942	13562	15033	130	569	563	225	86	118	61	100	98	0	271	305	164	102	140	83	74	50	0	0	0	0	0	0	0	0	0	0	0	0	0	0	0	0	0	0	0	0	0	0	0	0	0	0	0	0	0	0	0	0	0	0	0	0	0	0	0	0	80	37	652	680	680	0	0	483	169	0	0	477	203	0	0	100	1
1	69	11	YBL111C_RC-541	YBL111C_RC-541	13763	15014	100	221	241	132	83	123	83	70	45	0	161	188	105	81	113	60	58	36	0	0	0	0	0	0	0	0	0	0	0	0	0	0	0	0	0	0	0	0	0	0	0	0	0	0	0	0	0	0	0	0	0	0	0	0	0	0	0	0	69	36	218	265	265	0	0	138	80	0	0	158	107	0	0	100	1
1	70	11	AGGG	TAG_943	13939	15032	130	538	583	238	86	138	101	98	94	0	300	328	171	97	122	59	88	71	0	0	0	0	0	0	0	0	0	0	0	0	0	0	0	0	0	0	0	0	0	0	0	0	0	0	0	0	0	0	0	0	0	0	0	0	0	0	0	0	80	42	655	728	728	0	0	452	203	0	0	497	231	0	0	100	1
1	71	11	AGGH	TAG_944	14126	15034	130	1011	1032	360	90	130	77	100	100	0	393	425	207	92	132	104	86	70	0	0	0	0	0	0	0	0	0	0	0	0	0	0	0	0	0	0	0	0	0	0	0	0	0	0	0	0	0	0	0	0	0	0	0	0	0	0	0	0	79	36	1222	1275	1275	0	0	921	301	0	0	942	333	0	0	100	1
1	72	11	AGGI	TAG_945	14316	15034	130	1927	2006	525	100	137	90	100	100	0	791	806	282	85	118	68	100	100	0	0	0	0	0	0	0	0	0	0	0	0	0	0	0	0	0	0	0	0	0	0	0	0	0	0	0	0	0	0	0	0	0	0	0	0	0	0	0	0	80	38	2533	2627	2627	0	0	1827	706	0	0	1906	721	0	0	100	1
1	73	11	AGGL	TAG_946	14506	15034	130	514	539	229	87	122	68	98	91	0	312	373	201	89	136	93	85	62	0	0	0	0	0	0	0	0	0	0	0	0	0	0	0	0	0	0	0	0	0	0	0	0	0	0	0	0	0	0	0	0	0	0	0	0	0	0	0	0	81	36	650	736	736	0	0	427	223	0	0	452	284	0	0	100	1
1	74	11	AGGM	TAG_947	14692	15039	130	831	885	296	91	124	68	100	100	0	678	718	286	90	126	68	99	98	0	0	0	0	0	0	0	0	0	0	0	0	0	0	0	0	0	0	0	0	0	0	0	0	0	0	0	0	0	0	0	0	0	0	0	0	0	0	0	0	79	35	1328	1422	1422	0	0	740	588	0	0	794	628	0	0	100	1
1	75	11	AGGN	TAG_948	14881	15040	130	465	511	250	85	119	65	99	90	0	314	345	208	92	132	65	80	64	0	0	0	0	0	0	0	0	0	0	0	0	0	0	0	0	0	0	0	0	0	0	0	0	0	0	0	0	0	0	0	0	0	0	0	0	0	0	0	0	78	38	602	679	679	0	0	380	222	0	0	426	253	0	0	100	1
1	76	11	AGHA	TAG_949	15066	15039	130	557	604	250	97	128	63	99	99	0	454	471	210	87	125	72	95	86	0	0	0	0	0	0	0	0	0	0	0	0	0	0	0	0	0	0	0	0	0	0	0	0	0	0	0	0	0	0	0	0	0	0	0	0	0	0	0	0	79	37	827	891	891	0	0	460	367	0	0	507	384	0	0	100	1
1	77	11	AGHB	TAG_950	15257	15040	130	419	440	177	88	127	68	96	94	0	218	279	160	90	121	54	82	64	0	0	0	0	0	0	0	0	0	0	0	0	0	0	0	0	0	0	0	0	0	0	0	0	0	0	0	0	0	0	0	0	0	0	0	0	0	0	0	0	78	36	459	541	541	0	0	331	128	0	0	352	189	0	0	100	1
1	78	11	AGHC	TAG_951	15444	15042	130	1334	1432	434	103	147	87	100	100	0	1247	1241	326	91	133	83	100	100	0	0	0	0	0	0	0	0	0	0	0	0	0	0	0	0	0	0	0	0	0	0	0	0	0	0	0	0	0	0	0	0	0	0	0	0	0	0	0	0	79	36	2387	2479	2479	0	0	1231	1156	0	0	1329	1150	0	0	100	1
1	79	11	AGHD	TAG_952	15630	15043	130	429	456	187	85	110	58	99	95	0	399	415	217	89	118	59	92	82	0	0	0	0	0	0	0	0	0	0	0	0	0	0	0	0	0	0	0	0	0	0	0	0	0	0	0	0	0	0	0	0	0	0	0	0	0	0	0	0	77	37	654	697	697	0	0	344	310	0	0	371	326	0	0	100	1
1	80	11	AGHE	TAG_953	15820	15043	130	428	478	221	87	105	36	100	96	0	324	329	172	105	126	72	71	64	0	0	0	0	0	0	0	0	0	0	0	0	0	0	0	0	0	0	0	0	0	0	0	0	0	0	0	0	0	0	0	0	0	0	0	0	0	0	0	0	77	35	560	615	615	0	0	341	219	0	0	391	224	0	0	100	1
1	81	11	r60_1	r60_1	16022	15044	130	225	257	125	97	114	56	82	60	0	187	198	103	92	133	76	59	28	0	0	0	0	0	0	0	0	0	0	0	0	0	0	0	0	0	0	0	0	0	0	0	0	0	0	0	0	0	0	0	0	0	0	0	0	0	0	0	0	65	35	223	266	266	0	0	128	95	0	0	160	106	0	0	100	1
1	82	11	AGHF	TAG_954	16193	15045	130	397	432	196	89	128	72	97	87	0	271	320	166	100	132	74	79	56	0	0	0	0	0	0	0	0	0	0	0	0	0	0	0	0	0	0	0	0	0	0	0	0	0	0	0	0	0	0	0	0	0	0	0	0	0	0	0	0	77	37	479	563	563	0	0	308	171	0	0	343	220	0	0	100	1
1	83	11	AGHG	TAG_955	16388	15046	130	339	396	212	84	123	79	95	73	0	226	269	154	89	104	40	84	66	0	0	0	0	0	0	0	0	0	0	0	0	0	0	0	0	0	0	0	0	0	0	0	0	0	0	0	0	0	0	0	0	0	0	0	0	0	0	0	0	77	38	392	492	492	0	0	255	137	0	0	312	180	0	0	100	1
1	84	11	AGHH	TAG_956	16577	15048	130	793	870	320	88	123	79	100	100	0	842	910	311	102	132	90	99	97	0	0	0	0	0	0	0	0	0	0	0	0	0	0	0	0	0	0	0	0	0	0	0	0	0	0	0	0	0	0	0	0	0	0	0	0	0	0	0	0	78	37	1445	1590	1590	0	0	705	740	0	0	782	808	0	0	100	1
1	85	11	AGHI	TAG_957	16763	15049	130	1284	1327	416	102	142	76	100	100	0	374	417	185	114	136	72	94	78	0	0	0	0	0	0	0	0	0	0	0	0	0	0	0	0	0	0	0	0	0	0	0	0	0	0	0	0	0	0	0	0	0	0	0	0	0	0	0	0	80	37	1442	1528	1528	0	0	1182	260	0	0	1225	303	0	0	100	1
1	86	11	AGHL	TAG_958	16954	15048	130	1149	1201	342	100	139	94	100	100	0	570	595	236	83	119	71	99	98	0	0	0	0	0	0	0	0	0	0	0	0	0	0	0	0	0	0	0	0	0	0	0	0	0	0	0	0	0	0	0	0	0	0	0	0	0	0	0	0	79	38	1536	1613	1613	0	0	1049	487	0	0	1101	512	0	0	100	1
1	87	11	AGHM	TAG_959	17137	15047	130	526	567	228	85	122	71	100	92	0	399	387	166	85	107	45	97	90	0	0	0	0	0	0	0	0	0	0	0	0	0	0	0	0	0	0	0	0	0	0	0	0	0	0	0	0	0	0	0	0	0	0	0	0	0	0	0	0	77	34	755	784	784	0	0	441	314	0	0	482	302	0	0	100	1
1	88	11	AGHN	TAG_960	17327	15050	130	1957	1949	424	103	126	64	100	100	0	810	809	271	104	124	55	100	100	0	0	0	0	0	0	0	0	0	0	0	0	0	0	0	0	0	0	0	0	0	0	0	0	0	0	0	0	0	0	0	0	0	0	0	0	0	0	0	0	79	36	2560	2551	2551	0	0	1854	706	0	0	1846	705	0	0	100	1
1	89	11	AGIA	TAG_961	17516	15053	130	9987	9995	1381	169	233	159	100	100	0	3882	3836	713	134	171	113	100	100	0	0	0	0	0	0	0	0	0	0	0	0	0	0	0	0	0	0	0	0	0	0	0	0	0	0	0	0	0	0	0	0	0	0	0	0	0	0	0	0	79	38	13566	13528	13528	0	0	9818	3748	0	0	9826	3702	0	0	100	1
1	90	11	AGIB	TAG_962	17701	15050	130	451	464	190	95	130	65	99	92	0	325	362	171	80	122	70	95	78	0	0	0	0	0	0	0	0	0	0	0	0	0	0	0	0	0	0	0	0	0	0	0	0	0	0	0	0	0	0	0	0	0	0	0	0	0	0	0	0	78	36	601	651	651	0	0	356	245	0	0	369	282	0	0	100	1
1	91	11	AGIC	TAG_963	17891	15054	130	2053	2139	446	84	127	79	100	100	0	577	606	255	83	123	85	97	94	0	0	0	0	0	0	0	0	0	0	0	0	0	0	0	0	0	0	0	0	0	0	0	0	0	0	0	0	0	0	0	0	0	0	0	0	0	0	0	0	78	35	2463	2578	2578	0	0	1969	494	0	0	2055	523	0	0	100	1
1	92	11	AGID	TAG_964	18079	15053	130	665	693	257	87	143	87	100	97	0	323	370	193	84	119	54	92	83	0	0	0	0	0	0	0	0	0	0	0	0	0	0	0	0	0	0	0	0	0	0	0	0	0	0	0	0	0	0	0	0	0	0	0	0	0	0	0	0	76	34	817	892	892	0	0	578	239	0	0	606	286	0	0	100	1
1	93	11	AGIE	TAG_965	18267	15055	130	639	625	236	111	139	71	100	96	0	1348	1357	421	97	130	69	100	100	0	0	0	0	0	0	0	0	0	0	0	0	0	0	0	0	0	0	0	0	0	0	0	0	0	0	0	0	0	0	0	0	0	0	0	0	0	0	0	0	79	36	1779	1774	1774	0	0	528	1251	0	0	514	1260	0	0	100	1
1	94	11	AGIF	TAG_966	18458	15055	130	1114	1100	335	86	133	94	100	100	0	285	312	157	81	109	67	88	70	0	0	0	0	0	0	0	0	0	0	0	0	0	0	0	0	0	0	0	0	0	0	0	0	0	0	0	0	0	0	0	0	0	0	0	0	0	0	0	0	77	35	1232	1245	1245	0	0	1028	204	0	0	1014	231	0	0	100	1
1	95	11	AGIG	TAG_967	18645	15054	130	1491	1527	433	93	117	55	100	100	0	1111	1172	290	94	120	72	100	100	0	0	0	0	0	0	0	0	0	0	0	0	0	0	0	0	0	0	0	0	0	0	0	0	0	0	0	0	0	0	0	0	0	0	0	0	0	0	0	0	81	37	2415	2512	2512	0	0	1398	1017	0	0	1434	1078	0	0	100	1
1	96	11	AGIH	TAG_968	18834	15056	130	6767	6701	1102	117	169	128	100	100	0	1573	1598	496	113	160	111	100	100	0	0	0	0	0	0	0	0	0	0	0	0	0	0	0	0	0	0	0	0	0	0	0	0	0	0	0	0	0	0	0	0	0	0	0	0	0	0	0	0	80	41	8110	8069	8069	0	0	6650	1460	0	0	6584	1485	0	0	100	1
1	97	11	AGII	TAG_969	19023	15058	130	1792	1770	483	103	131	69	100	100	0	1473	1409	382	111	160	116	100	100	0	0	0	0	0	0	0	0	0	0	0	0	0	0	0	0	0	0	0	0	0	0	0	0	0	0	0	0	0	0	0	0	0	0	0	0	0	0	0	0	78	35	3051	2965	2965	0	0	1689	1362	0	0	1667	1298	0	0	100	1
1	98	11	AGIL	TAG_970	19208	15057	130	671	680	223	96	135	79	100	99	0	317	334	156	89	113	57	91	79	0	0	0	0	0	0	0	0	0	0	0	0	0	0	0	0	0	0	0	0	0	0	0	0	0	0	0	0	0	0	0	0	0	0	0	0	0	0	0	0	77	39	803	829	829	0	0	575	228	0	0	584	245	0	0	100	1
1	99	11	AGIM	TAG_971	19396	15059	130	2120	2157	534	111	150	83	100	100	0	1070	1104	363	101	142	89	100	100	0	0	0	0	0	0	0	0	0	0	0	0	0	0	0	0	0	0	0	0	0	0	0	0	0	0	0	0	0	0	0	0	0	0	0	0	0	0	0	0	80	35	2978	3049	3049	0	0	2009	969	0	0	2046	1003	0	0	100	1
1	100	11	AGIN	TAG_972	19584	15063	130	559	588	253	101	139	70	96	92	0	491	530	233	82	100	35	100	100	0	0	0	0	0	0	0	0	0	0	0	0	0	0	0	0	0	0	0	0	0	0	0	0	0	0	0	0	0	0	0	0	0	0	0	0	0	0	0	0	79	36	867	935	935	0	0	458	409	0	0	487	448	0	0	100	1
1	101	11	AGLA	TAG_973	19773	15062	130	1298	1279	358	97	139	91	100	100	0	566	571	211	90	122	63	97	97	0	0	0	0	0	0	0	0	0	0	0	0	0	0	0	0	0	0	0	0	0	0	0	0	0	0	0	0	0	0	0	0	0	0	0	0	0	0	0	0	78	37	1677	1663	1663	0	0	1201	476	0	0	1182	481	0	0	100	1
1	102	11	Pro25G	Pro25G	19953	15059	130	7286	7430	1512	166	213	164	100	100	0	4425	4374	775	112	160	100	100	100	0	0	0	0	0	0	0	0	0	0	0	0	0	0	0	0	0	0	0	0	0	0	0	0	0	0	0	0	0	0	0	0	0	0	0	0	0	0	0	0	79	37	11433	11526	11526	0	0	7120	4313	0	0	7264	4262	0	0	100	1
1	103	11	AGLB	TAG_974	20146	15062	130	645	657	257	99	125	83	100	94	0	410	434	220	86	127	71	96	83	0	0	0	0	0	0	0	0	0	0	0	0	0	0	0	0	0	0	0	0	0	0	0	0	0	0	0	0	0	0	0	0	0	0	0	0	0	0	0	0	80	35	870	906	906	0	0	546	324	0	0	558	348	0	0	100	1
1	104	11	AGLC	TAG_975	20338	15064	120	1431	1457	410	87	113	68	100	100	0	575	603	239	121	132	63	99	95	0	0	0	0	0	0	0	0	0	0	0	0	0	0	0	0	0	0	0	0	0	0	0	0	0	0	0	0	0	0	0	0	0	0	0	0	0	0	0	0	78	35	1798	1852	1852	0	0	1344	454	0	0	1370	482	0	0	100	1
1	105	11	AGLD	TAG_976	20525	15064	130	921	965	273	99	122	69	100	100	0	749	787	292	83	96	31	100	100	0	0	0	0	0	0	0	0	0	0	0	0	0	0	0	0	0	0	0	0	0	0	0	0	0	0	0	0	0	0	0	0	0	0	0	0	0	0	0	0	81	37	1488	1570	1570	0	0	822	666	0	0	866	704	0	0	100	1
1	106	11	AGLE	TAG_977	20714	15065	130	851	902	304	81	113	70	100	100	0	493	514	218	84	116	65	100	96	0	0	0	0	0	0	0	0	0	0	0	0	0	0	0	0	0	0	0	0	0	0	0	0	0	0	0	0	0	0	0	0	0	0	0	0	0	0	0	0	79	38	1179	1251	1251	0	0	770	409	0	0	821	430	0	0	100	1
1	107	11	AGLF	TAG_978	20900	15067	130	728	711	234	91	122	54	100	100	0	344	373	180	82	115	72	92	76	0	0	0	0	0	0	0	0	0	0	0	0	0	0	0	0	0	0	0	0	0	0	0	0	0	0	0	0	0	0	0	0	0	0	0	0	0	0	0	0	75	40	899	911	911	0	0	637	262	0	0	620	291	0	0	100	1
1	108	11	AGLG	TAG_979	21090	15067	130	689	712	251	81	109	62	100	100	0	999	1022	332	107	139	87	100	100	0	0	0	0	0	0	0	0	0	0	0	0	0	0	0	0	0	0	0	0	0	0	0	0	0	0	0	0	0	0	0	0	0	0	0	0	0	0	0	0	74	40	1500	1546	1546	0	0	608	892	0	0	631	915	0	0	100	1
1	109	11	AGLH	TAG_980	21277	15066	130	490	501	225	85	125	74	96	91	0	238	266	157	102	135	91	61	37	0	0	0	0	0	0	0	0	0	0	0	0	0	0	0	0	0	0	0	0	0	0	0	0	0	0	0	0	0	0	0	0	0	0	0	0	0	0	0	0	75	34	541	580	580	0	0	405	136	0	0	416	164	0	0	100	1
1	110	11	AGLI	TAG_981	21466	15068	130	955	1034	306	101	127	68	100	100	0	606	613	265	80	110	61	100	99	0	0	0	0	0	0	0	0	0	0	0	0	0	0	0	0	0	0	0	0	0	0	0	0	0	0	0	0	0	0	0	0	0	0	0	0	0	0	0	0	78	36	1380	1466	1466	0	0	854	526	0	0	933	533	0	0	100	1
1	111	11	AGLL	TAG_982	21652	15069	130	555	561	219	91	124	86	97	94	0	321	351	169	82	114	67	92	76	0	0	0	0	0	0	0	0	0	0	0	0	0	0	0	0	0	0	0	0	0	0	0	0	0	0	0	0	0	0	0	0	0	0	0	0	0	0	0	0	78	38	703	739	739	0	0	464	239	0	0	470	269	0	0	100	1
1	112	11	Pro25G_onG3PDH570_10Ts	Pro25G_onG3PDH570_10Ts	21843	15071	130	15602	15856	1970	165	236	171	100	100	0	9212	9260	1147	173	212	145	100	100	0	0	0	0	0	0	0	0	0	0	0	0	0	0	0	0	0	0	0	0	0	0	0	0	0	0	0	0	0	0	0	0	0	0	0	0	0	0	0	0	78	36	24476	24778	24778	0	0	15437	9039	0	0	15691	9087	0	0	100	1
1	1	12	Pro25G_onG3PDH570_10Ts	Pro25G_onG3PDH570_10Ts	949	15190	140	15334	15247	2136	248	348	220	100	100	0	9441	9687	1313	229	257	144	100	100	0	0	0	0	0	0	0	0	0	0	0	0	0	0	0	0	0	0	0	0	0	0	0	0	0	0	0	0	0	0	0	0	0	0	0	0	0	0	0	0	77	38	24298	24457	24457	0	0	15086	9212	0	0	14999	9458	0	0	100	1
1	2	12	AGLM	TAG_983	1137	15193	130	804	980	262	101	126	59	100	100	0	681	704	258	94	133	96	99	94	0	0	0	0	0	0	0	0	0	0	0	0	0	0	0	0	0	0	0	0	0	0	0	0	0	0	0	0	0	0	0	0	0	0	0	0	0	0	0	0	80	37	1290	1489	1489	0	0	703	587	0	0	879	610	0	0	100	1
1	3	12	AGLN	TAG_984	1325	15197	130	1316	1331	376	99	119	59	100	100	0	412	449	229	79	103	62	99	93	0	0	0	0	0	0	0	0	0	0	0	0	0	0	0	0	0	0	0	0	0	0	0	0	0	0	0	0	0	0	0	0	0	0	0	0	0	0	0	0	80	38	1550	1602	1602	0	0	1217	333	0	0	1232	370	0	0	100	1
1	4	12	AGMA	TAG_985	1513	15197	140	1501	1516	396	102	136	74	100	100	0	501	511	226	99	129	65	95	91	0	0	0	0	0	0	0	0	0	0	0	0	0	0	0	0	0	0	0	0	0	0	0	0	0	0	0	0	0	0	0	0	0	0	0	0	0	0	0	0	78	38	1801	1826	1826	0	0	1399	402	0	0	1414	412	0	0	100	1
1	5	12	AGMB	TAG_986	1700	15196	130	1553	1563	377	106	137	82	100	100	0	960	1031	350	85	112	61	100	100	0	0	0	0	0	0	0	0	0	0	0	0	0	0	0	0	0	0	0	0	0	0	0	0	0	0	0	0	0	0	0	0	0	0	0	0	0	0	0	0	76	40	2322	2403	2403	0	0	1447	875	0	0	1457	946	0	0	100	1
1	6	12	AGMC	TAG_987	1892	15193	140	4912	5098	893	124	191	140	100	100	0	1455	1539	471	95	117	48	100	100	0	0	0	0	0	0	0	0	0	0	0	0	0	0	0	0	0	0	0	0	0	0	0	0	0	0	0	0	0	0	0	0	0	0	0	0	0	0	0	0	80	37	6148	6418	6418	0	0	4788	1360	0	0	4974	1444	0	0	100	1
1	7	12	AGMD	TAG_988	2080	15193	130	3112	3071	578	124	175	133	100	100	0	386	475	198	83	117	73	99	92	0	0	0	0	0	0	0	0	0	0	0	0	0	0	0	0	0	0	0	0	0	0	0	0	0	0	0	0	0	0	0	0	0	0	0	0	0	0	0	0	78	36	3291	3339	3339	0	0	2988	303	0	0	2947	392	0	0	100	1
1	8	12	AGME	TAG_989	2268	15195	130	2013	2058	537	123	144	68	100	100	0	779	881	356	85	131	98	100	99	0	0	0	0	0	0	0	0	0	0	0	0	0	0	0	0	0	0	0	0	0	0	0	0	0	0	0	0	0	0	0	0	0	0	0	0	0	0	0	0	79	37	2584	2731	2731	0	0	1890	694	0	0	1935	796	0	0	100	1
1	9	12	AGMF	TAG_990	2459	15200	130	1350	1304	411	91	133	87	100	100	0	429	469	242	87	106	48	99	95	0	0	0	0	0	0	0	0	0	0	0	0	0	0	0	0	0	0	0	0	0	0	0	0	0	0	0	0	0	0	0	0	0	0	0	0	0	0	0	0	77	39	1601	1595	1595	0	0	1259	342	0	0	1213	382	0	0	100	1
1	10	12	AGMG	TAG_991	2646	15202	130	1419	1458	420	96	144	92	100	100	0	757	785	311	94	134	95	100	97	0	0	0	0	0	0	0	0	0	0	0	0	0	0	0	0	0	0	0	0	0	0	0	0	0	0	0	0	0	0	0	0	0	0	0	0	0	0	0	0	78	39	1986	2053	2053	0	0	1323	663	0	0	1362	691	0	0	100	1
1	11	12	AGMH	TAG_992	2835	15202	130	1063	1077	323	82	114	51	100	100	0	328	375	191	87	109	45	89	85	0	0	0	0	0	0	0	0	0	0	0	0	0	0	0	0	0	0	0	0	0	0	0	0	0	0	0	0	0	0	0	0	0	0	0	0	0	0	0	0	78	36	1222	1283	1283	0	0	981	241	0	0	995	288	0	0	100	1
1	12	12	AGMI	TAG_993	3024	15202	130	58731	58583	4431	694	879	659	100	100	6	3671	3764	709	110	153	102	100	100	0	0	0	0	0	0	0	0	0	0	0	0	0	0	0	0	0	0	0	0	0	0	0	0	0	0	0	0	0	0	0	0	0	0	0	0	0	0	0	0	78	38	61598	61543	61543	0	0	58037	3561	0	0	57889	3654	0	0	100	1
1	13	12	AGML	TAG_994	3208	15199	130	3196	3222	678	105	146	88	100	100	0	2194	2300	583	100	147	93	100	100	0	0	0	0	0	0	0	0	0	0	0	0	0	0	0	0	0	0	0	0	0	0	0	0	0	0	0	0	0	0	0	0	0	0	0	0	0	0	0	0	78	36	5185	5317	5317	0	0	3091	2094	0	0	3117	2200	0	0	100	1
1	14	12	AGMM	TAG_995	3396	15202	130	2092	2472	553	124	166	120	100	100	0	1028	1035	331	85	123	87	100	100	0	0	0	0	0	0	0	0	0	0	0	0	0	0	0	0	0	0	0	0	0	0	0	0	0	0	0	0	0	0	0	0	0	0	0	0	0	0	0	0	78	37	2911	3298	3298	0	0	1968	943	0	0	2348	950	0	0	100	1
1	15	12	AGMN	TAG_996	3583	15206	130	1537	1550	410	89	128	83	100	100	0	727	761	260	89	115	55	100	100	0	0	0	0	0	0	0	0	0	0	0	0	0	0	0	0	0	0	0	0	0	0	0	0	0	0	0	0	0	0	0	0	0	0	0	0	0	0	0	0	76	35	2086	2133	2133	0	0	1448	638	0	0	1461	672	0	0	100	1
1	16	12	AGNA	TAG_997	3774	15206	130	1261	1254	348	101	142	85	100	100	0	1071	1066	334	91	129	73	100	100	0	0	0	0	0	0	0	0	0	0	0	0	0	0	0	0	0	0	0	0	0	0	0	0	0	0	0	0	0	0	0	0	0	0	0	0	0	0	0	0	79	38	2140	2128	2128	0	0	1160	980	0	0	1153	975	0	0	100	1
1	17	12	AGNB	TAG_998	3963	15207	130	5188	5134	767	156	178	108	100	100	0	2617	2630	572	109	130	60	100	100	0	0	0	0	0	0	0	0	0	0	0	0	0	0	0	0	0	0	0	0	0	0	0	0	0	0	0	0	0	0	0	0	0	0	0	0	0	0	0	0	78	35	7540	7499	7499	0	0	5032	2508	0	0	4978	2521	0	0	100	1
1	18	12	AGNC	TAG_999	4151	15207	130	3767	3831	731	133	166	109	100	100	0	9661	9731	1390	195	212	119	100	100	0	0	0	0	0	0	0	0	0	0	0	0	0	0	0	0	0	0	0	0	0	0	0	0	0	0	0	0	0	0	0	0	0	0	0	0	0	0	0	0	76	41	13100	13234	13234	0	0	3634	9466	0	0	3698	9536	0	0	100	1
1	19	12	AGND	TAG_1000	4337	15208	130	974	1007	346	89	116	50	100	100	0	838	859	280	97	132	71	100	100	0	0	0	0	0	0	0	0	0	0	0	0	0	0	0	0	0	0	0	0	0	0	0	0	0	0	0	0	0	0	0	0	0	0	0	0	0	0	0	0	78	34	1626	1680	1680	0	0	885	741	0	0	918	762	0	0	100	1
1	20	12	AGNE	TAG_1001	4526	15207	140	2029	2029	475	105	151	90	100	100	0	7150	7212	1086	166	214	127	100	100	0	0	0	0	0	0	0	0	0	0	0	0	0	0	0	0	0	0	0	0	0	0	0	0	0	0	0	0	0	0	0	0	0	0	0	0	0	0	0	0	78	36	8908	8970	8970	0	0	1924	6984	0	0	1924	7046	0	0	100	1
1	21	12	AGNF	TAG_1002	4715	15209	130	2017	2078	426	104	144	83	100	100	0	1844	1836	474	115	138	68	100	100	0	0	0	0	0	0	0	0	0	0	0	0	0	0	0	0	0	0	0	0	0	0	0	0	0	0	0	0	0	0	0	0	0	0	0	0	0	0	0	0	80	36	3642	3695	3695	0	0	1913	1729	0	0	1974	1721	0	0	100	1
1	22	12	AGNG	TAG_1003	4903	15210	130	1621	1649	456	110	136	77	100	100	0	866	901	339	93	134	97	100	100	0	0	0	0	0	0	0	0	0	0	0	0	0	0	0	0	0	0	0	0	0	0	0	0	0	0	0	0	0	0	0	0	0	0	0	0	0	0	0	0	81	35	2284	2347	2347	0	0	1511	773	0	0	1539	808	0	0	100	1
1	23	12	AGNH	TAG_1004	5092	15211	130	4093	4099	887	123	172	121	100	100	0	1898	1962	528	89	129	82	100	100	0	0	0	0	0	0	0	0	0	0	0	0	0	0	0	0	0	0	0	0	0	0	0	0	0	0	0	0	0	0	0	0	0	0	0	0	0	0	0	0	79	40	5779	5849	5849	0	0	3970	1809	0	0	3976	1873	0	0	100	1
1	24	12	AGNI	TAG_1005	5280	15212	130	1966	2004	492	101	133	76	100	100	0	807	900	328	96	125	65	100	100	0	0	0	0	0	0	0	0	0	0	0	0	0	0	0	0	0	0	0	0	0	0	0	0	0	0	0	0	0	0	0	0	0	0	0	0	0	0	0	0	80	39	2576	2707	2707	0	0	1865	711	0	0	1903	804	0	0	100	1
1	25	12	AGNL	TAG_1006	5468	15214	130	2816	2816	578	102	142	91	100	100	0	2491	2569	622	135	158	85	100	100	0	0	0	0	0	0	0	0	0	0	0	0	0	0	0	0	0	0	0	0	0	0	0	0	0	0	0	0	0	0	0	0	0	0	0	0	0	0	0	0	78	35	5070	5148	5148	0	0	2714	2356	0	0	2714	2434	0	0	100	1
1	26	12	AGNM	TAG_1007	5658	15215	130	4781	4785	968	168	173	96	100	100	0	3206	3201	660	104	151	99	100	100	0	0	0	0	0	0	0	0	0	0	0	0	0	0	0	0	0	0	0	0	0	0	0	0	0	0	0	0	0	0	0	0	0	0	0	0	0	0	0	0	79	38	7715	7714	7714	0	0	4613	3102	0	0	4617	3097	0	0	100	1
1	27	12	AGNN	TAG_1008	5848	15215	130	643	733	238	89	115	55	100	100	0	764	777	276	112	149	102	100	100	0	0	0	0	0	0	0	0	0	0	0	0	0	0	0	0	0	0	0	0	0	0	0	0	0	0	0	0	0	0	0	0	0	0	0	0	0	0	0	0	78	38	1206	1309	1309	0	0	554	652	0	0	644	665	0	0	100	1
1	28	12	AHAA	TAG_1009	6033	15215	130	1880	1860	464	114	144	95	100	100	0	506	522	199	86	118	54	100	99	0	0	0	0	0	0	0	0	0	0	0	0	0	0	0	0	0	0	0	0	0	0	0	0	0	0	0	0	0	0	0	0	0	0	0	0	0	0	0	0	78	35	2186	2182	2182	0	0	1766	420	0	0	1746	436	0	0	100	1
1	29	12	AHAB	TAG_1010	6224	15214	130	3340	3614	778	135	180	123	100	100	0	812	875	329	97	122	69	100	100	0	0	0	0	0	0	0	0	0	0	0	0	0	0	0	0	0	0	0	0	0	0	0	0	0	0	0	0	0	0	0	0	0	0	0	0	0	0	0	0	80	36	3920	4257	4257	0	0	3205	715	0	0	3479	778	0	0	100	1
1	30	12	AHAC	TAG_1011	6410	15215	130	695	700	279	84	116	64	99	96	0	432	493	229	90	121	70	96	92	0	0	0	0	0	0	0	0	0	0	0	0	0	0	0	0	0	0	0	0	0	0	0	0	0	0	0	0	0	0	0	0	0	0	0	0	0	0	0	0	76	38	953	1019	1019	0	0	611	342	0	0	616	403	0	0	100	1
1	31	12	AHAD	TAG_1012	6598	15215	130	2361	2302	494	109	166	113	100	100	0	1049	1053	312	91	115	54	100	100	0	0	0	0	0	0	0	0	0	0	0	0	0	0	0	0	0	0	0	0	0	0	0	0	0	0	0	0	0	0	0	0	0	0	0	0	0	0	0	0	79	35	3210	3155	3155	0	0	2252	958	0	0	2193	962	0	0	100	1
1	32	12	AHAE	TAG_1013	6785	15218	130	764	864	350	86	128	86	100	99	0	1014	1042	333	112	151	97	100	100	0	0	0	0	0	0	0	0	0	0	0	0	0	0	0	0	0	0	0	0	0	0	0	0	0	0	0	0	0	0	0	0	0	0	0	0	0	0	0	0	80	42	1580	1708	1708	0	0	678	902	0	0	778	930	0	0	100	1
1	33	12	AHAF	TAG_1014	6973	15219	130	497	522	234	81	120	80	95	84	0	265	307	171	87	131	86	79	51	0	0	0	0	0	0	0	0	0	0	0	0	0	0	0	0	0	0	0	0	0	0	0	0	0	0	0	0	0	0	0	0	0	0	0	0	0	0	0	0	80	38	594	661	661	0	0	416	178	0	0	441	220	0	0	100	1
1	34	12	AHAG	TAG_1015	7166	15221	130	802	848	276	98	129	78	100	100	0	473	478	201	114	139	83	94	81	0	0	0	0	0	0	0	0	0	0	0	0	0	0	0	0	0	0	0	0	0	0	0	0	0	0	0	0	0	0	0	0	0	0	0	0	0	0	0	0	79	37	1063	1114	1114	0	0	704	359	0	0	750	364	0	0	100	1
1	35	12	AHAH	TAG_1016	7347	15222	130	402	486	246	108	131	66	97	91	0	277	303	175	86	118	79	71	58	0	0	0	0	0	0	0	0	0	0	0	0	0	0	0	0	0	0	0	0	0	0	0	0	0	0	0	0	0	0	0	0	0	0	0	0	0	0	0	0	77	39	485	595	595	0	0	294	191	0	0	378	217	0	0	100	1
1	36	12	AHAI	TAG_1017	7540	15223	130	1804	1790	457	161	171	96	100	100	0	1310	1312	425	95	128	70	100	100	0	0	0	0	0	0	0	0	0	0	0	0	0	0	0	0	0	0	0	0	0	0	0	0	0	0	0	0	0	0	0	0	0	0	0	0	0	0	0	0	78	36	2858	2846	2846	0	0	1643	1215	0	0	1629	1217	0	0	100	1
1	37	12	AHAL	TAG_1018	7728	15222	130	686	670	235	87	138	95	100	98	0	627	624	246	90	122	69	100	98	0	0	0	0	0	0	0	0	0	0	0	0	0	0	0	0	0	0	0	0	0	0	0	0	0	0	0	0	0	0	0	0	0	0	0	0	0	0	0	0	79	41	1136	1117	1117	0	0	599	537	0	0	583	534	0	0	100	1
1	38	12	AHAM	TAG_1019	7915	15223	130	713	749	299	108	135	69	100	98	0	361	418	205	88	111	54	98	92	0	0	0	0	0	0	0	0	0	0	0	0	0	0	0	0	0	0	0	0	0	0	0	0	0	0	0	0	0	0	0	0	0	0	0	0	0	0	0	0	79	37	878	971	971	0	0	605	273	0	0	641	330	0	0	100	1
1	39	12	AHAN	TAG_1020	8105	15224	130	1797	1794	393	85	119	86	100	100	0	453	496	230	104	141	78	100	86	0	0	0	0	0	0	0	0	0	0	0	0	0	0	0	0	0	0	0	0	0	0	0	0	0	0	0	0	0	0	0	0	0	0	0	0	0	0	0	0	80	38	2061	2101	2101	0	0	1712	349	0	0	1709	392	0	0	100	1
1	40	12	AHBA	TAG_1021	8294	15224	130	468	486	184	84	136	94	99	86	0	330	345	160	98	128	65	86	75	0	0	0	0	0	0	0	0	0	0	0	0	0	0	0	0	0	0	0	0	0	0	0	0	0	0	0	0	0	0	0	0	0	0	0	0	0	0	0	0	79	37	616	649	649	0	0	384	232	0	0	402	247	0	0	100	1
1	41	12	AHBB	TAG_1022	8482	15227	130	1361	1383	366	98	130	68	100	100	0	565	587	244	86	121	71	97	94	0	0	0	0	0	0	0	0	0	0	0	0	0	0	0	0	0	0	0	0	0	0	0	0	0	0	0	0	0	0	0	0	0	0	0	0	0	0	0	0	78	35	1742	1786	1786	0	0	1263	479	0	0	1285	501	0	0	100	1
1	42	12	AHBC	TAG_1023	8673	15232	130	437	484	205	88	135	89	100	92	0	381	429	201	87	105	45	97	91	0	0	0	0	0	0	0	0	0	0	0	0	0	0	0	0	0	0	0	0	0	0	0	0	0	0	0	0	0	0	0	0	0	0	0	0	0	0	0	0	78	38	643	738	738	0	0	349	294	0	0	396	342	0	0	100	1
1	43	12	AHBD	TAG_1024	8858	15226	130	507	542	197	91	126	75	100	97	0	271	279	142	83	116	73	79	60	0	0	0	0	0	0	0	0	0	0	0	0	0	0	0	0	0	0	0	0	0	0	0	0	0	0	0	0	0	0	0	0	0	0	0	0	0	0	0	0	77	41	604	647	647	0	0	416	188	0	0	451	196	0	0	100	1
1	44	12	AHBE	TAG_1025	9047	15232	130	890	923	263	97	131	76	100	100	0	816	832	290	92	121	62	100	100	0	0	0	0	0	0	0	0	0	0	0	0	0	0	0	0	0	0	0	0	0	0	0	0	0	0	0	0	0	0	0	0	0	0	0	0	0	0	0	0	80	38	1517	1566	1566	0	0	793	724	0	0	826	740	0	0	100	1
1	45	12	AHBF	TAG_1026	9236	15232	130	537	587	243	88	121	59	100	99	0	241	261	141	83	129	79	66	49	0	0	0	0	0	0	0	0	0	0	0	0	0	0	0	0	0	0	0	0	0	0	0	0	0	0	0	0	0	0	0	0	0	0	0	0	0	0	0	0	79	36	607	677	677	0	0	449	158	0	0	499	178	0	0	100	1
1	46	12	Pro25G_onG3PDH570_20bp	Pro25G_onG3PDH570_20bp	9424	15232	130	9842	9827	1317	133	226	209	100	100	0	5640	6104	1118	174	199	120	100	100	0	0	0	0	0	0	0	0	0	0	0	0	0	0	0	0	0	0	0	0	0	0	0	0	0	0	0	0	0	0	0	0	0	0	0	0	0	0	0	0	78	38	15175	15624	15624	0	0	9709	5466	0	0	9694	5930	0	0	100	1
1	47	12	AHBG	TAG_1027	9610	15231	130	347	382	190	101	127	90	81	63	0	264	291	145	88	117	69	83	61	0	0	0	0	0	0	0	0	0	0	0	0	0	0	0	0	0	0	0	0	0	0	0	0	0	0	0	0	0	0	0	0	0	0	0	0	0	0	0	0	75	36	422	484	484	0	0	246	176	0	0	281	203	0	0	100	1
1	48	12	AHBH	TAG_1028	9799	15232	130	325	391	204	87	117	57	94	87	0	248	247	105	93	126	69	73	53	0	0	0	0	0	0	0	0	0	0	0	0	0	0	0	0	0	0	0	0	0	0	0	0	0	0	0	0	0	0	0	0	0	0	0	0	0	0	0	0	79	42	393	458	458	0	0	238	155	0	0	304	154	0	0	100	1
1	49	12	AHBI	TAG_1029	9988	15234	130	448	480	255	85	125	86	91	80	0	295	324	175	87	129	79	83	65	0	0	0	0	0	0	0	0	0	0	0	0	0	0	0	0	0	0	0	0	0	0	0	0	0	0	0	0	0	0	0	0	0	0	0	0	0	0	0	0	78	37	571	632	632	0	0	363	208	0	0	395	237	0	0	100	1
1	50	12	AHBL	TAG_1030	10177	15234	130	400	421	198	87	105	48	95	90	0	1797	1902	457	85	122	80	100	100	0	0	0	0	0	0	0	0	0	0	0	0	0	0	0	0	0	0	0	0	0	0	0	0	0	0	0	0	0	0	0	0	0	0	0	0	0	0	0	0	78	35	2025	2151	2151	0	0	313	1712	0	0	334	1817	0	0	100	1
1	51	12	AHBM	TAG_1031	10364	15233	130	533	635	266	98	114	43	100	100	0	323	371	187	83	108	46	96	90	0	0	0	0	0	0	0	0	0	0	0	0	0	0	0	0	0	0	0	0	0	0	0	0	0	0	0	0	0	0	0	0	0	0	0	0	0	0	0	0	78	37	675	825	825	0	0	435	240	0	0	537	288	0	0	100	1
1	52	12	AHBN	TAG_1032	10555	15235	130	741	816	324	83	132	79	100	99	0	471	471	217	90	117	53	95	87	0	0	0	0	0	0	0	0	0	0	0	0	0	0	0	0	0	0	0	0	0	0	0	0	0	0	0	0	0	0	0	0	0	0	0	0	0	0	0	0	79	40	1039	1114	1114	0	0	658	381	0	0	733	381	0	0	100	1
1	53	12	Pro25G	Pro25G	10737	15238	130	560	565	221	82	106	56	100	97	0	262	275	139	88	117	62	85	62	0	0	0	0	0	0	0	0	0	0	0	0	0	0	0	0	0	0	0	0	0	0	0	0	0	0	0	0	0	0	0	0	0	0	0	0	0	0	0	0	78	35	652	670	670	0	0	478	174	0	0	483	187	0	0	100	1
1	54	12	AHCA	TAG_1033	10929	15236	130	1089	1159	391	81	127	74	100	100	0	613	614	219	104	140	92	100	93	0	0	0	0	0	0	0	0	0	0	0	0	0	0	0	0	0	0	0	0	0	0	0	0	0	0	0	0	0	0	0	0	0	0	0	0	0	0	0	0	75	40	1517	1588	1588	0	0	1008	509	0	0	1078	510	0	0	100	1
1	55	12	AHCB	TAG_1034	11116	15238	130	470	476	191	88	119	66	98	91	0	249	278	156	82	122	100	63	42	0	0	0	0	0	0	0	0	0	0	0	0	0	0	0	0	0	0	0	0	0	0	0	0	0	0	0	0	0	0	0	0	0	0	0	0	0	0	0	0	79	37	549	584	584	0	0	382	167	0	0	388	196	0	0	100	1
1	56	12	AHCC	TAG_1035	11304	15239	130	1231	1247	331	102	127	76	100	100	0	783	844	314	90	132	85	100	100	0	0	0	0	0	0	0	0	0	0	0	0	0	0	0	0	0	0	0	0	0	0	0	0	0	0	0	0	0	0	0	0	0	0	0	0	0	0	0	0	81	37	1822	1899	1899	0	0	1129	693	0	0	1145	754	0	0	100	1
1	57	12	AHCD	TAG_1036	11496	15240	130	721	720	237	97	134	76	100	96	0	364	379	172	89	124	74	90	77	0	0	0	0	0	0	0	0	0	0	0	0	0	0	0	0	0	0	0	0	0	0	0	0	0	0	0	0	0	0	0	0	0	0	0	0	0	0	0	0	81	37	899	913	913	0	0	624	275	0	0	623	290	0	0	100	1
1	58	12	AHCE	TAG_1037	11685	15240	130	451	482	235	84	118	58	96	92	0	244	265	142	97	138	79	65	47	0	0	0	0	0	0	0	0	0	0	0	0	0	0	0	0	0	0	0	0	0	0	0	0	0	0	0	0	0	0	0	0	0	0	0	0	0	0	0	0	76	36	514	566	566	0	0	367	147	0	0	398	168	0	0	100	1
1	59	12	AHCF	TAG_1038	11874	15243	130	454	467	180	94	120	70	99	94	0	264	289	151	84	104	56	85	68	0	0	0	0	0	0	0	0	0	0	0	0	0	0	0	0	0	0	0	0	0	0	0	0	0	0	0	0	0	0	0	0	0	0	0	0	0	0	0	0	78	38	540	578	578	0	0	360	180	0	0	373	205	0	0	100	1
1	60	12	AHCG	TAG_1039	12056	15242	130	505	557	273	89	115	55	99	96	0	291	308	143	93	137	98	75	53	0	0	0	0	0	0	0	0	0	0	0	0	0	0	0	0	0	0	0	0	0	0	0	0	0	0	0	0	0	0	0	0	0	0	0	0	0	0	0	0	79	36	614	683	683	0	0	416	198	0	0	468	215	0	0	100	1
1	61	12	AHCH	TAG_1040	12250	15243	130	399	431	188	95	130	71	93	88	0	232	277	175	90	111	53	75	55	0	0	0	0	0	0	0	0	0	0	0	0	0	0	0	0	0	0	0	0	0	0	0	0	0	0	0	0	0	0	0	0	0	0	0	0	0	0	0	0	75	38	446	523	523	0	0	304	142	0	0	336	187	0	0	100	1
1	62	12	AHCI	TAG_1041	12437	15244	130	1100	1134	309	98	123	72	100	100	0	457	502	230	89	134	82	98	96	0	0	0	0	0	0	0	0	0	0	0	0	0	0	0	0	0	0	0	0	0	0	0	0	0	0	0	0	0	0	0	0	0	0	0	0	0	0	0	0	79	39	1370	1449	1449	0	0	1002	368	0	0	1036	413	0	0	100	1
1	63	12	AHCL	TAG_1042	12623	15239	130	302	331	144	88	118	60	92	79	0	232	278	162	90	128	87	66	47	0	0	0	0	0	0	0	0	0	0	0	0	0	0	0	0	0	0	0	0	0	0	0	0	0	0	0	0	0	0	0	0	0	0	0	0	0	0	0	0	79	37	356	431	431	0	0	214	142	0	0	243	188	0	0	100	1
1	64	12	AHCM	TAG_1043	12813	15248	130	572	627	274	86	124	78	100	96	0	334	329	155	95	116	57	89	76	0	0	0	0	0	0	0	0	0	0	0	0	0	0	0	0	0	0	0	0	0	0	0	0	0	0	0	0	0	0	0	0	0	0	0	0	0	0	0	0	78	35	725	775	775	0	0	486	239	0	0	541	234	0	0	100	1
1	65	12	AHCN	TAG_1044	12999	15247	130	704	775	312	90	128	66	100	100	0	1049	1065	351	86	125	74	100	100	0	0	0	0	0	0	0	0	0	0	0	0	0	0	0	0	0	0	0	0	0	0	0	0	0	0	0	0	0	0	0	0	0	0	0	0	0	0	0	0	74	42	1577	1664	1664	0	0	614	963	0	0	685	979	0	0	100	1
1	66	12	AHDA	TAG_1045	13189	15248	130	510	546	210	83	118	63	100	100	0	957	1055	402	109	128	57	100	100	0	0	0	0	0	0	0	0	0	0	0	0	0	0	0	0	0	0	0	0	0	0	0	0	0	0	0	0	0	0	0	0	0	0	0	0	0	0	0	0	77	39	1275	1409	1409	0	0	427	848	0	0	463	946	0	0	100	1
1	67	12	AHDB	TAG_1046	13377	15247	130	2319	2348	545	87	119	61	100	100	0	1613	1626	401	108	134	77	100	100	0	0	0	0	0	0	0	0	0	0	0	0	0	0	0	0	0	0	0	0	0	0	0	0	0	0	0	0	0	0	0	0	0	0	0	0	0	0	0	0	78	35	3737	3779	3779	0	0	2232	1505	0	0	2261	1518	0	0	100	1
1	68	12	AHDC	TAG_1047	13567	15249	130	758	815	332	87	129	91	100	99	0	1150	1155	375	85	112	62	100	100	0	0	0	0	0	0	0	0	0	0	0	0	0	0	0	0	0	0	0	0	0	0	0	0	0	0	0	0	0	0	0	0	0	0	0	0	0	0	0	0	79	35	1736	1798	1798	0	0	671	1065	0	0	728	1070	0	0	100	1
1	69	12	AHDD	TAG_1048	13756	15246	130	513	539	264	116	148	87	96	84	0	285	316	168	87	118	63	84	74	0	0	0	0	0	0	0	0	0	0	0	0	0	0	0	0	0	0	0	0	0	0	0	0	0	0	0	0	0	0	0	0	0	0	0	0	0	0	0	0	77	39	595	652	652	0	0	397	198	0	0	423	229	0	0	100	1
1	70	12	AHDE	TAG_1049	13946	15250	130	690	760	283	77	104	48	100	100	0	387	415	195	98	125	59	95	90	0	0	0	0	0	0	0	0	0	0	0	0	0	0	0	0	0	0	0	0	0	0	0	0	0	0	0	0	0	0	0	0	0	0	0	0	0	0	0	0	81	38	902	1000	1000	0	0	613	289	0	0	683	317	0	0	100	1
1	71	12	AHDF	TAG_1050	14137	15253	130	446	449	207	86	117	56	96	85	0	252	279	169	90	149	102	59	38	0	0	0	0	0	0	0	0	0	0	0	0	0	0	0	0	0	0	0	0	0	0	0	0	0	0	0	0	0	0	0	0	0	0	0	0	0	0	0	0	80	36	522	552	552	0	0	360	162	0	0	363	189	0	0	100	1
1	72	12	AHDG	TAG_1051	14322	15252	130	493	545	232	95	124	63	99	95	0	702	694	287	91	108	37	100	100	0	0	0	0	0	0	0	0	0	0	0	0	0	0	0	0	0	0	0	0	0	0	0	0	0	0	0	0	0	0	0	0	0	0	0	0	0	0	0	0	80	38	1009	1053	1053	0	0	398	611	0	0	450	603	0	0	100	1
1	73	12	AHDH	TAG_1052	14506	15252	130	593	638	245	88	116	60	100	99	0	340	354	168	90	125	62	90	78	0	0	0	0	0	0	0	0	0	0	0	0	0	0	0	0	0	0	0	0	0	0	0	0	0	0	0	0	0	0	0	0	0	0	0	0	0	0	0	0	80	38	755	814	814	0	0	505	250	0	0	550	264	0	0	100	1
1	74	12	AHDI	TAG_1053	14697	15253	130	5478	5593	821	89	137	92	100	100	0	1172	1244	357	107	152	113	100	100	0	0	0	0	0	0	0	0	0	0	0	0	0	0	0	0	0	0	0	0	0	0	0	0	0	0	0	0	0	0	0	0	0	0	0	0	0	0	0	0	79	38	6454	6641	6641	0	0	5389	1065	0	0	5504	1137	0	0	100	1
1	75	12	AHDL	TAG_1054	14884	15254	130	520	543	227	96	125	82	99	89	0	324	352	162	84	104	47	96	88	0	0	0	0	0	0	0	0	0	0	0	0	0	0	0	0	0	0	0	0	0	0	0	0	0	0	0	0	0	0	0	0	0	0	0	0	0	0	0	0	80	38	664	715	715	0	0	424	240	0	0	447	268	0	0	100	1
1	76	12	AHDM	TAG_1055	15073	15256	130	2623	2601	586	107	144	82	100	100	0	516	548	244	84	108	62	97	96	0	0	0	0	0	0	0	0	0	0	0	0	0	0	0	0	0	0	0	0	0	0	0	0	0	0	0	0	0	0	0	0	0	0	0	0	0	0	0	0	78	35	2948	2958	2958	0	0	2516	432	0	0	2494	464	0	0	100	1
1	77	12	AHDN	TAG_1056	15263	15257	130	498	558	246	93	127	69	100	96	0	265	310	205	87	125	69	78	60	0	0	0	0	0	0	0	0	0	0	0	0	0	0	0	0	0	0	0	0	0	0	0	0	0	0	0	0	0	0	0	0	0	0	0	0	0	0	0	0	77	37	583	688	688	0	0	405	178	0	0	465	223	0	0	100	1
1	78	12	AHEA	TAG_1057	15448	15255	130	414	451	183	82	109	63	97	94	0	295	380	208	86	119	55	94	81	0	0	0	0	0	0	0	0	0	0	0	0	0	0	0	0	0	0	0	0	0	0	0	0	0	0	0	0	0	0	0	0	0	0	0	0	0	0	0	0	78	37	541	663	663	0	0	332	209	0	0	369	294	0	0	100	1
1	79	12	AHEB	TAG_1058	15638	15257	130	318	350	185	85	126	88	86	62	0	196	218	122	83	102	45	74	57	0	0	0	0	0	0	0	0	0	0	0	0	0	0	0	0	0	0	0	0	0	0	0	0	0	0	0	0	0	0	0	0	0	0	0	0	0	0	0	0	76	39	346	400	400	0	0	233	113	0	0	265	135	0	0	100	1
1	80	12	AHEC	TAG_1059	15831	15256	130	494	501	188	82	118	70	99	94	0	394	418	187	88	121	72	96	81	0	0	0	0	0	0	0	0	0	0	0	0	0	0	0	0	0	0	0	0	0	0	0	0	0	0	0	0	0	0	0	0	0	0	0	0	0	0	0	0	77	38	718	749	749	0	0	412	306	0	0	419	330	0	0	100	1
1	81	12	AHED	TAG_1060	16013	15256	130	345	392	225	82	101	42	96	92	0	391	401	214	91	127	65	89	80	0	0	0	0	0	0	0	0	0	0	0	0	0	0	0	0	0	0	0	0	0	0	0	0	0	0	0	0	0	0	0	0	0	0	0	0	0	0	0	0	78	36	563	620	620	0	0	263	300	0	0	310	310	0	0	100	1
1	82	12	AHEE	TAG_1061	16205	15260	130	293	318	156	84	116	59	91	77	0	253	266	135	105	127	63	73	52	0	0	0	0	0	0	0	0	0	0	0	0	0	0	0	0	0	0	0	0	0	0	0	0	0	0	0	0	0	0	0	0	0	0	0	0	0	0	0	0	75	37	357	395	395	0	0	209	148	0	0	234	161	0	0	100	1
1	83	12	AHEF	TAG_1062	16386	15255	130	442	445	193	94	128	64	94	87	0	234	288	172	83	106	56	77	64	0	0	0	0	0	0	0	0	0	0	0	0	0	0	0	0	0	0	0	0	0	0	0	0	0	0	0	0	0	0	0	0	0	0	0	0	0	0	0	0	78	35	499	556	556	0	0	348	151	0	0	351	205	0	0	100	1
1	84	12	AHEG	TAG_1063	16580	15262	130	274	318	165	87	126	63	86	67	0	236	250	131	82	116	94	61	41	0	0	0	0	0	0	0	0	0	0	0	0	0	0	0	0	0	0	0	0	0	0	0	0	0	0	0	0	0	0	0	0	0	0	0	0	0	0	0	0	76	40	341	399	399	0	0	187	154	0	0	231	168	0	0	100	1
1	85	12	AHEH	TAG_1064	16762	15266	140	307	339	172	84	110	49	92	78	0	276	286	149	84	112	64	81	67	0	0	0	0	0	0	0	0	0	0	0	0	0	0	0	0	0	0	0	0	0	0	0	0	0	0	0	0	0	0	0	0	0	0	0	0	0	0	0	0	72	36	415	457	457	0	0	223	192	0	0	255	202	0	0	100	1
1	86	12	AHEI	TAG_1065	16956	15263	130	968	969	334	90	134	87	100	100	0	840	854	303	109	126	64	100	100	0	0	0	0	0	0	0	0	0	0	0	0	0	0	0	0	0	0	0	0	0	0	0	0	0	0	0	0	0	0	0	0	0	0	0	0	0	0	0	0	81	36	1609	1624	1624	0	0	878	731	0	0	879	745	0	0	100	1
1	87	12	AHEL	TAG_1066	17146	15260	130	305	344	175	84	123	82	83	65	0	213	232	131	87	108	43	74	62	0	0	0	0	0	0	0	0	0	0	0	0	0	0	0	0	0	0	0	0	0	0	0	0	0	0	0	0	0	0	0	0	0	0	0	0	0	0	0	0	81	37	347	405	405	0	0	221	126	0	0	260	145	0	0	100	1
1	88	12	AHEM	TAG_1067	17334	15262	130	337	360	182	82	107	53	94	86	0	284	330	187	91	128	69	80	59	0	0	0	0	0	0	0	0	0	0	0	0	0	0	0	0	0	0	0	0	0	0	0	0	0	0	0	0	0	0	0	0	0	0	0	0	0	0	0	0	78	34	448	517	517	0	0	255	193	0	0	278	239	0	0	100	1
1	89	12	AHEN	TAG_1068	17527	15257	130	319	366	169	84	132	86	90	74	0	226	242	129	91	143	93	62	30	0	0	0	0	0	0	0	0	0	0	0	0	0	0	0	0	0	0	0	0	0	0	0	0	0	0	0	0	0	0	0	0	0	0	0	0	0	0	0	0	73	35	370	433	433	0	0	235	135	0	0	282	151	0	0	100	1
1	90	12	AHFA	TAG_1069	17710	15266	130	783	821	296	104	151	111	100	99	0	313	356	180	90	121	69	94	71	0	0	0	0	0	0	0	0	0	0	0	0	0	0	0	0	0	0	0	0	0	0	0	0	0	0	0	0	0	0	0	0	0	0	0	0	0	0	0	0	77	38	902	983	983	0	0	679	223	0	0	717	266	0	0	100	1
1	91	12	AHFB	TAG_1070	17899	15265	130	863	847	273	90	119	51	100	100	0	319	376	158	83	108	66	96	87	0	0	0	0	0	0	0	0	0	0	0	0	0	0	0	0	0	0	0	0	0	0	0	0	0	0	0	0	0	0	0	0	0	0	0	0	0	0	0	0	76	39	1009	1050	1050	0	0	773	236	0	0	757	293	0	0	100	1
1	92	12	AHFC	TAG_1071	18088	15266	130	846	919	340	100	149	101	100	99	0	313	372	200	96	139	109	82	49	0	0	0	0	0	0	0	0	0	0	0	0	0	0	0	0	0	0	0	0	0	0	0	0	0	0	0	0	0	0	0	0	0	0	0	0	0	0	0	0	77	37	963	1095	1095	0	0	746	217	0	0	819	276	0	0	100	1
1	93	12	AHFD	TAG_1072	18275	15266	130	1023	1022	305	98	132	74	100	100	0	339	413	196	94	123	68	94	81	0	0	0	0	0	0	0	0	0	0	0	0	0	0	0	0	0	0	0	0	0	0	0	0	0	0	0	0	0	0	0	0	0	0	0	0	0	0	0	0	78	38	1170	1243	1243	0	0	925	245	0	0	924	319	0	0	100	1
1	94	12	AHFE	TAG_1073	18465	15268	130	1575	1594	420	92	128	67	100	100	0	375	381	154	83	123	61	91	89	0	0	0	0	0	0	0	0	0	0	0	0	0	0	0	0	0	0	0	0	0	0	0	0	0	0	0	0	0	0	0	0	0	0	0	0	0	0	0	0	80	41	1775	1800	1800	0	0	1483	292	0	0	1502	298	0	0	100	1
1	95	12	AHFF	TAG_1074	18652	15270	130	16030	15919	2371	152	281	271	100	100	0	1516	1532	422	100	127	70	100	100	0	0	0	0	0	0	0	0	0	0	0	0	0	0	0	0	0	0	0	0	0	0	0	0	0	0	0	0	0	0	0	0	0	0	0	0	0	0	0	0	80	35	17294	17199	17199	0	0	15878	1416	0	0	15767	1432	0	0	100	1
1	96	12	AHFG	TAG_1075	18837	15269	130	642	660	266	118	172	146	96	81	0	374	370	152	90	122	74	91	79	0	0	0	0	0	0	0	0	0	0	0	0	0	0	0	0	0	0	0	0	0	0	0	0	0	0	0	0	0	0	0	0	0	0	0	0	0	0	0	0	79	37	808	822	822	0	0	524	284	0	0	542	280	0	0	100	1
1	97	12	AHFH	TAG_1076	19027	15273	130	656	683	273	88	130	75	100	96	0	316	329	141	81	120	102	85	64	0	0	0	0	0	0	0	0	0	0	0	0	0	0	0	0	0	0	0	0	0	0	0	0	0	0	0	0	0	0	0	0	0	0	0	0	0	0	0	0	80	38	803	843	843	0	0	568	235	0	0	595	248	0	0	100	1
1	98	12	AHFI	TAG_1077	19215	15272	130	661	669	245	98	143	91	100	98	0	1007	1024	316	90	125	72	100	100	0	0	0	0	0	0	0	0	0	0	0	0	0	0	0	0	0	0	0	0	0	0	0	0	0	0	0	0	0	0	0	0	0	0	0	0	0	0	0	0	80	36	1480	1505	1505	0	0	563	917	0	0	571	934	0	0	100	1
1	99	12	AHFL	TAG_1078	19403	15271	130	2069	2116	572	103	151	101	100	100	0	1085	1127	367	83	122	76	100	100	0	0	0	0	0	0	0	0	0	0	0	0	0	0	0	0	0	0	0	0	0	0	0	0	0	0	0	0	0	0	0	0	0	0	0	0	0	0	0	0	80	38	2968	3057	3057	0	0	1966	1002	0	0	2013	1044	0	0	100	1
1	100	12	AHFM	TAG_1079	19593	15274	130	1118	1128	341	81	107	60	100	100	0	681	747	299	85	118	64	100	100	0	0	0	0	0	0	0	0	0	0	0	0	0	0	0	0	0	0	0	0	0	0	0	0	0	0	0	0	0	0	0	0	0	0	0	0	0	0	0	0	78	38	1633	1709	1709	0	0	1037	596	0	0	1047	662	0	0	100	1
1	101	12	Pro25G	Pro25G	19773	15271	130	6918	7135	1450	124	204	157	100	100	0	4143	4264	806	99	173	131	100	100	0	0	0	0	0	0	0	0	0	0	0	0	0	0	0	0	0	0	0	0	0	0	0	0	0	0	0	0	0	0	0	0	0	0	0	0	0	0	0	0	79	36	10838	11176	11176	0	0	6794	4044	0	0	7011	4165	0	0	100	1
1	102	12	AHFN	TAG_1080	19967	15273	130	8543	8747	1359	161	220	167	100	100	0	1894	1998	492	103	149	98	100	100	0	0	0	0	0	0	0	0	0	0	0	0	0	0	0	0	0	0	0	0	0	0	0	0	0	0	0	0	0	0	0	0	0	0	0	0	0	0	0	0	78	38	10173	10481	10481	0	0	8382	1791	0	0	8586	1895	0	0	100	1
1	103	12	AHGA	TAG_1081	20159	15274	130	306	318	154	84	106	57	86	75	0	196	226	126	93	133	88	53	34	0	0	0	0	0	0	0	0	0	0	0	0	0	0	0	0	0	0	0	0	0	0	0	0	0	0	0	0	0	0	0	0	0	0	0	0	0	0	0	0	77	36	325	367	367	0	0	222	103	0	0	234	133	0	0	100	1
1	104	12	AHGB	TAG_1082	20343	15271	130	291	338	154	84	127	84	90	63	0	147	188	110	87	125	96	37	19	0	0	0	0	0	0	0	0	0	0	0	0	0	0	0	0	0	0	0	0	0	0	0	0	0	0	0	0	0	0	0	0	0	0	0	0	0	0	0	0	73	37	267	355	355	0	0	207	60	0	0	254	101	0	0	100	1
1	105	12	AHGC	TAG_1083	20535	15279	130	478	495	206	96	118	65	98	91	0	176	193	90	89	107	49	65	44	0	0	0	0	0	0	0	0	0	0	0	0	0	0	0	0	0	0	0	0	0	0	0	0	0	0	0	0	0	0	0	0	0	0	0	0	0	0	0	0	80	38	469	503	503	0	0	382	87	0	0	399	104	0	0	100	1
1	106	12	AHGD	TAG_1084	20721	15275	140	279	304	161	93	133	85	77	53	0	159	197	111	78	103	57	68	43	0	0	0	0	0	0	0	0	0	0	0	0	0	0	0	0	0	0	0	0	0	0	0	0	0	0	0	0	0	0	0	0	0	0	0	0	0	0	0	0	74	38	267	330	330	0	0	186	81	0	0	211	119	0	0	100	1
1	107	12	AHGE	TAG_1085	20907	15277	130	282	322	156	90	123	63	88	67	0	163	199	139	93	130	83	46	25	0	0	0	0	0	0	0	0	0	0	0	0	0	0	0	0	0	0	0	0	0	0	0	0	0	0	0	0	0	0	0	0	0	0	0	0	0	0	0	0	69	35	262	338	338	0	0	192	70	0	0	232	106	0	0	100	1
1	108	12	AHGF	TAG_1086	21092	15284	130	323	353	173	83	107	50	95	87	0	183	191	98	99	134	78	51	24	0	0	0	0	0	0	0	0	0	0	0	0	0	0	0	0	0	0	0	0	0	0	0	0	0	0	0	0	0	0	0	0	0	0	0	0	0	0	0	0	75	37	324	362	362	0	0	240	84	0	0	270	92	0	0	100	1
1	109	12	AHGG	TAG_1087	21280	15287	130	275	310	163	92	115	56	88	77	0	176	194	108	90	138	86	51	21	0	0	0	0	0	0	0	0	0	0	0	0	0	0	0	0	0	0	0	0	0	0	0	0	0	0	0	0	0	0	0	0	0	0	0	0	0	0	0	0	73	40	269	322	322	0	0	183	86	0	0	218	104	0	0	100	1
1	110	12	AHGH	TAG_1088	21467	15274	130	226	266	122	90	115	53	87	64	0	168	202	119	89	114	56	59	41	0	0	0	0	0	0	0	0	0	0	0	0	0	0	0	0	0	0	0	0	0	0	0	0	0	0	0	0	0	0	0	0	0	0	0	0	0	0	0	0	75	35	215	289	289	0	0	136	79	0	0	176	113	0	0	100	1
1	111	12	AHGI	TAG_1089	21664	15280	130	316	344	180	83	109	53	90	80	0	153	185	118	85	119	72	50	33	0	0	0	0	0	0	0	0	0	0	0	0	0	0	0	0	0	0	0	0	0	0	0	0	0	0	0	0	0	0	0	0	0	0	0	0	0	0	0	0	78	35	301	361	361	0	0	233	68	0	0	261	100	0	0	100	1
1	112	12	Pro25G_onG3PDH570_10Ts	Pro25G_onG3PDH570_10Ts	21852	15285	130	15003	15006	1753	149	230	172	100	100	0	9158	9262	1197	123	215	186	100	100	0	0	0	0	0	0	0	0	0	0	0	0	0	0	0	0	0	0	0	0	0	0	0	0	0	0	0	0	0	0	0	0	0	0	0	0	0	0	0	0	79	36	23889	23996	23996	0	0	14854	9035	0	0	14857	9139	0	0	100	1
1	1	13	Pro25G_onG3PDH570_10Ts	Pro25G_onG3PDH570_10Ts	945	15401	130	14214	14267	1714	281	331	220	100	100	0	8529	9414	1630	138	180	105	100	100	0	0	0	0	0	0	0	0	0	0	0	0	0	0	0	0	0	0	0	0	0	0	0	0	0	0	0	0	0	0	0	0	0	0	0	0	0	0	0	0	80	36	22324	23262	23262	0	0	13933	8391	0	0	13986	9276	0	0	100	1
1	2	13	AHGL	TAG_1090	1134	15407	140	267	309	169	81	92	34	93	84	0	205	230	110	85	136	96	58	30	0	0	0	0	0	0	0	0	0	0	0	0	0	0	0	0	0	0	0	0	0	0	0	0	0	0	0	0	0	0	0	0	0	0	0	0	0	0	0	0	73	39	306	373	373	0	0	186	120	0	0	228	145	0	0	100	1
1	3	13	AHGM	TAG_1091	1324	15413	130	415	408	187	106	123	55	94	83	0	183	207	111	91	124	57	59	47	0	0	0	0	0	0	0	0	0	0	0	0	0	0	0	0	0	0	0	0	0	0	0	0	0	0	0	0	0	0	0	0	0	0	0	0	0	0	0	0	71	38	401	418	418	0	0	309	92	0	0	302	116	0	0	100	1
1	4	13	AHGN	TAG_1092	1510	15405	130	267	297	159	87	123	83	81	54	0	157	187	110	85	112	56	58	33	0	0	0	0	0	0	0	0	0	0	0	0	0	0	0	0	0	0	0	0	0	0	0	0	0	0	0	0	0	0	0	0	0	0	0	0	0	0	0	0	69	38	252	312	312	0	0	180	72	0	0	210	102	0	0	100	1
1	5	13	AHHA	TAG_1093	1699	15411	140	282	320	152	85	119	92	83	56	0	384	397	194	88	127	69	91	77	0	0	0	0	0	0	0	0	0	0	0	0	0	0	0	0	0	0	0	0	0	0	0	0	0	0	0	0	0	0	0	0	0	0	0	0	0	0	0	0	78	39	493	544	544	0	0	197	296	0	0	235	309	0	0	100	1
1	6	13	AHHB	TAG_1094	1887	15407	130	510	579	214	84	100	38	100	100	0	187	211	112	87	115	62	67	40	0	0	0	0	0	0	0	0	0	0	0	0	0	0	0	0	0	0	0	0	0	0	0	0	0	0	0	0	0	0	0	0	0	0	0	0	0	0	0	0	78	35	526	619	619	0	0	426	100	0	0	495	124	0	0	100	1
1	7	13	AHHC	TAG_1095	2071	15408	130	343	372	170	100	123	55	95	82	0	159	183	103	83	109	70	51	30	0	0	0	0	0	0	0	0	0	0	0	0	0	0	0	0	0	0	0	0	0	0	0	0	0	0	0	0	0	0	0	0	0	0	0	0	0	0	0	0	74	35	319	372	372	0	0	243	76	0	0	272	100	0	0	100	1
1	8	13	AHHD	TAG_1096	2256	15414	120	373	390	178	82	108	55	96	86	0	175	199	105	94	123	59	60	38	0	0	0	0	0	0	0	0	0	0	0	0	0	0	0	0	0	0	0	0	0	0	0	0	0	0	0	0	0	0	0	0	0	0	0	0	0	0	0	0	80	36	372	413	413	0	0	291	81	0	0	308	105	0	0	100	1
1	9	13	AHHE	TAG_1097	2453	15418	130	316	359	156	83	103	50	94	86	0	187	208	109	88	129	82	56	35	0	0	0	0	0	0	0	0	0	0	0	0	0	0	0	0	0	0	0	0	0	0	0	0	0	0	0	0	0	0	0	0	0	0	0	0	0	0	0	0	78	37	332	396	396	0	0	233	99	0	0	276	120	0	0	100	1
1	10	13	AHHF	TAG_1098	2641	15414	130	573	562	244	84	114	65	96	94	0	154	195	120	98	114	47	53	39	0	0	0	0	0	0	0	0	0	0	0	0	0	0	0	0	0	0	0	0	0	0	0	0	0	0	0	0	0	0	0	0	0	0	0	0	0	0	0	0	78	37	545	575	575	0	0	489	56	0	0	478	97	0	0	100	1
1	11	13	AHHG	TAG_1099	2828	15423	140	322	355	177	90	127	79	92	64	0	191	216	120	87	120	78	61	35	0	0	0	0	0	0	0	0	0	0	0	0	0	0	0	0	0	0	0	0	0	0	0	0	0	0	0	0	0	0	0	0	0	0	0	0	0	0	0	0	75	36	336	394	394	0	0	232	104	0	0	265	129	0	0	100	1
1	12	13	AHHH	TAG_1100	3015	15407	140	339	387	162	88	122	64	97	85	0	204	220	118	86	118	58	68	51	0	0	0	0	0	0	0	0	0	0	0	0	0	0	0	0	0	0	0	0	0	0	0	0	0	0	0	0	0	0	0	0	0	0	0	0	0	0	0	0	74	35	369	433	433	0	0	251	118	0	0	299	134	0	0	100	1
1	13	13	AHHI	TAG_1101	3207	15414	130	2853	2959	620	99	125	70	100	100	0	612	646	288	94	132	80	99	96	0	0	0	0	0	0	0	0	0	0	0	0	0	0	0	0	0	0	0	0	0	0	0	0	0	0	0	0	0	0	0	0	0	0	0	0	0	0	0	0	78	38	3272	3412	3412	0	0	2754	518	0	0	2860	552	0	0	100	1
1	14	13	AHHL	TAG_1102	3397	15411	130	309	344	176	84	136	98	79	56	0	208	238	136	82	113	76	63	43	0	0	0	0	0	0	0	0	0	0	0	0	0	0	0	0	0	0	0	0	0	0	0	0	0	0	0	0	0	0	0	0	0	0	0	0	0	0	0	0	80	38	351	416	416	0	0	225	126	0	0	260	156	0	0	100	1
1	15	13	AHHM	TAG_1103	3581	15415	130	283	335	185	84	116	74	85	61	0	171	209	128	84	105	45	63	47	0	0	0	0	0	0	0	0	0	0	0	0	0	0	0	0	0	0	0	0	0	0	0	0	0	0	0	0	0	0	0	0	0	0	0	0	0	0	0	0	79	35	286	376	376	0	0	199	87	0	0	251	125	0	0	100	1
1	16	13	AHHN	TAG_1104	3766	15415	130	369	372	169	88	122	78	87	75	0	177	210	135	83	113	56	65	46	0	0	0	0	0	0	0	0	0	0	0	0	0	0	0	0	0	0	0	0	0	0	0	0	0	0	0	0	0	0	0	0	0	0	0	0	0	0	0	0	79	37	375	411	411	0	0	281	94	0	0	284	127	0	0	100	1
1	17	13	AHIA	TAG_1105	3957	15420	130	336	394	168	104	126	58	97	87	0	273	272	133	100	142	83	69	53	0	0	0	0	0	0	0	0	0	0	0	0	0	0	0	0	0	0	0	0	0	0	0	0	0	0	0	0	0	0	0	0	0	0	0	0	0	0	0	0	78	35	405	462	462	0	0	232	173	0	0	290	172	0	0	100	1
1	18	13	AHIB	TAG_1106	4147	15421	130	417	445	200	80	99	42	99	96	0	868	915	328	97	124	62	100	100	0	0	0	0	0	0	0	0	0	0	0	0	0	0	0	0	0	0	0	0	0	0	0	0	0	0	0	0	0	0	0	0	0	0	0	0	0	0	0	0	80	39	1108	1183	1183	0	0	337	771	0	0	365	818	0	0	100	1
1	19	13	AHIC	TAG_1107	4335	15419	130	712	718	286	103	117	53	100	96	0	419	460	193	112	137	75	95	85	0	0	0	0	0	0	0	0	0	0	0	0	0	0	0	0	0	0	0	0	0	0	0	0	0	0	0	0	0	0	0	0	0	0	0	0	0	0	0	0	81	37	916	963	963	0	0	609	307	0	0	615	348	0	0	100	1
1	20	13	AHID	TAG_1108	4524	15422	130	1685	1741	434	103	128	79	100	100	0	1080	1107	336	89	142	98	100	100	0	0	0	0	0	0	0	0	0	0	0	0	0	0	0	0	0	0	0	0	0	0	0	0	0	0	0	0	0	0	0	0	0	0	0	0	0	0	0	0	80	35	2573	2656	2656	0	0	1582	991	0	0	1638	1018	0	0	100	1
1	21	13	AHIE	TAG_1109	4712	15422	130	1892	1913	485	102	135	91	100	100	0	310	332	136	85	126	82	93	74	0	0	0	0	0	0	0	0	0	0	0	0	0	0	0	0	0	0	0	0	0	0	0	0	0	0	0	0	0	0	0	0	0	0	0	0	0	0	0	0	80	38	2015	2058	2058	0	0	1790	225	0	0	1811	247	0	0	100	1
1	22	13	AHIF	TAG_1110	4894	15426	120	413	417	164	91	122	77	96	83	0	214	256	139	85	119	70	71	47	0	0	0	0	0	0	0	0	0	0	0	0	0	0	0	0	0	0	0	0	0	0	0	0	0	0	0	0	0	0	0	0	0	0	0	0	0	0	0	0	78	39	451	497	497	0	0	322	129	0	0	326	171	0	0	100	1
1	23	13	AHIG	TAG_1111	5088	15419	130	485	525	229	99	123	68	99	92	0	450	457	201	94	130	85	92	78	0	0	0	0	0	0	0	0	0	0	0	0	0	0	0	0	0	0	0	0	0	0	0	0	0	0	0	0	0	0	0	0	0	0	0	0	0	0	0	0	78	35	742	789	789	0	0	386	356	0	0	426	363	0	0	100	1
1	24	13	AHIH	TAG_1112	5274	15424	130	375	409	181	84	105	39	99	95	0	226	255	123	82	114	80	71	45	0	0	0	0	0	0	0	0	0	0	0	0	0	0	0	0	0	0	0	0	0	0	0	0	0	0	0	0	0	0	0	0	0	0	0	0	0	0	0	0	80	37	435	498	498	0	0	291	144	0	0	325	173	0	0	100	1
1	25	13	AHII	TAG_1113	5465	15425	130	413	433	182	88	116	60	98	93	0	650	661	242	121	141	78	98	98	0	0	0	0	0	0	0	0	0	0	0	0	0	0	0	0	0	0	0	0	0	0	0	0	0	0	0	0	0	0	0	0	0	0	0	0	0	0	0	0	80	41	854	885	885	0	0	325	529	0	0	345	540	0	0	100	1
1	26	13	AHIL	TAG_1114	5650	15427	130	332	368	198	98	125	62	84	74	0	1289	1292	373	102	136	66	100	100	0	0	0	0	0	0	0	0	0	0	0	0	0	0	0	0	0	0	0	0	0	0	0	0	0	0	0	0	0	0	0	0	0	0	0	0	0	0	0	0	74	40	1421	1460	1460	0	0	234	1187	0	0	270	1190	0	0	100	1
1	27	13	AHIM	TAG_1115	5838	15428	130	601	601	254	84	124	84	99	95	0	248	276	138	103	118	47	80	67	0	0	0	0	0	0	0	0	0	0	0	0	0	0	0	0	0	0	0	0	0	0	0	0	0	0	0	0	0	0	0	0	0	0	0	0	0	0	0	0	79	36	662	690	690	0	0	517	145	0	0	517	173	0	0	100	1
1	28	13	AHIN	TAG_1116	6024	15424	120	440	477	199	87	119	73	99	92	0	346	367	161	84	109	55	95	86	0	0	0	0	0	0	0	0	0	0	0	0	0	0	0	0	0	0	0	0	0	0	0	0	0	0	0	0	0	0	0	0	0	0	0	0	0	0	0	0	79	41	615	673	673	0	0	353	262	0	0	390	283	0	0	100	1
1	29	13	AHLA	TAG_1117	6215	15426	130	575	589	253	93	119	66	99	92	0	670	706	253	83	131	94	100	98	0	0	0	0	0	0	0	0	0	0	0	0	0	0	0	0	0	0	0	0	0	0	0	0	0	0	0	0	0	0	0	0	0	0	0	0	0	0	0	0	79	38	1069	1119	1119	0	0	482	587	0	0	496	623	0	0	100	1
1	30	13	AHLB	TAG_1118	6405	15429	130	395	444	209	83	112	61	99	95	0	284	326	173	103	140	86	80	56	0	0	0	0	0	0	0	0	0	0	0	0	0	0	0	0	0	0	0	0	0	0	0	0	0	0	0	0	0	0	0	0	0	0	0	0	0	0	0	0	81	37	493	584	584	0	0	312	181	0	0	361	223	0	0	100	1
1	31	13	AHLC	TAG_1119	6594	15427	130	510	524	186	102	125	61	100	99	0	749	823	328	88	123	69	100	100	0	0	0	0	0	0	0	0	0	0	0	0	0	0	0	0	0	0	0	0	0	0	0	0	0	0	0	0	0	0	0	0	0	0	0	0	0	0	0	0	77	38	1069	1157	1157	0	0	408	661	0	0	422	735	0	0	100	1
1	32	13	AHLD	TAG_1120	6784	15428	130	2460	2501	442	91	135	76	100	100	0	714	712	257	98	134	73	99	98	0	0	0	0	0	0	0	0	0	0	0	0	0	0	0	0	0	0	0	0	0	0	0	0	0	0	0	0	0	0	0	0	0	0	0	0	0	0	0	0	79	41	2985	3024	3024	0	0	2369	616	0	0	2410	614	0	0	100	1
1	33	13	AHLE	TAG_1121	6975	15430	130	478	477	212	83	112	58	100	94	0	234	276	147	89	114	49	87	67	0	0	0	0	0	0	0	0	0	0	0	0	0	0	0	0	0	0	0	0	0	0	0	0	0	0	0	0	0	0	0	0	0	0	0	0	0	0	0	0	79	37	540	581	581	0	0	395	145	0	0	394	187	0	0	100	1
1	34	13	AHLF	TAG_1122	7161	15428	130	406	449	228	98	129	64	92	85	0	245	281	144	103	150	88	67	41	0	0	0	0	0	0	0	0	0	0	0	0	0	0	0	0	0	0	0	0	0	0	0	0	0	0	0	0	0	0	0	0	0	0	0	0	0	0	0	0	75	38	450	529	529	0	0	308	142	0	0	351	178	0	0	100	1
1	35	13	AHLG	TAG_1123	7351	15432	130	337	382	208	112	141	74	85	72	0	378	400	169	107	146	106	92	62	0	0	0	0	0	0	0	0	0	0	0	0	0	0	0	0	0	0	0	0	0	0	0	0	0	0	0	0	0	0	0	0	0	0	0	0	0	0	0	0	79	42	496	563	563	0	0	225	271	0	0	270	293	0	0	100	1
1	36	13	AHLH	TAG_1124	7539	15435	130	300	358	179	82	121	77	94	68	0	198	234	125	85	121	74	62	43	0	0	0	0	0	0	0	0	0	0	0	0	0	0	0	0	0	0	0	0	0	0	0	0	0	0	0	0	0	0	0	0	0	0	0	0	0	0	0	0	77	37	331	425	425	0	0	218	113	0	0	276	149	0	0	100	1
1	37	13	AHLI	TAG_1125	7720	15432	130	522	547	240	84	115	58	99	96	0	323	369	184	95	130	76	87	75	0	0	0	0	0	0	0	0	0	0	0	0	0	0	0	0	0	0	0	0	0	0	0	0	0	0	0	0	0	0	0	0	0	0	0	0	0	0	0	0	79	42	666	737	737	0	0	438	228	0	0	463	274	0	0	100	1
1	38	13	AHLL	TAG_1126	7912	15433	130	515	522	232	84	113	55	99	95	0	323	347	160	82	111	56	94	85	0	0	0	0	0	0	0	0	0	0	0	0	0	0	0	0	0	0	0	0	0	0	0	0	0	0	0	0	0	0	0	0	0	0	0	0	0	0	0	0	80	37	672	703	703	0	0	431	241	0	0	438	265	0	0	100	1
1	39	13	AHLM	TAG_1127	8096	15434	130	605	626	242	86	118	60	100	95	0	438	459	184	96	118	93	91	83	0	0	0	0	0	0	0	0	0	0	0	0	0	0	0	0	0	0	0	0	0	0	0	0	0	0	0	0	0	0	0	0	0	0	0	0	0	0	0	0	80	37	861	903	903	0	0	519	342	0	0	540	363	0	0	100	1
1	40	13	AHLN	TAG_1128	8284	15435	130	404	446	222	87	107	40	99	95	0	312	330	185	97	126	66	78	65	0	0	0	0	0	0	0	0	0	0	0	0	0	0	0	0	0	0	0	0	0	0	0	0	0	0	0	0	0	0	0	0	0	0	0	0	0	0	0	0	80	42	532	592	592	0	0	317	215	0	0	359	233	0	0	100	1
1	41	13	AHMA	TAG_1129	8476	15436	130	628	673	278	81	110	67	100	99	0	486	519	178	92	125	59	99	99	0	0	0	0	0	0	0	0	0	0	0	0	0	0	0	0	0	0	0	0	0	0	0	0	0	0	0	0	0	0	0	0	0	0	0	0	0	0	0	0	78	36	941	1019	1019	0	0	547	394	0	0	592	427	0	0	100	1
1	42	13	R_26135602_33	R_26135602_33	8674	15439	130	380	415	190	96	140	82	93	81	0	235	257	135	92	132	81	67	48	0	0	0	0	0	0	0	0	0	0	0	0	0	0	0	0	0	0	0	0	0	0	0	0	0	0	0	0	0	0	0	0	0	0	0	0	0	0	0	0	73	41	427	484	484	0	0	284	143	0	0	319	165	0	0	100	1
1	43	13	AHMB	TAG_1130	8860	15436	120	467	511	228	85	101	43	100	97	0	272	292	176	85	117	56	75	63	0	0	0	0	0	0	0	0	0	0	0	0	0	0	0	0	0	0	0	0	0	0	0	0	0	0	0	0	0	0	0	0	0	0	0	0	0	0	0	0	75	40	569	633	633	0	0	382	187	0	0	426	207	0	0	100	1
1	44	13	AHMC	TAG_1131	9047	15439	120	853	844	297	96	129	84	100	99	0	326	336	146	84	115	53	95	81	0	0	0	0	0	0	0	0	0	0	0	0	0	0	0	0	0	0	0	0	0	0	0	0	0	0	0	0	0	0	0	0	0	0	0	0	0	0	0	0	79	36	999	1000	1000	0	0	757	242	0	0	748	252	0	0	100	1
1	45	13	Pro25G_onG3PDH570_20bp	Pro25G_onG3PDH570_20bp	9229	15441	140	9616	9703	1292	181	258	191	100	100	0	5909	5896	1034	121	149	88	100	100	0	0	0	0	0	0	0	0	0	0	0	0	0	0	0	0	0	0	0	0	0	0	0	0	0	0	0	0	0	0	0	0	0	0	0	0	0	0	0	0	79	40	15223	15297	15297	0	0	9435	5788	0	0	9522	5775	0	0	100	1
1	46	13	AHMD	TAG_1132	9421	15439	130	646	655	252	96	122	66	100	99	0	636	694	279	89	121	77	99	97	0	0	0	0	0	0	0	0	0	0	0	0	0	0	0	0	0	0	0	0	0	0	0	0	0	0	0	0	0	0	0	0	0	0	0	0	0	0	0	0	78	35	1097	1164	1164	0	0	550	547	0	0	559	605	0	0	100	1
1	47	13	AHME	TAG_1133	9607	15440	130	610	608	236	86	130	93	99	95	0	364	394	175	87	139	138	84	50	0	0	0	0	0	0	0	0	0	0	0	0	0	0	0	0	0	0	0	0	0	0	0	0	0	0	0	0	0	0	0	0	0	0	0	0	0	0	0	0	80	37	801	829	829	0	0	524	277	0	0	522	307	0	0	100	1
1	48	13	AHMF	TAG_1134	9796	15438	130	488	487	194	90	134	93	96	84	0	241	292	192	98	141	92	61	43	0	0	0	0	0	0	0	0	0	0	0	0	0	0	0	0	0	0	0	0	0	0	0	0	0	0	0	0	0	0	0	0	0	0	0	0	0	0	0	0	77	36	541	591	591	0	0	398	143	0	0	397	194	0	0	100	1
1	49	13	AHMG	TAG_1135	9981	15444	130	446	482	239	97	140	85	96	80	0	233	253	150	93	134	85	64	44	0	0	0	0	0	0	0	0	0	0	0	0	0	0	0	0	0	0	0	0	0	0	0	0	0	0	0	0	0	0	0	0	0	0	0	0	0	0	0	0	78	36	489	545	545	0	0	349	140	0	0	385	160	0	0	100	1
1	50	13	AHMH	TAG_1136	10172	15442	130	3230	3723	676	91	137	86	100	100	0	597	624	261	99	138	101	99	94	0	0	0	0	0	0	0	0	0	0	0	0	0	0	0	0	0	0	0	0	0	0	0	0	0	0	0	0	0	0	0	0	0	0	0	0	0	0	0	0	80	37	3637	4157	4157	0	0	3139	498	0	0	3632	525	0	0	100	1
1	51	13	AHMI	TAG_1137	10357	15445	130	479	503	214	87	124	73	95	91	0	202	227	122	94	127	76	63	36	0	0	0	0	0	0	0	0	0	0	0	0	0	0	0	0	0	0	0	0	0	0	0	0	0	0	0	0	0	0	0	0	0	0	0	0	0	0	0	0	78	35	500	549	549	0	0	392	108	0	0	416	133	0	0	100	1
1	52	13	AHML	TAG_1138	10546	15444	130	535	572	271	91	140	81	99	92	0	285	331	183	106	134	84	80	54	0	0	0	0	0	0	0	0	0	0	0	0	0	0	0	0	0	0	0	0	0	0	0	0	0	0	0	0	0	0	0	0	0	0	0	0	0	0	0	0	79	37	623	706	706	0	0	444	179	0	0	481	225	0	0	100	1
1	53	13	YGL236C_RC-221	YGL236C_RC-221	10736	15452	140	316	347	174	89	111	50	90	85	0	195	237	156	83	115	77	57	42	0	0	0	0	0	0	0	0	0	0	0	0	0	0	0	0	0	0	0	0	0	0	0	0	0	0	0	0	0	0	0	0	0	0	0	0	0	0	0	0	79	37	339	412	412	0	0	227	112	0	0	258	154	0	0	100	1
1	54	13	AHMM	TAG_1139	10928	15446	130	786	844	296	85	131	78	100	100	0	325	377	194	105	132	71	90	74	0	0	0	0	0	0	0	0	0	0	0	0	0	0	0	0	0	0	0	0	0	0	0	0	0	0	0	0	0	0	0	0	0	0	0	0	0	0	0	0	78	37	921	1031	1031	0	0	701	220	0	0	759	272	0	0	100	1
1	55	13	AHMN	TAG_1140	11115	15448	130	511	549	235	92	126	93	98	94	0	283	322	166	83	117	65	89	75	0	0	0	0	0	0	0	0	0	0	0	0	0	0	0	0	0	0	0	0	0	0	0	0	0	0	0	0	0	0	0	0	0	0	0	0	0	0	0	0	79	39	619	696	696	0	0	419	200	0	0	457	239	0	0	100	1
1	56	13	AHNA	TAG_1141	11302	15447	130	2196	2188	469	102	152	108	100	100	0	3070	3135	631	103	136	80	100	100	0	0	0	0	0	0	0	0	0	0	0	0	0	0	0	0	0	0	0	0	0	0	0	0	0	0	0	0	0	0	0	0	0	0	0	0	0	0	0	0	77	35	5061	5118	5118	0	0	2094	2967	0	0	2086	3032	0	0	100	1
1	57	13	AHNB	TAG_1142	11489	15448	130	1463	1473	421	93	139	99	100	100	0	4632	4695	811	93	141	93	100	100	0	0	0	0	0	0	0	0	0	0	0	0	0	0	0	0	0	0	0	0	0	0	0	0	0	0	0	0	0	0	0	0	0	0	0	0	0	0	0	0	77	38	5909	5982	5982	0	0	1370	4539	0	0	1380	4602	0	0	100	1
1	58	13	AHNC	TAG_1143	11680	15447	130	6055	6182	878	119	155	88	100	100	0	3726	3752	649	99	148	103	100	100	0	0	0	0	0	0	0	0	0	0	0	0	0	0	0	0	0	0	0	0	0	0	0	0	0	0	0	0	0	0	0	0	0	0	0	0	0	0	0	0	74	40	9563	9716	9716	0	0	5936	3627	0	0	6063	3653	0	0	100	1
1	59	13	AHND	TAG_1144	11866	15449	130	3738	3695	771	129	185	129	100	100	0	1047	1106	382	100	125	50	100	100	0	0	0	0	0	0	0	0	0	0	0	0	0	0	0	0	0	0	0	0	0	0	0	0	0	0	0	0	0	0	0	0	0	0	0	0	0	0	0	0	79	39	4556	4572	4572	0	0	3609	947	0	0	3566	1006	0	0	100	1
1	60	13	AHNE	TAG_1145	12054	15451	130	2330	2325	506	105	133	69	100	100	0	1264	1348	352	90	116	67	100	100	0	0	0	0	0	0	0	0	0	0	0	0	0	0	0	0	0	0	0	0	0	0	0	0	0	0	0	0	0	0	0	0	0	0	0	0	0	0	0	0	78	37	3399	3478	3478	0	0	2225	1174	0	0	2220	1258	0	0	100	1
1	61	13	AHNF	TAG_1146	12245	15451	130	8052	8082	1195	148	193	142	100	100	0	1097	1187	361	102	134	75	100	100	0	0	0	0	0	0	0	0	0	0	0	0	0	0	0	0	0	0	0	0	0	0	0	0	0	0	0	0	0	0	0	0	0	0	0	0	0	0	0	0	79	35	8899	9019	9019	0	0	7904	995	0	0	7934	1085	0	0	100	1
1	62	13	AHNG	TAG_1147	12433	15453	130	725	772	288	85	119	69	100	99	0	493	515	210	93	130	70	99	93	0	0	0	0	0	0	0	0	0	0	0	0	0	0	0	0	0	0	0	0	0	0	0	0	0	0	0	0	0	0	0	0	0	0	0	0	0	0	0	0	81	37	1040	1109	1109	0	0	640	400	0	0	687	422	0	0	100	1
1	63	13	AHNH	TAG_1148	12623	15452	130	2338	2450	579	90	136	80	100	100	0	694	708	253	93	134	79	97	97	0	0	0	0	0	0	0	0	0	0	0	0	0	0	0	0	0	0	0	0	0	0	0	0	0	0	0	0	0	0	0	0	0	0	0	0	0	0	0	0	78	36	2849	2975	2975	0	0	2248	601	0	0	2360	615	0	0	100	1
1	64	13	AHNI	TAG_1149	12813	15453	130	1055	1071	305	86	118	61	100	100	0	532	560	228	99	121	62	99	93	0	0	0	0	0	0	0	0	0	0	0	0	0	0	0	0	0	0	0	0	0	0	0	0	0	0	0	0	0	0	0	0	0	0	0	0	0	0	0	0	81	37	1402	1446	1446	0	0	969	433	0	0	985	461	0	0	100	1
1	65	13	AHNL	TAG_1150	12998	15454	130	5978	6033	1130	104	147	90	100	100	0	3837	3867	756	122	166	105	100	100	0	0	0	0	0	0	0	0	0	0	0	0	0	0	0	0	0	0	0	0	0	0	0	0	0	0	0	0	0	0	0	0	0	0	0	0	0	0	0	0	78	35	9589	9674	9674	0	0	5874	3715	0	0	5929	3745	0	0	100	1
1	66	13	AHNM	TAG_1151	13185	15454	130	1365	1404	357	96	146	91	100	100	0	648	712	293	94	135	81	98	98	0	0	0	0	0	0	0	0	0	0	0	0	0	0	0	0	0	0	0	0	0	0	0	0	0	0	0	0	0	0	0	0	0	0	0	0	0	0	0	0	79	40	1823	1926	1926	0	0	1269	554	0	0	1308	618	0	0	100	1
1	67	13	AHNN	TAG_1152	13373	15455	130	1707	1748	392	89	135	82	100	100	0	1267	1256	364	83	123	89	100	100	0	0	0	0	0	0	0	0	0	0	0	0	0	0	0	0	0	0	0	0	0	0	0	0	0	0	0	0	0	0	0	0	0	0	0	0	0	0	0	0	79	36	2802	2832	2832	0	0	1618	1184	0	0	1659	1173	0	0	100	1
1	68	13	AIAA	TAG_1153	13561	15457	130	1432	1446	409	103	133	79	100	100	0	654	679	224	87	126	73	100	100	0	0	0	0	0	0	0	0	0	0	0	0	0	0	0	0	0	0	0	0	0	0	0	0	0	0	0	0	0	0	0	0	0	0	0	0	0	0	0	0	76	40	1896	1935	1935	0	0	1329	567	0	0	1343	592	0	0	100	1
1	69	13	AIAB	TAG_1154	13750	15457	130	1854	1898	485	95	135	74	100	100	0	921	972	358	91	118	58	100	100	0	0	0	0	0	0	0	0	0	0	0	0	0	0	0	0	0	0	0	0	0	0	0	0	0	0	0	0	0	0	0	0	0	0	0	0	0	0	0	0	75	40	2589	2684	2684	0	0	1759	830	0	0	1803	881	0	0	100	1
1	70	13	AIAC	TAG_1155	13939	15458	130	1560	1807	431	85	124	113	100	100	0	2357	2406	525	92	140	88	100	100	0	0	0	0	0	0	0	0	0	0	0	0	0	0	0	0	0	0	0	0	0	0	0	0	0	0	0	0	0	0	0	0	0	0	0	0	0	0	0	0	76	39	3740	4036	4036	0	0	1475	2265	0	0	1722	2314	0	0	100	1
1	71	13	AIAD	TAG_1156	14130	15458	130	2236	2283	466	100	138	90	100	100	0	658	754	281	87	110	50	100	100	0	0	0	0	0	0	0	0	0	0	0	0	0	0	0	0	0	0	0	0	0	0	0	0	0	0	0	0	0	0	0	0	0	0	0	0	0	0	0	0	78	38	2707	2850	2850	0	0	2136	571	0	0	2183	667	0	0	100	1
1	72	13	AIAE	TAG_1157	14318	15459	130	1669	1741	449	97	136	85	100	100	0	1065	1067	375	83	120	86	100	100	0	0	0	0	0	0	0	0	0	0	0	0	0	0	0	0	0	0	0	0	0	0	0	0	0	0	0	0	0	0	0	0	0	0	0	0	0	0	0	0	79	37	2554	2628	2628	0	0	1572	982	0	0	1644	984	0	0	100	1
1	73	13	AIAF	TAG_1158	14507	15460	130	691	702	270	82	129	108	100	94	0	482	522	224	82	134	102	95	90	0	0	0	0	0	0	0	0	0	0	0	0	0	0	0	0	0	0	0	0	0	0	0	0	0	0	0	0	0	0	0	0	0	0	0	0	0	0	0	0	79	38	1009	1060	1060	0	0	609	400	0	0	620	440	0	0	100	1
1	74	13	AIAG	TAG_1159	14695	15461	130	1495	1496	390	98	131	72	100	100	0	561	647	357	87	113	75	100	96	0	0	0	0	0	0	0	0	0	0	0	0	0	0	0	0	0	0	0	0	0	0	0	0	0	0	0	0	0	0	0	0	0	0	0	0	0	0	0	0	79	35	1871	1958	1958	0	0	1397	474	0	0	1398	560	0	0	100	1
1	75	13	AIAH	TAG_1160	14882	15461	130	685	693	261	98	114	53	100	100	0	881	916	261	90	121	57	100	100	0	0	0	0	0	0	0	0	0	0	0	0	0	0	0	0	0	0	0	0	0	0	0	0	0	0	0	0	0	0	0	0	0	0	0	0	0	0	0	0	79	40	1378	1421	1421	0	0	587	791	0	0	595	826	0	0	100	1
1	76	13	AIAI	TAG_1161	15071	15462	130	11511	11579	1416	144	222	222	100	100	0	1813	1902	531	100	127	68	100	100	0	0	0	0	0	0	0	0	0	0	0	0	0	0	0	0	0	0	0	0	0	0	0	0	0	0	0	0	0	0	0	0	0	0	0	0	0	0	0	0	79	41	13080	13237	13237	0	0	11367	1713	0	0	11435	1802	0	0	100	1
1	77	13	AIAL	TAG_1162	15257	15464	130	2018	2037	493	90	136	87	100	100	0	769	812	294	97	137	83	100	100	0	0	0	0	0	0	0	0	0	0	0	0	0	0	0	0	0	0	0	0	0	0	0	0	0	0	0	0	0	0	0	0	0	0	0	0	0	0	0	0	79	36	2600	2662	2662	0	0	1928	672	0	0	1947	715	0	0	100	1
1	78	13	AIAM	TAG_1163	15445	15466	130	852	904	354	83	122	89	100	99	0	1418	1459	447	113	156	94	100	100	0	0	0	0	0	0	0	0	0	0	0	0	0	0	0	0	0	0	0	0	0	0	0	0	0	0	0	0	0	0	0	0	0	0	0	0	0	0	0	0	79	39	2074	2167	2167	0	0	769	1305	0	0	821	1346	0	0	100	1
1	79	13	AIAN	TAG_1164	15633	15465	130	3765	3795	647	114	156	100	100	100	0	2153	2128	509	96	125	63	100	100	0	0	0	0	0	0	0	0	0	0	0	0	0	0	0	0	0	0	0	0	0	0	0	0	0	0	0	0	0	0	0	0	0	0	0	0	0	0	0	0	79	36	5708	5713	5713	0	0	3651	2057	0	0	3681	2032	0	0	100	1
1	80	13	AIBA	TAG_1165	15822	15466	130	1852	1791	412	100	133	72	100	100	0	529	555	224	97	129	82	97	92	0	0	0	0	0	0	0	0	0	0	0	0	0	0	0	0	0	0	0	0	0	0	0	0	0	0	0	0	0	0	0	0	0	0	0	0	0	0	0	0	77	34	2184	2149	2149	0	0	1752	432	0	0	1691	458	0	0	100	1
1	81	13	AIBB	TAG_1166	16012	15468	130	2746	2806	632	109	139	83	100	100	0	1709	1775	532	133	152	82	100	100	0	0	0	0	0	0	0	0	0	0	0	0	0	0	0	0	0	0	0	0	0	0	0	0	0	0	0	0	0	0	0	0	0	0	0	0	0	0	0	0	78	35	4213	4339	4339	0	0	2637	1576	0	0	2697	1642	0	0	100	1
1	82	13	AIBC	TAG_1167	16198	15468	130	7091	7115	1236	141	175	104	100	100	0	675	688	238	84	113	58	99	99	0	0	0	0	0	0	0	0	0	0	0	0	0	0	0	0	0	0	0	0	0	0	0	0	0	0	0	0	0	0	0	0	0	0	0	0	0	0	0	0	78	38	7541	7578	7578	0	0	6950	591	0	0	6974	604	0	0	100	1
1	83	13	AIBD	TAG_1168	16388	15470	130	819	903	283	101	131	72	100	100	0	653	714	287	95	110	40	100	100	0	0	0	0	0	0	0	0	0	0	0	0	0	0	0	0	0	0	0	0	0	0	0	0	0	0	0	0	0	0	0	0	0	0	0	0	0	0	0	0	78	36	1276	1421	1421	0	0	718	558	0	0	802	619	0	0	100	1
1	84	13	AIBE	TAG_1169	16578	15470	130	659	686	261	92	126	67	100	97	0	326	356	160	92	135	88	90	65	0	0	0	0	0	0	0	0	0	0	0	0	0	0	0	0	0	0	0	0	0	0	0	0	0	0	0	0	0	0	0	0	0	0	0	0	0	0	0	0	78	36	801	858	858	0	0	567	234	0	0	594	264	0	0	100	1
1	85	13	AIBF	TAG_1170	16766	15471	130	538	582	252	84	120	69	99	95	0	319	318	168	85	114	66	78	63	0	0	0	0	0	0	0	0	0	0	0	0	0	0	0	0	0	0	0	0	0	0	0	0	0	0	0	0	0	0	0	0	0	0	0	0	0	0	0	0	78	38	688	731	731	0	0	454	234	0	0	498	233	0	0	100	1
1	86	13	AIBG	TAG_1171	16955	15471	130	693	715	253	85	130	84	99	96	0	267	281	164	85	122	65	78	58	0	0	0	0	0	0	0	0	0	0	0	0	0	0	0	0	0	0	0	0	0	0	0	0	0	0	0	0	0	0	0	0	0	0	0	0	0	0	0	0	80	37	790	826	826	0	0	608	182	0	0	630	196	0	0	100	1
1	87	13	AIBH	TAG_1172	17144	15470	130	1147	1173	363	90	141	76	100	100	0	306	324	147	112	135	61	87	68	0	0	0	0	0	0	0	0	0	0	0	0	0	0	0	0	0	0	0	0	0	0	0	0	0	0	0	0	0	0	0	0	0	0	0	0	0	0	0	0	78	35	1251	1295	1295	0	0	1057	194	0	0	1083	212	0	0	100	1
1	88	13	AIBI	TAG_1173	17330	15473	130	9387	9518	1522	118	193	165	100	100	0	1726	1781	422	85	132	97	100	100	0	0	0	0	0	0	0	0	0	0	0	0	0	0	0	0	0	0	0	0	0	0	0	0	0	0	0	0	0	0	0	0	0	0	0	0	0	0	0	0	79	36	10910	11096	11096	0	0	9269	1641	0	0	9400	1696	0	0	100	1
1	89	13	AIBL	TAG_1174	17516	15474	130	531	585	229	102	122	67	99	98	0	705	728	237	95	138	92	100	100	0	0	0	0	0	0	0	0	0	0	0	0	0	0	0	0	0	0	0	0	0	0	0	0	0	0	0	0	0	0	0	0	0	0	0	0	0	0	0	0	79	35	1039	1116	1116	0	0	429	610	0	0	483	633	0	0	100	1
1	90	13	AIBM	TAG_1175	17703	15475	130	1185	1246	323	93	120	56	100	100	0	815	872	292	85	116	67	100	100	0	0	0	0	0	0	0	0	0	0	0	0	0	0	0	0	0	0	0	0	0	0	0	0	0	0	0	0	0	0	0	0	0	0	0	0	0	0	0	0	78	36	1822	1940	1940	0	0	1092	730	0	0	1153	787	0	0	100	1
1	91	13	AIBN	TAG_1176	17890	15477	130	711	798	310	87	123	69	100	100	0	400	394	194	89	112	52	93	84	0	0	0	0	0	0	0	0	0	0	0	0	0	0	0	0	0	0	0	0	0	0	0	0	0	0	0	0	0	0	0	0	0	0	0	0	0	0	0	0	75	41	935	1016	1016	0	0	624	311	0	0	711	305	0	0	100	1
1	92	13	AICA	TAG_1177	18081	15478	130	841	893	299	102	137	83	100	100	0	575	657	267	96	119	58	100	99	0	0	0	0	0	0	0	0	0	0	0	0	0	0	0	0	0	0	0	0	0	0	0	0	0	0	0	0	0	0	0	0	0	0	0	0	0	0	0	0	78	35	1218	1352	1352	0	0	739	479	0	0	791	561	0	0	100	1
1	93	13	AICB	TAG_1178	18269	15479	130	658	706	273	97	139	93	100	99	0	505	546	245	86	111	67	100	94	0	0	0	0	0	0	0	0	0	0	0	0	0	0	0	0	0	0	0	0	0	0	0	0	0	0	0	0	0	0	0	0	0	0	0	0	0	0	0	0	77	36	980	1069	1069	0	0	561	419	0	0	609	460	0	0	100	1
1	94	13	AICC	TAG_1179	18458	15478	130	924	986	353	94	126	62	100	100	0	1438	1418	347	87	135	94	100	100	0	0	0	0	0	0	0	0	0	0	0	0	0	0	0	0	0	0	0	0	0	0	0	0	0	0	0	0	0	0	0	0	0	0	0	0	0	0	0	0	78	38	2181	2223	2223	0	0	830	1351	0	0	892	1331	0	0	100	1
1	95	13	AICD	TAG_1180	18650	15479	130	1078	1082	333	97	122	62	100	100	0	566	582	251	83	116	67	100	100	0	0	0	0	0	0	0	0	0	0	0	0	0	0	0	0	0	0	0	0	0	0	0	0	0	0	0	0	0	0	0	0	0	0	0	0	0	0	0	0	77	34	1464	1484	1484	0	0	981	483	0	0	985	499	0	0	100	1
1	96	13	AICE	TAG_1181	18838	15480	130	614	657	239	82	110	69	99	99	0	524	565	250	96	159	126	95	82	0	0	0	0	0	0	0	0	0	0	0	0	0	0	0	0	0	0	0	0	0	0	0	0	0	0	0	0	0	0	0	0	0	0	0	0	0	0	0	0	79	36	960	1044	1044	0	0	532	428	0	0	575	469	0	0	100	1
1	97	13	AICF	TAG_1182	19025	15481	130	996	1044	303	85	120	71	100	100	0	391	465	221	83	114	50	100	95	0	0	0	0	0	0	0	0	0	0	0	0	0	0	0	0	0	0	0	0	0	0	0	0	0	0	0	0	0	0	0	0	0	0	0	0	0	0	0	0	79	37	1219	1341	1341	0	0	911	308	0	0	959	382	0	0	100	1
1	98	13	AICG	TAG_1183	19215	15482	130	4677	4653	845	129	180	129	100	100	0	5818	5729	947	160	178	99	100	100	0	0	0	0	0	0	0	0	0	0	0	0	0	0	0	0	0	0	0	0	0	0	0	0	0	0	0	0	0	0	0	0	0	0	0	0	0	0	0	0	78	38	10206	10093	10093	0	0	4548	5658	0	0	4524	5569	0	0	100	1
1	99	13	AICH	TAG_1184	19397	15482	130	726	778	307	87	127	79	100	99	0	506	512	180	102	134	72	98	95	0	0	0	0	0	0	0	0	0	0	0	0	0	0	0	0	0	0	0	0	0	0	0	0	0	0	0	0	0	0	0	0	0	0	0	0	0	0	0	0	79	39	1043	1101	1101	0	0	639	404	0	0	691	410	0	0	100	1
1	100	13	Pro25G	Pro25G	19578	15483	130	7021	7231	1482	153	192	117	100	100	0	4118	4263	920	112	126	56	100	100	0	0	0	0	0	0	0	0	0	0	0	0	0	0	0	0	0	0	0	0	0	0	0	0	0	0	0	0	0	0	0	0	0	0	0	0	0	0	0	0	79	39	10874	11229	11229	0	0	6868	4006	0	0	7078	4151	0	0	100	1
1	101	13	AICI	TAG_1185	19773	15485	130	1165	1193	388	92	135	89	100	100	0	606	659	258	91	135	85	100	96	0	0	0	0	0	0	0	0	0	0	0	0	0	0	0	0	0	0	0	0	0	0	0	0	0	0	0	0	0	0	0	0	0	0	0	0	0	0	0	0	78	35	1588	1669	1669	0	0	1073	515	0	0	1101	568	0	0	100	1
1	102	13	AICL	TAG_1186	19962	15485	130	735	740	284	93	136	89	96	95	0	377	404	172	90	123	67	94	89	0	0	0	0	0	0	0	0	0	0	0	0	0	0	0	0	0	0	0	0	0	0	0	0	0	0	0	0	0	0	0	0	0	0	0	0	0	0	0	0	78	35	929	961	961	0	0	642	287	0	0	647	314	0	0	100	1
1	103	13	AICM	TAG_1187	20152	15487	130	1585	1595	396	123	158	82	100	100	0	575	587	236	88	112	47	100	99	0	0	0	0	0	0	0	0	0	0	0	0	0	0	0	0	0	0	0	0	0	0	0	0	0	0	0	0	0	0	0	0	0	0	0	0	0	0	0	0	77	34	1949	1971	1971	0	0	1462	487	0	0	1472	499	0	0	100	1
1	104	13	AICN	TAG_1188	20341	15489	130	3463	3603	636	91	121	55	100	100	0	1328	1373	380	96	123	61	100	100	0	0	0	0	0	0	0	0	0	0	0	0	0	0	0	0	0	0	0	0	0	0	0	0	0	0	0	0	0	0	0	0	0	0	0	0	0	0	0	0	78	37	4604	4789	4789	0	0	3372	1232	0	0	3512	1277	0	0	100	1
1	105	13	AIDA	TAG_1189	20527	15487	130	488	504	191	89	130	93	95	90	0	384	387	188	93	140	87	84	70	0	0	0	0	0	0	0	0	0	0	0	0	0	0	0	0	0	0	0	0	0	0	0	0	0	0	0	0	0	0	0	0	0	0	0	0	0	0	0	0	77	34	690	709	709	0	0	399	291	0	0	415	294	0	0	100	1
1	106	13	AIDB	TAG_1190	20718	15489	130	5521	5673	988	174	210	124	100	100	0	1484	1513	419	126	159	98	100	100	0	0	0	0	0	0	0	0	0	0	0	0	0	0	0	0	0	0	0	0	0	0	0	0	0	0	0	0	0	0	0	0	0	0	0	0	0	0	0	0	78	35	6705	6886	6886	0	0	5347	1358	0	0	5499	1387	0	0	100	1
1	107	13	AIDC	TAG_1191	20905	15491	130	714	706	288	87	130	74	100	95	0	596	627	236	84	111	52	99	99	0	0	0	0	0	0	0	0	0	0	0	0	0	0	0	0	0	0	0	0	0	0	0	0	0	0	0	0	0	0	0	0	0	0	0	0	0	0	0	0	79	37	1139	1162	1162	0	0	627	512	0	0	619	543	0	0	100	1
1	108	13	AIDD	TAG_1192	21092	15495	130	399	445	208	85	105	41	99	96	0	219	255	128	98	118	49	74	59	0	0	0	0	0	0	0	0	0	0	0	0	0	0	0	0	0	0	0	0	0	0	0	0	0	0	0	0	0	0	0	0	0	0	0	0	0	0	0	0	78	37	435	517	517	0	0	314	121	0	0	360	157	0	0	100	1
1	109	13	AIDE	TAG_1193	21283	15492	130	625	659	217	84	142	132	100	96	0	303	313	140	85	106	53	88	78	0	0	0	0	0	0	0	0	0	0	0	0	0	0	0	0	0	0	0	0	0	0	0	0	0	0	0	0	0	0	0	0	0	0	0	0	0	0	0	0	80	38	759	803	803	0	0	541	218	0	0	575	228	0	0	100	1
1	110	13	AIDF	TAG_1194	21470	15493	130	438	501	256	90	126	70	95	88	0	242	292	164	90	137	84	76	47	0	0	0	0	0	0	0	0	0	0	0	0	0	0	0	0	0	0	0	0	0	0	0	0	0	0	0	0	0	0	0	0	0	0	0	0	0	0	0	0	76	37	500	613	613	0	0	348	152	0	0	411	202	0	0	100	1
1	111	13	AIDG	TAG_1195	21656	15494	140	523	551	262	84	103	40	100	96	0	749	774	275	99	135	80	99	99	0	0	0	0	0	0	0	0	0	0	0	0	0	0	0	0	0	0	0	0	0	0	0	0	0	0	0	0	0	0	0	0	0	0	0	0	0	0	0	0	79	36	1089	1142	1142	0	0	439	650	0	0	467	675	0	0	100	1
1	112	13	Pro25G_onG3PDH570_10Ts	Pro25G_onG3PDH570_10Ts	21848	15496	130	14779	14894	1715	197	292	239	100	100	0	9114	9295	1419	108	192	163	100	100	0	0	0	0	0	0	0	0	0	0	0	0	0	0	0	0	0	0	0	0	0	0	0	0	0	0	0	0	0	0	0	0	0	0	0	0	0	0	0	0	77	38	23588	23884	23884	0	0	14582	9006	0	0	14697	9187	0	0	100	1
1	1	14	Pro25G_onG3PDH570_10Ts	Pro25G_onG3PDH570_10Ts	948	15614	130	13944	14369	2107	190	246	159	100	100	0	9583	9754	1655	202	244	171	100	100	0	0	0	0	0	0	0	0	0	0	0	0	0	0	0	0	0	0	0	0	0	0	0	0	0	0	0	0	0	0	0	0	0	0	0	0	0	0	0	0	78	35	23135	23731	23731	0	0	13754	9381	0	0	14179	9552	0	0	100	1
1	2	14	AIDH	TAG_1196	1137	15620	130	403	431	219	83	112	70	95	82	0	241	269	150	83	119	89	70	46	0	0	0	0	0	0	0	0	0	0	0	0	0	0	0	0	0	0	0	0	0	0	0	0	0	0	0	0	0	0	0	0	0	0	0	0	0	0	0	0	79	37	478	534	534	0	0	320	158	0	0	348	186	0	0	100	1
1	3	14	AIDI	TAG_1197	1325	15619	130	579	626	277	81	99	46	100	99	0	302	314	164	82	113	60	83	72	0	0	0	0	0	0	0	0	0	0	0	0	0	0	0	0	0	0	0	0	0	0	0	0	0	0	0	0	0	0	0	0	0	0	0	0	0	0	0	0	81	37	718	777	777	0	0	498	220	0	0	545	232	0	0	100	1
1	4	14	AIDL	TAG_1198	1511	15621	130	3164	3145	609	102	134	74	100	100	0	1159	1218	396	87	117	61	100	100	0	0	0	0	0	0	0	0	0	0	0	0	0	0	0	0	0	0	0	0	0	0	0	0	0	0	0	0	0	0	0	0	0	0	0	0	0	0	0	0	79	38	4134	4174	4174	0	0	3062	1072	0	0	3043	1131	0	0	100	1
1	5	14	AIDM	TAG_1199	1698	15619	130	892	879	267	103	154	104	100	99	0	804	813	270	90	132	78	100	100	0	0	0	0	0	0	0	0	0	0	0	0	0	0	0	0	0	0	0	0	0	0	0	0	0	0	0	0	0	0	0	0	0	0	0	0	0	0	0	0	78	37	1503	1499	1499	0	0	789	714	0	0	776	723	0	0	100	1
1	6	14	AIDN	TAG_1200	1889	15618	130	3412	3492	831	109	138	71	100	100	0	532	540	212	91	122	62	100	95	0	0	0	0	0	0	0	0	0	0	0	0	0	0	0	0	0	0	0	0	0	0	0	0	0	0	0	0	0	0	0	0	0	0	0	0	0	0	0	0	77	37	3744	3832	3832	0	0	3303	441	0	0	3383	449	0	0	100	1
1	7	14	AIEA	TAG_1201	2077	15620	130	692	715	277	84	127	76	100	100	0	247	311	204	84	128	94	69	42	0	0	0	0	0	0	0	0	0	0	0	0	0	0	0	0	0	0	0	0	0	0	0	0	0	0	0	0	0	0	0	0	0	0	0	0	0	0	0	0	78	38	771	858	858	0	0	608	163	0	0	631	227	0	0	100	1
1	8	14	AIEB	TAG_1202	2266	15620	130	1201	1270	400	88	122	66	100	100	0	371	386	168	84	116	68	89	83	0	0	0	0	0	0	0	0	0	0	0	0	0	0	0	0	0	0	0	0	0	0	0	0	0	0	0	0	0	0	0	0	0	0	0	0	0	0	0	0	81	35	1400	1484	1484	0	0	1113	287	0	0	1182	302	0	0	100	1
1	9	14	AIEC	TAG_1203	2456	15624	130	1940	1886	471	116	139	68	100	100	0	863	939	350	89	140	102	100	100	0	0	0	0	0	0	0	0	0	0	0	0	0	0	0	0	0	0	0	0	0	0	0	0	0	0	0	0	0	0	0	0	0	0	0	0	0	0	0	0	80	38	2598	2620	2620	0	0	1824	774	0	0	1770	850	0	0	100	1
1	10	14	AIED	TAG_1204	2645	15626	130	1966	1957	425	120	164	138	100	100	0	265	395	222	87	122	68	90	78	0	0	0	0	0	0	0	0	0	0	0	0	0	0	0	0	0	0	0	0	0	0	0	0	0	0	0	0	0	0	0	0	0	0	0	0	0	0	0	0	80	41	2024	2145	2145	0	0	1846	178	0	0	1837	308	0	0	100	1
1	11	14	AIEE	TAG_1205	2833	15629	130	550	731	256	86	121	64	100	100	0	255	291	163	96	130	73	74	55	0	0	0	0	0	0	0	0	0	0	0	0	0	0	0	0	0	0	0	0	0	0	0	0	0	0	0	0	0	0	0	0	0	0	0	0	0	0	0	0	80	36	623	840	840	0	0	464	159	0	0	645	195	0	0	100	1
1	12	14	AIEF	TAG_1206	3020	15626	130	647	682	287	86	125	82	99	96	0	435	477	215	86	118	62	99	93	0	0	0	0	0	0	0	0	0	0	0	0	0	0	0	0	0	0	0	0	0	0	0	0	0	0	0	0	0	0	0	0	0	0	0	0	0	0	0	0	75	40	910	987	987	0	0	561	349	0	0	596	391	0	0	100	1
1	13	14	AIEG	TAG_1207	3208	15625	130	1269	1257	338	87	137	116	100	99	0	394	401	169	84	115	66	96	86	0	0	0	0	0	0	0	0	0	0	0	0	0	0	0	0	0	0	0	0	0	0	0	0	0	0	0	0	0	0	0	0	0	0	0	0	0	0	0	0	77	36	1492	1487	1487	0	0	1182	310	0	0	1170	317	0	0	100	1
1	14	14	AIEH	TAG_1208	3394	15625	130	897	929	337	90	134	79	100	100	0	286	317	166	83	108	51	87	77	0	0	0	0	0	0	0	0	0	0	0	0	0	0	0	0	0	0	0	0	0	0	0	0	0	0	0	0	0	0	0	0	0	0	0	0	0	0	0	0	79	41	1010	1073	1073	0	0	807	203	0	0	839	234	0	0	100	1
1	15	14	AIEI	TAG_1209	3583	15624	130	1336	1357	398	89	113	51	100	100	0	566	625	289	113	137	72	99	94	0	0	0	0	0	0	0	0	0	0	0	0	0	0	0	0	0	0	0	0	0	0	0	0	0	0	0	0	0	0	0	0	0	0	0	0	0	0	0	0	80	37	1700	1780	1780	0	0	1247	453	0	0	1268	512	0	0	100	1
1	16	14	AIEL	TAG_1210	3771	15627	130	685	730	275	87	128	71	100	99	0	214	250	137	86	136	90	59	44	0	0	0	0	0	0	0	0	0	0	0	0	0	0	0	0	0	0	0	0	0	0	0	0	0	0	0	0	0	0	0	0	0	0	0	0	0	0	0	0	78	37	726	807	807	0	0	598	128	0	0	643	164	0	0	100	1
1	17	14	AIEM	TAG_1211	3963	15629	130	1376	1411	420	99	147	98	100	100	0	522	549	216	84	111	60	100	98	0	0	0	0	0	0	0	0	0	0	0	0	0	0	0	0	0	0	0	0	0	0	0	0	0	0	0	0	0	0	0	0	0	0	0	0	0	0	0	0	80	36	1715	1777	1777	0	0	1277	438	0	0	1312	465	0	0	100	1
1	18	14	AIEN	TAG_1212	4150	15632	130	4566	4586	839	154	167	88	100	100	0	973	975	344	84	118	59	100	100	0	0	0	0	0	0	0	0	0	0	0	0	0	0	0	0	0	0	0	0	0	0	0	0	0	0	0	0	0	0	0	0	0	0	0	0	0	0	0	0	79	40	5301	5323	5323	0	0	4412	889	0	0	4432	891	0	0	100	1
1	19	14	AIFA	TAG_1213	4338	15632	130	4026	4111	762	137	190	130	100	100	0	492	513	221	88	125	87	96	86	0	0	0	0	0	0	0	0	0	0	0	0	0	0	0	0	0	0	0	0	0	0	0	0	0	0	0	0	0	0	0	0	0	0	0	0	0	0	0	0	78	41	4293	4399	4399	0	0	3889	404	0	0	3974	425	0	0	100	1
1	20	14	AIFB	TAG_1214	4525	15631	130	682	696	272	88	130	87	100	98	0	476	482	203	105	135	79	96	89	0	0	0	0	0	0	0	0	0	0	0	0	0	0	0	0	0	0	0	0	0	0	0	0	0	0	0	0	0	0	0	0	0	0	0	0	0	0	0	0	79	36	965	985	985	0	0	594	371	0	0	608	377	0	0	100	1
1	21	14	AIFC	TAG_1215	4715	15630	130	5292	5289	809	159	211	149	100	100	0	800	863	298	98	135	80	100	100	0	0	0	0	0	0	0	0	0	0	0	0	0	0	0	0	0	0	0	0	0	0	0	0	0	0	0	0	0	0	0	0	0	0	0	0	0	0	0	0	78	38	5835	5895	5895	0	0	5133	702	0	0	5130	765	0	0	100	1
1	22	14	AIFD	TAG_1216	4903	15632	130	725	747	258	87	133	85	100	98	0	378	387	181	82	108	80	89	72	0	0	0	0	0	0	0	0	0	0	0	0	0	0	0	0	0	0	0	0	0	0	0	0	0	0	0	0	0	0	0	0	0	0	0	0	0	0	0	0	79	36	934	965	965	0	0	638	296	0	0	660	305	0	0	100	1
1	23	14	AIFE	TAG_1217	5091	15632	130	1439	1485	400	104	129	67	100	100	0	970	1031	331	103	146	98	100	100	0	0	0	0	0	0	0	0	0	0	0	0	0	0	0	0	0	0	0	0	0	0	0	0	0	0	0	0	0	0	0	0	0	0	0	0	0	0	0	0	79	40	2202	2309	2309	0	0	1335	867	0	0	1381	928	0	0	100	1
1	24	14	AIFF	TAG_1218	5277	15634	130	2745	2799	608	130	159	88	100	100	0	655	662	229	88	123	75	100	99	0	0	0	0	0	0	0	0	0	0	0	0	0	0	0	0	0	0	0	0	0	0	0	0	0	0	0	0	0	0	0	0	0	0	0	0	0	0	0	0	79	36	3182	3243	3243	0	0	2615	567	0	0	2669	574	0	0	100	1
1	25	14	AIFG	TAG_1219	5468	15636	130	854	880	316	103	142	93	100	100	0	299	334	162	95	141	88	82	56	0	0	0	0	0	0	0	0	0	0	0	0	0	0	0	0	0	0	0	0	0	0	0	0	0	0	0	0	0	0	0	0	0	0	0	0	0	0	0	0	77	37	955	1016	1016	0	0	751	204	0	0	777	239	0	0	100	1
1	26	14	AIFH	TAG_1220	5657	15636	130	1478	1529	485	89	119	70	100	100	0	332	400	224	110	153	104	81	55	0	0	0	0	0	0	0	0	0	0	0	0	0	0	0	0	0	0	0	0	0	0	0	0	0	0	0	0	0	0	0	0	0	0	0	0	0	0	0	0	77	35	1611	1730	1730	0	0	1389	222	0	0	1440	290	0	0	100	1
1	27	14	AIFI	TAG_1221	5847	15638	130	651	694	320	83	108	54	99	99	0	316	346	179	89	132	117	79	47	0	0	0	0	0	0	0	0	0	0	0	0	0	0	0	0	0	0	0	0	0	0	0	0	0	0	0	0	0	0	0	0	0	0	0	0	0	0	0	0	79	35	795	868	868	0	0	568	227	0	0	611	257	0	0	100	1
1	28	14	AIFL	TAG_1222	6031	15637	130	1504	1505	409	106	125	64	100	100	0	1494	1600	406	125	139	72	100	100	0	0	0	0	0	0	0	0	0	0	0	0	0	0	0	0	0	0	0	0	0	0	0	0	0	0	0	0	0	0	0	0	0	0	0	0	0	0	0	0	78	38	2767	2874	2874	0	0	1398	1369	0	0	1399	1475	0	0	100	1
1	29	14	AIFM	TAG_1223	6219	15636	130	6981	7104	1121	182	201	104	100	100	0	1243	1274	400	119	139	58	100	100	0	0	0	0	0	0	0	0	0	0	0	0	0	0	0	0	0	0	0	0	0	0	0	0	0	0	0	0	0	0	0	0	0	0	0	0	0	0	0	0	75	40	7923	8077	8077	0	0	6799	1124	0	0	6922	1155	0	0	100	1
1	30	14	AIFN	TAG_1224	6407	15636	130	4203	4170	783	118	134	60	100	100	0	1309	1350	426	93	135	90	100	100	0	0	0	0	0	0	0	0	0	0	0	0	0	0	0	0	0	0	0	0	0	0	0	0	0	0	0	0	0	0	0	0	0	0	0	0	0	0	0	0	77	35	5301	5309	5309	0	0	4085	1216	0	0	4052	1257	0	0	100	1
1	31	14	AIGA	TAG_1225	6594	15638	130	948	994	327	102	154	111	100	99	0	442	452	229	81	118	59	96	87	0	0	0	0	0	0	0	0	0	0	0	0	0	0	0	0	0	0	0	0	0	0	0	0	0	0	0	0	0	0	0	0	0	0	0	0	0	0	0	0	79	42	1207	1263	1263	0	0	846	361	0	0	892	371	0	0	100	1
1	32	14	AIGB	TAG_1226	6784	15638	130	3558	3590	669	131	172	104	100	100	0	801	801	294	85	121	65	100	99	0	0	0	0	0	0	0	0	0	0	0	0	0	0	0	0	0	0	0	0	0	0	0	0	0	0	0	0	0	0	0	0	0	0	0	0	0	0	0	0	79	40	4143	4175	4175	0	0	3427	716	0	0	3459	716	0	0	100	1
1	33	14	AIGC	TAG_1227	6974	15641	130	7976	8064	1056	146	225	201	100	100	0	1679	1684	413	134	146	74	100	100	0	0	0	0	0	0	0	0	0	0	0	0	0	0	0	0	0	0	0	0	0	0	0	0	0	0	0	0	0	0	0	0	0	0	0	0	0	0	0	0	79	35	9375	9468	9468	0	0	7830	1545	0	0	7918	1550	0	0	100	1
1	34	14	AIGD	TAG_1228	7161	15642	130	623	656	214	90	156	99	99	96	0	221	253	126	85	127	82	73	39	0	0	0	0	0	0	0	0	0	0	0	0	0	0	0	0	0	0	0	0	0	0	0	0	0	0	0	0	0	0	0	0	0	0	0	0	0	0	0	0	79	40	669	734	734	0	0	533	136	0	0	566	168	0	0	100	1
1	35	14	AIGE	TAG_1229	7350	15643	130	2310	2394	633	108	137	77	100	100	0	1230	1212	384	81	105	57	100	100	0	0	0	0	0	0	0	0	0	0	0	0	0	0	0	0	0	0	0	0	0	0	0	0	0	0	0	0	0	0	0	0	0	0	0	0	0	0	0	0	76	38	3351	3417	3417	0	0	2202	1149	0	0	2286	1131	0	0	100	1
1	36	14	AIGF	TAG_1230	7539	15644	130	1047	1081	332	95	125	71	100	99	0	369	433	237	85	122	73	94	85	0	0	0	0	0	0	0	0	0	0	0	0	0	0	0	0	0	0	0	0	0	0	0	0	0	0	0	0	0	0	0	0	0	0	0	0	0	0	0	0	78	34	1236	1334	1334	0	0	952	284	0	0	986	348	0	0	100	1
1	37	14	AIGG	TAG_1231	7727	15645	130	618	643	260	91	125	68	100	98	0	249	287	171	86	118	62	79	61	0	0	0	0	0	0	0	0	0	0	0	0	0	0	0	0	0	0	0	0	0	0	0	0	0	0	0	0	0	0	0	0	0	0	0	0	0	0	0	0	79	35	690	753	753	0	0	527	163	0	0	552	201	0	0	100	1
1	38	14	AIGH	TAG_1232	7917	15643	130	1260	1331	422	90	141	113	100	100	0	266	271	122	92	111	49	83	69	0	0	0	0	0	0	0	0	0	0	0	0	0	0	0	0	0	0	0	0	0	0	0	0	0	0	0	0	0	0	0	0	0	0	0	0	0	0	0	0	80	37	1344	1420	1420	0	0	1170	174	0	0	1241	179	0	0	100	1
1	39	14	AIGI	TAG_1233	8103	15644	130	504	533	239	95	126	63	100	98	0	219	252	137	87	121	70	75	48	0	0	0	0	0	0	0	0	0	0	0	0	0	0	0	0	0	0	0	0	0	0	0	0	0	0	0	0	0	0	0	0	0	0	0	0	0	0	0	0	79	38	541	603	603	0	0	409	132	0	0	438	165	0	0	100	1
1	40	14	AIGL	TAG_1234	8294	15645	130	4604	4642	811	179	195	100	100	100	0	878	906	317	104	135	63	100	100	0	0	0	0	0	0	0	0	0	0	0	0	0	0	0	0	0	0	0	0	0	0	0	0	0	0	0	0	0	0	0	0	0	0	0	0	0	0	0	0	80	42	5199	5265	5265	0	0	4425	774	0	0	4463	802	0	0	100	1
1	41	14	AIGM	TAG_1235	8480	15648	130	1196	1238	385	95	125	69	100	100	0	634	665	233	87	116	63	100	99	0	0	0	0	0	0	0	0	0	0	0	0	0	0	0	0	0	0	0	0	0	0	0	0	0	0	0	0	0	0	0	0	0	0	0	0	0	0	0	0	77	37	1648	1721	1721	0	0	1101	547	0	0	1143	578	0	0	100	1
1	42	14	AIGN	TAG_1236	8670	15649	130	4317	4307	680	114	143	88	100	100	0	780	788	270	89	117	64	100	100	0	0	0	0	0	0	0	0	0	0	0	0	0	0	0	0	0	0	0	0	0	0	0	0	0	0	0	0	0	0	0	0	0	0	0	0	0	0	0	0	78	35	4894	4892	4892	0	0	4203	691	0	0	4193	699	0	0	100	1
1	43	14	AIHA	TAG_1237	8856	15650	130	484	504	229	95	117	56	100	94	0	326	354	199	98	118	52	85	78	0	0	0	0	0	0	0	0	0	0	0	0	0	0	0	0	0	0	0	0	0	0	0	0	0	0	0	0	0	0	0	0	0	0	0	0	0	0	0	0	81	35	617	665	665	0	0	389	228	0	0	409	256	0	0	100	1
1	44	14	Pro25G_onG3PDH570_20bp	Pro25G_onG3PDH570_20bp	9043	15649	130	9413	9610	1431	180	206	127	100	100	0	5795	5744	1069	126	173	106	100	100	0	0	0	0	0	0	0	0	0	0	0	0	0	0	0	0	0	0	0	0	0	0	0	0	0	0	0	0	0	0	0	0	0	0	0	0	0	0	0	0	78	39	14902	15048	15048	0	0	9233	5669	0	0	9430	5618	0	0	100	1
1	45	14	AIHB	TAG_1238	9230	15650	130	1950	1965	513	132	152	79	100	100	0	2038	2036	464	110	137	91	100	100	0	0	0	0	0	0	0	0	0	0	0	0	0	0	0	0	0	0	0	0	0	0	0	0	0	0	0	0	0	0	0	0	0	0	0	0	0	0	0	0	78	36	3746	3759	3759	0	0	1818	1928	0	0	1833	1926	0	0	100	1
1	46	14	AIHC	TAG_1239	9416	15651	130	557	586	248	99	127	77	99	95	0	322	351	178	85	111	52	91	81	0	0	0	0	0	0	0	0	0	0	0	0	0	0	0	0	0	0	0	0	0	0	0	0	0	0	0	0	0	0	0	0	0	0	0	0	0	0	0	0	79	36	695	753	753	0	0	458	237	0	0	487	266	0	0	100	1
1	47	14	AIHD	TAG_1240	9608	15652	140	457	507	235	81	107	45	99	95	0	261	290	166	82	120	82	76	56	0	0	0	0	0	0	0	0	0	0	0	0	0	0	0	0	0	0	0	0	0	0	0	0	0	0	0	0	0	0	0	0	0	0	0	0	0	0	0	0	79	40	555	634	634	0	0	376	179	0	0	426	208	0	0	100	1
1	48	14	AIHE	TAG_1241	9795	15652	130	485	523	220	81	98	36	100	100	0	1490	1518	384	89	130	79	100	100	0	0	0	0	0	0	0	0	0	0	0	0	0	0	0	0	0	0	0	0	0	0	0	0	0	0	0	0	0	0	0	0	0	0	0	0	0	0	0	0	78	38	1805	1871	1871	0	0	404	1401	0	0	442	1429	0	0	100	1
1	49	14	AIHF	TAG_1242	9982	15654	130	416	455	207	97	135	94	96	76	0	309	374	217	89	128	88	82	67	0	0	0	0	0	0	0	0	0	0	0	0	0	0	0	0	0	0	0	0	0	0	0	0	0	0	0	0	0	0	0	0	0	0	0	0	0	0	0	0	79	37	539	643	643	0	0	319	220	0	0	358	285	0	0	100	1
1	50	14	AIHG	TAG_1243	10177	15657	140	297	336	159	91	121	59	91	76	0	209	246	139	93	124	69	65	45	0	0	0	0	0	0	0	0	0	0	0	0	0	0	0	0	0	0	0	0	0	0	0	0	0	0	0	0	0	0	0	0	0	0	0	0	0	0	0	0	76	35	322	398	398	0	0	206	116	0	0	245	153	0	0	100	1
1	51	14	AIHH	TAG_1244	10366	15655	140	1048	1108	337	93	134	75	100	100	0	572	596	244	94	122	66	100	99	0	0	0	0	0	0	0	0	0	0	0	0	0	0	0	0	0	0	0	0	0	0	0	0	0	0	0	0	0	0	0	0	0	0	0	0	0	0	0	0	79	37	1433	1517	1517	0	0	955	478	0	0	1015	502	0	0	100	1
1	52	14	AIHI	TAG_1245	10562	15659	140	420	464	236	94	122	78	95	77	0	254	276	151	100	139	92	63	42	0	0	0	0	0	0	0	0	0	0	0	0	0	0	0	0	0	0	0	0	0	0	0	0	0	0	0	0	0	0	0	0	0	0	0	0	0	0	0	0	79	37	480	546	546	0	0	326	154	0	0	370	176	0	0	100	1
1	53	14	AIHL	TAG_1246	10739	15656	130	557	592	221	93	120	65	100	97	0	420	452	189	89	134	90	97	82	0	0	0	0	0	0	0	0	0	0	0	0	0	0	0	0	0	0	0	0	0	0	0	0	0	0	0	0	0	0	0	0	0	0	0	0	0	0	0	0	74	40	795	862	862	0	0	464	331	0	0	499	363	0	0	100	1
1	54	14	AIHM	TAG_1247	10928	15658	140	568	594	231	88	120	69	99	97	0	408	473	226	92	113	57	100	94	0	0	0	0	0	0	0	0	0	0	0	0	0	0	0	0	0	0	0	0	0	0	0	0	0	0	0	0	0	0	0	0	0	0	0	0	0	0	0	0	77	38	796	887	887	0	0	480	316	0	0	506	381	0	0	100	1
1	55	14	AIHN	TAG_1248	11113	15660	130	585	622	286	81	115	66	98	96	0	337	367	185	88	130	70	89	77	0	0	0	0	0	0	0	0	0	0	0	0	0	0	0	0	0	0	0	0	0	0	0	0	0	0	0	0	0	0	0	0	0	0	0	0	0	0	0	0	81	36	753	820	820	0	0	504	249	0	0	541	279	0	0	100	1
1	56	14	AIIA	TAG_1249	11300	15659	140	628	636	236	116	142	71	97	97	0	4523	4729	926	116	169	125	100	100	0	0	0	0	0	0	0	0	0	0	0	0	0	0	0	0	0	0	0	0	0	0	0	0	0	0	0	0	0	0	0	0	0	0	0	0	0	0	0	0	78	34	4919	5133	5133	0	0	512	4407	0	0	520	4613	0	0	100	1
1	57	14	AIIB	TAG_1250	11492	15659	130	8553	8668	1308	137	182	121	100	100	0	1346	1339	395	84	108	44	100	100	0	0	0	0	0	0	0	0	0	0	0	0	0	0	0	0	0	0	0	0	0	0	0	0	0	0	0	0	0	0	0	0	0	0	0	0	0	0	0	0	79	35	9678	9786	9786	0	0	8416	1262	0	0	8531	1255	0	0	100	1
1	58	14	AIIC	TAG_1251	11681	15660	130	2015	2078	547	127	179	129	100	100	0	1450	1505	418	89	127	79	100	100	0	0	0	0	0	0	0	0	0	0	0	0	0	0	0	0	0	0	0	0	0	0	0	0	0	0	0	0	0	0	0	0	0	0	0	0	0	0	0	0	79	37	3249	3367	3367	0	0	1888	1361	0	0	1951	1416	0	0	100	1
1	59	14	AIID	TAG_1252	11871	15662	130	1570	1617	413	91	131	100	100	100	0	485	490	242	90	119	72	94	84	0	0	0	0	0	0	0	0	0	0	0	0	0	0	0	0	0	0	0	0	0	0	0	0	0	0	0	0	0	0	0	0	0	0	0	0	0	0	0	0	80	42	1874	1926	1926	0	0	1479	395	0	0	1526	400	0	0	100	1
1	60	14	AIIE	TAG_1253	12063	15664	140	750	1046	390	84	114	53	100	100	0	379	408	203	100	139	69	93	75	0	0	0	0	0	0	0	0	0	0	0	0	0	0	0	0	0	0	0	0	0	0	0	0	0	0	0	0	0	0	0	0	0	0	0	0	0	0	0	0	80	38	945	1270	1270	0	0	666	279	0	0	962	308	0	0	100	1
1	61	14	AIIF	TAG_1254	12248	15664	140	663	706	289	84	111	55	100	100	0	323	361	171	84	108	64	89	82	0	0	0	0	0	0	0	0	0	0	0	0	0	0	0	0	0	0	0	0	0	0	0	0	0	0	0	0	0	0	0	0	0	0	0	0	0	0	0	0	79	37	818	899	899	0	0	579	239	0	0	622	277	0	0	100	1
1	62	14	AIIG	TAG_1255	12437	15666	140	4091	4090	744	112	167	96	100	100	0	395	400	182	90	120	63	92	82	0	0	0	0	0	0	0	0	0	0	0	0	0	0	0	0	0	0	0	0	0	0	0	0	0	0	0	0	0	0	0	0	0	0	0	0	0	0	0	0	78	35	4284	4288	4288	0	0	3979	305	0	0	3978	310	0	0	100	1
1	63	14	AIIH	TAG_1256	12624	15667	130	642	659	255	88	120	75	99	96	0	359	402	195	108	153	104	85	63	0	0	0	0	0	0	0	0	0	0	0	0	0	0	0	0	0	0	0	0	0	0	0	0	0	0	0	0	0	0	0	0	0	0	0	0	0	0	0	0	80	39	805	865	865	0	0	554	251	0	0	571	294	0	0	100	1
1	64	14	AIII	TAG_1257	12811	15667	130	1238	1238	342	120	146	85	100	100	0	1479	1522	416	92	141	87	100	100	0	0	0	0	0	0	0	0	0	0	0	0	0	0	0	0	0	0	0	0	0	0	0	0	0	0	0	0	0	0	0	0	0	0	0	0	0	0	0	0	78	37	2505	2548	2548	0	0	1118	1387	0	0	1118	1430	0	0	100	1
1	65	14	AIIL	TAG_1258	12998	15667	130	1023	1008	325	114	137	67	100	100	0	428	459	213	90	115	56	96	92	0	0	0	0	0	0	0	0	0	0	0	0	0	0	0	0	0	0	0	0	0	0	0	0	0	0	0	0	0	0	0	0	0	0	0	0	0	0	0	0	77	36	1247	1263	1263	0	0	909	338	0	0	894	369	0	0	100	1
1	66	14	AIIM	TAG_1259	13186	15668	130	798	830	274	93	144	85	100	100	0	643	671	245	90	126	69	100	99	0	0	0	0	0	0	0	0	0	0	0	0	0	0	0	0	0	0	0	0	0	0	0	0	0	0	0	0	0	0	0	0	0	0	0	0	0	0	0	0	78	37	1258	1318	1318	0	0	705	553	0	0	737	581	0	0	100	1
1	67	14	AIIN	TAG_1260	13376	15670	130	830	836	300	85	112	63	100	100	0	421	469	215	83	108	50	98	96	0	0	0	0	0	0	0	0	0	0	0	0	0	0	0	0	0	0	0	0	0	0	0	0	0	0	0	0	0	0	0	0	0	0	0	0	0	0	0	0	81	36	1083	1137	1137	0	0	745	338	0	0	751	386	0	0	100	1
1	68	14	AILA	TAG_1261	13565	15671	130	1364	1337	406	81	120	75	100	100	0	889	947	323	81	114	86	100	100	0	0	0	0	0	0	0	0	0	0	0	0	0	0	0	0	0	0	0	0	0	0	0	0	0	0	0	0	0	0	0	0	0	0	0	0	0	0	0	0	79	34	2091	2122	2122	0	0	1283	808	0	0	1256	866	0	0	100	1
1	69	14	AILB	TAG_1262	13756	15672	130	13446	13663	2166	236	298	185	100	100	0	1435	1465	390	107	148	94	100	100	0	0	0	0	0	0	0	0	0	0	0	0	0	0	0	0	0	0	0	0	0	0	0	0	0	0	0	0	0	0	0	0	0	0	0	0	0	0	0	0	79	37	14538	14785	14785	0	0	13210	1328	0	0	13427	1358	0	0	100	1
1	70	14	AILC	TAG_1263	13944	15671	130	1020	986	353	109	126	50	100	100	0	699	737	291	127	145	78	98	94	0	0	0	0	0	0	0	0	0	0	0	0	0	0	0	0	0	0	0	0	0	0	0	0	0	0	0	0	0	0	0	0	0	0	0	0	0	0	0	0	79	35	1483	1487	1487	0	0	911	572	0	0	877	610	0	0	100	1
1	71	14	AILD	TAG_1264	14134	15673	130	829	832	310	162	172	106	100	95	0	666	696	272	86	104	36	100	100	0	0	0	0	0	0	0	0	0	0	0	0	0	0	0	0	0	0	0	0	0	0	0	0	0	0	0	0	0	0	0	0	0	0	0	0	0	0	0	0	78	37	1247	1280	1280	0	0	667	580	0	0	670	610	0	0	100	1
1	72	14	AILE	TAG_1265	14318	15672	130	2924	2933	553	109	172	112	100	100	0	902	939	327	104	122	54	100	100	0	0	0	0	0	0	0	0	0	0	0	0	0	0	0	0	0	0	0	0	0	0	0	0	0	0	0	0	0	0	0	0	0	0	0	0	0	0	0	0	79	38	3613	3659	3659	0	0	2815	798	0	0	2824	835	0	0	100	1
1	73	14	AILF	TAG_1266	14506	15674	130	706	745	273	83	117	79	100	99	0	468	495	216	84	128	82	98	85	0	0	0	0	0	0	0	0	0	0	0	0	0	0	0	0	0	0	0	0	0	0	0	0	0	0	0	0	0	0	0	0	0	0	0	0	0	0	0	0	80	35	1007	1073	1073	0	0	623	384	0	0	662	411	0	0	100	1
1	74	14	AILG	TAG_1267	14693	15676	130	1001	1003	330	83	108	48	100	100	0	642	679	271	85	101	33	100	100	0	0	0	0	0	0	0	0	0	0	0	0	0	0	0	0	0	0	0	0	0	0	0	0	0	0	0	0	0	0	0	0	0	0	0	0	0	0	0	0	78	37	1475	1514	1514	0	0	918	557	0	0	920	594	0	0	100	1
1	75	14	AILH	TAG_1268	14883	15677	140	464	497	208	84	123	65	97	95	0	1343	1340	433	98	116	48	100	100	0	0	0	0	0	0	0	0	0	0	0	0	0	0	0	0	0	0	0	0	0	0	0	0	0	0	0	0	0	0	0	0	0	0	0	0	0	0	0	0	77	37	1625	1655	1655	0	0	380	1245	0	0	413	1242	0	0	100	1
1	76	14	AILI	TAG_1269	15072	15677	140	2852	2802	584	108	151	102	100	100	0	1696	1648	451	123	158	79	100	100	0	0	0	0	0	0	0	0	0	0	0	0	0	0	0	0	0	0	0	0	0	0	0	0	0	0	0	0	0	0	0	0	0	0	0	0	0	0	0	0	77	35	4317	4219	4219	0	0	2744	1573	0	0	2694	1525	0	0	100	1
1	77	14	AILL	TAG_1270	15262	15679	130	3508	3637	816	115	159	105	100	100	0	1054	1134	371	118	156	107	100	100	0	0	0	0	0	0	0	0	0	0	0	0	0	0	0	0	0	0	0	0	0	0	0	0	0	0	0	0	0	0	0	0	0	0	0	0	0	0	0	0	79	35	4329	4538	4538	0	0	3393	936	0	0	3522	1016	0	0	100	1
1	78	14	AILM	TAG_1271	15451	15679	130	905	906	284	120	144	85	100	99	0	929	932	316	102	121	56	100	100	0	0	0	0	0	0	0	0	0	0	0	0	0	0	0	0	0	0	0	0	0	0	0	0	0	0	0	0	0	0	0	0	0	0	0	0	0	0	0	0	78	37	1612	1616	1616	0	0	785	827	0	0	786	830	0	0	100	1
1	79	14	AILN	TAG_1272	15640	15680	130	812	846	274	98	121	56	100	100	0	414	457	209	82	104	47	100	96	0	0	0	0	0	0	0	0	0	0	0	0	0	0	0	0	0	0	0	0	0	0	0	0	0	0	0	0	0	0	0	0	0	0	0	0	0	0	0	0	77	37	1046	1123	1123	0	0	714	332	0	0	748	375	0	0	100	1
1	80	14	AIMA	TAG_1273	15826	15681	130	550	584	248	85	119	79	100	96	0	271	298	143	91	120	66	82	67	0	0	0	0	0	0	0	0	0	0	0	0	0	0	0	0	0	0	0	0	0	0	0	0	0	0	0	0	0	0	0	0	0	0	0	0	0	0	0	0	79	36	645	706	706	0	0	465	180	0	0	499	207	0	0	100	1
1	81	14	AIMB	TAG_1274	16014	15681	130	579	627	282	81	106	44	100	100	0	1676	1670	434	99	123	64	100	100	0	0	0	0	0	0	0	0	0	0	0	0	0	0	0	0	0	0	0	0	0	0	0	0	0	0	0	0	0	0	0	0	0	0	0	0	0	0	0	0	79	35	2075	2117	2117	0	0	498	1577	0	0	546	1571	0	0	100	1
1	82	14	AIMC	TAG_1275	16202	15681	130	1770	1829	439	109	141	81	100	100	0	383	396	184	86	117	57	99	85	0	0	0	0	0	0	0	0	0	0	0	0	0	0	0	0	0	0	0	0	0	0	0	0	0	0	0	0	0	0	0	0	0	0	0	0	0	0	0	0	80	38	1958	2030	2030	0	0	1661	297	0	0	1720	310	0	0	100	1
1	83	14	AIMD	TAG_1276	16387	15683	130	492	507	236	91	124	65	99	93	0	321	336	158	83	122	73	84	74	0	0	0	0	0	0	0	0	0	0	0	0	0	0	0	0	0	0	0	0	0	0	0	0	0	0	0	0	0	0	0	0	0	0	0	0	0	0	0	0	81	36	639	669	669	0	0	401	238	0	0	416	253	0	0	100	1
1	84	14	AIME	TAG_1277	16576	15685	130	1409	1462	471	121	146	78	100	100	0	1356	1361	329	85	124	78	100	100	0	0	0	0	0	0	0	0	0	0	0	0	0	0	0	0	0	0	0	0	0	0	0	0	0	0	0	0	0	0	0	0	0	0	0	0	0	0	0	0	78	35	2559	2617	2617	0	0	1288	1271	0	0	1341	1276	0	0	100	1
1	85	14	AIMF	TAG_1278	16763	15685	140	498	496	210	99	140	90	96	85	0	314	340	168	98	142	89	86	60	0	0	0	0	0	0	0	0	0	0	0	0	0	0	0	0	0	0	0	0	0	0	0	0	0	0	0	0	0	0	0	0	0	0	0	0	0	0	0	0	78	37	615	639	639	0	0	399	216	0	0	397	242	0	0	100	1
1	86	14	YAL043C_RC-2031	YAL043C_RC-2031	16949	15690	140	348	382	194	95	144	111	84	56	0	199	221	137	83	120	58	66	48	0	0	0	0	0	0	0	0	0	0	0	0	0	0	0	0	0	0	0	0	0	0	0	0	0	0	0	0	0	0	0	0	0	0	0	0	0	0	0	0	73	36	369	425	425	0	0	253	116	0	0	287	138	0	0	100	1
1	87	14	AIMG	TAG_1279	17142	15687	140	611	650	270	87	116	52	100	100	0	1086	1101	371	100	130	73	100	100	0	0	0	0	0	0	0	0	0	0	0	0	0	0	0	0	0	0	0	0	0	0	0	0	0	0	0	0	0	0	0	0	0	0	0	0	0	0	0	0	77	34	1510	1564	1564	0	0	524	986	0	0	563	1001	0	0	100	1
1	88	14	AIMH	TAG_1280	17330	15690	130	399	407	164	89	120	67	99	86	0	1245	1305	398	88	118	68	100	100	0	0	0	0	0	0	0	0	0	0	0	0	0	0	0	0	0	0	0	0	0	0	0	0	0	0	0	0	0	0	0	0	0	0	0	0	0	0	0	0	78	37	1467	1535	1535	0	0	310	1157	0	0	318	1217	0	0	100	1
1	89	14	AIMI	TAG_1281	17521	15691	130	610	622	237	84	109	45	100	99	0	413	421	219	87	112	53	94	89	0	0	0	0	0	0	0	0	0	0	0	0	0	0	0	0	0	0	0	0	0	0	0	0	0	0	0	0	0	0	0	0	0	0	0	0	0	0	0	0	79	40	852	872	872	0	0	526	326	0	0	538	334	0	0	100	1
1	90	14	AIML	TAG_1282	17709	15693	140	1166	1202	347	88	124	77	100	100	0	803	818	283	82	127	92	100	100	0	0	0	0	0	0	0	0	0	0	0	0	0	0	0	0	0	0	0	0	0	0	0	0	0	0	0	0	0	0	0	0	0	0	0	0	0	0	0	0	79	38	1799	1850	1850	0	0	1078	721	0	0	1114	736	0	0	100	1
1	91	14	AIMM	TAG_1283	17896	15692	130	706	766	275	90	127	98	100	97	0	477	526	334	83	115	64	96	90	0	0	0	0	0	0	0	0	0	0	0	0	0	0	0	0	0	0	0	0	0	0	0	0	0	0	0	0	0	0	0	0	0	0	0	0	0	0	0	0	78	40	1010	1119	1119	0	0	616	394	0	0	676	443	0	0	100	1
1	92	14	AIMN	TAG_1284	18086	15692	130	1160	1156	350	111	142	82	100	100	0	869	918	252	97	124	68	100	100	0	0	0	0	0	0	0	0	0	0	0	0	0	0	0	0	0	0	0	0	0	0	0	0	0	0	0	0	0	0	0	0	0	0	0	0	0	0	0	0	78	38	1821	1866	1866	0	0	1049	772	0	0	1045	821	0	0	100	1
1	93	14	AINA	TAG_1285	18274	15692	130	2674	2669	567	105	132	57	100	100	0	867	881	300	87	132	86	100	99	0	0	0	0	0	0	0	0	0	0	0	0	0	0	0	0	0	0	0	0	0	0	0	0	0	0	0	0	0	0	0	0	0	0	0	0	0	0	0	0	78	38	3349	3358	3358	0	0	2569	780	0	0	2564	794	0	0	100	1
1	94	14	AINB	TAG_1286	18462	15692	130	1411	1434	326	103	130	64	100	100	0	693	687	260	83	112	62	100	99	0	0	0	0	0	0	0	0	0	0	0	0	0	0	0	0	0	0	0	0	0	0	0	0	0	0	0	0	0	0	0	0	0	0	0	0	0	0	0	0	79	40	1918	1935	1935	0	0	1308	610	0	0	1331	604	0	0	100	1
1	95	14	AINC	TAG_1287	18649	15693	130	4589	4577	724	121	174	122	100	100	0	3298	3421	629	123	169	123	100	100	0	0	0	0	0	0	0	0	0	0	0	0	0	0	0	0	0	0	0	0	0	0	0	0	0	0	0	0	0	0	0	0	0	0	0	0	0	0	0	0	78	35	7643	7754	7754	0	0	4468	3175	0	0	4456	3298	0	0	100	1
1	96	14	AIND	TAG_1288	18836	15694	130	2287	2356	563	99	124	62	100	100	0	1126	1150	399	93	140	83	100	100	0	0	0	0	0	0	0	0	0	0	0	0	0	0	0	0	0	0	0	0	0	0	0	0	0	0	0	0	0	0	0	0	0	0	0	0	0	0	0	0	80	36	3221	3314	3314	0	0	2188	1033	0	0	2257	1057	0	0	100	1
1	97	14	AINE	TAG_1289	19025	15695	140	2487	2498	542	116	152	91	100	100	0	1562	1640	400	115	150	90	100	100	0	0	0	0	0	0	0	0	0	0	0	0	0	0	0	0	0	0	0	0	0	0	0	0	0	0	0	0	0	0	0	0	0	0	0	0	0	0	0	0	79	41	3818	3907	3907	0	0	2371	1447	0	0	2382	1525	0	0	100	1
1	98	14	AINF	TAG_1290	19213	15694	130	1612	1607	457	108	160	115	100	100	0	891	935	334	105	134	78	100	99	0	0	0	0	0	0	0	0	0	0	0	0	0	0	0	0	0	0	0	0	0	0	0	0	0	0	0	0	0	0	0	0	0	0	0	0	0	0	0	0	79	37	2290	2329	2329	0	0	1504	786	0	0	1499	830	0	0	100	1
1	99	14	Pro25G	Pro25G	19395	15691	130	7144	7272	1215	167	240	173	100	100	0	4135	4295	889	133	162	86	100	100	0	0	0	0	0	0	0	0	0	0	0	0	0	0	0	0	0	0	0	0	0	0	0	0	0	0	0	0	0	0	0	0	0	0	0	0	0	0	0	0	80	35	10979	11267	11267	0	0	6977	4002	0	0	7105	4162	0	0	100	1
1	100	14	AING	TAG_1291	19588	15696	130	1477	1516	409	112	154	100	100	100	0	664	701	248	88	124	62	100	99	0	0	0	0	0	0	0	0	0	0	0	0	0	0	0	0	0	0	0	0	0	0	0	0	0	0	0	0	0	0	0	0	0	0	0	0	0	0	0	0	77	38	1941	2017	2017	0	0	1365	576	0	0	1404	613	0	0	100	1
1	101	14	AINH	TAG_1292	19780	15698	130	22284	22485	2745	262	330	240	100	100	0	3096	3215	584	83	123	80	100	100	0	0	0	0	0	0	0	0	0	0	0	0	0	0	0	0	0	0	0	0	0	0	0	0	0	0	0	0	0	0	0	0	0	0	0	0	0	0	0	0	77	35	25035	25355	25355	0	0	22022	3013	0	0	22223	3132	0	0	100	1
1	102	14	AINI	TAG_1293	19967	15700	130	1367	1426	416	108	135	69	100	100	0	1087	1139	355	100	133	65	100	100	0	0	0	0	0	0	0	0	0	0	0	0	0	0	0	0	0	0	0	0	0	0	0	0	0	0	0	0	0	0	0	0	0	0	0	0	0	0	0	0	81	37	2246	2357	2357	0	0	1259	987	0	0	1318	1039	0	0	100	1
1	103	14	AINL	TAG_1294	20157	15701	130	1854	1999	542	133	159	84	100	100	0	437	432	193	82	120	69	94	83	0	0	0	0	0	0	0	0	0	0	0	0	0	0	0	0	0	0	0	0	0	0	0	0	0	0	0	0	0	0	0	0	0	0	0	0	0	0	0	0	81	37	2076	2216	2216	0	0	1721	355	0	0	1866	350	0	0	100	1
1	104	14	AINM	TAG_1295	20344	15702	130	19075	19059	2248	290	332	239	100	100	0	3352	3372	636	116	156	93	100	100	0	0	0	0	0	0	0	0	0	0	0	0	0	0	0	0	0	0	0	0	0	0	0	0	0	0	0	0	0	0	0	0	0	0	0	0	0	0	0	0	79	34	22021	22025	22025	0	0	18785	3236	0	0	18769	3256	0	0	100	1
1	105	14	AINN	TAG_1296	20534	15702	140	2559	2487	558	96	144	76	100	100	0	811	842	299	92	138	88	100	100	0	0	0	0	0	0	0	0	0	0	0	0	0	0	0	0	0	0	0	0	0	0	0	0	0	0	0	0	0	0	0	0	0	0	0	0	0	0	0	0	80	38	3182	3141	3141	0	0	2463	719	0	0	2391	750	0	0	100	1
1	106	14	ALAA	TAG_1297	20719	15703	140	916	958	345	87	114	49	100	100	0	705	773	283	82	121	68	100	100	0	0	0	0	0	0	0	0	0	0	0	0	0	0	0	0	0	0	0	0	0	0	0	0	0	0	0	0	0	0	0	0	0	0	0	0	0	0	0	0	78	36	1452	1562	1562	0	0	829	623	0	0	871	691	0	0	100	1
1	107	14	ALAB	TAG_1298	20906	15704	130	895	915	345	108	140	74	100	100	0	936	1044	322	111	145	79	100	100	0	0	0	0	0	0	0	0	0	0	0	0	0	0	0	0	0	0	0	0	0	0	0	0	0	0	0	0	0	0	0	0	0	0	0	0	0	0	0	0	80	38	1612	1740	1740	0	0	787	825	0	0	807	933	0	0	100	1
1	108	14	ALAC	TAG_1299	21094	15703	130	1289	1269	355	90	127	73	100	100	0	840	907	378	90	134	87	100	99	0	0	0	0	0	0	0	0	0	0	0	0	0	0	0	0	0	0	0	0	0	0	0	0	0	0	0	0	0	0	0	0	0	0	0	0	0	0	0	0	80	36	1949	1996	1996	0	0	1199	750	0	0	1179	817	0	0	100	1
1	109	14	ALAD	TAG_1300	21282	15702	130	6782	6887	1179	138	185	122	100	100	0	1305	1300	382	92	129	78	100	100	0	0	0	0	0	0	0	0	0	0	0	0	0	0	0	0	0	0	0	0	0	0	0	0	0	0	0	0	0	0	0	0	0	0	0	0	0	0	0	0	80	39	7857	7957	7957	0	0	6644	1213	0	0	6749	1208	0	0	100	1
1	110	14	ALAE	TAG_1301	21469	15703	130	739	773	309	89	124	111	100	99	0	441	490	212	85	122	70	99	91	0	0	0	0	0	0	0	0	0	0	0	0	0	0	0	0	0	0	0	0	0	0	0	0	0	0	0	0	0	0	0	0	0	0	0	0	0	0	0	0	77	37	1006	1089	1089	0	0	650	356	0	0	684	405	0	0	100	1
1	111	14	ALAF	TAG_1302	21660	15705	140	1122	1133	324	84	133	108	100	100	0	577	602	262	91	126	74	97	96	0	0	0	0	0	0	0	0	0	0	0	0	0	0	0	0	0	0	0	0	0	0	0	0	0	0	0	0	0	0	0	0	0	0	0	0	0	0	0	0	77	38	1524	1560	1560	0	0	1038	486	0	0	1049	511	0	0	100	1
1	112	14	Pro25G_onG3PDH570_10Ts	Pro25G_onG3PDH570_10Ts	21850	15710	130	14173	14053	1916	216	317	236	100	100	0	8354	8407	1207	190	217	135	100	100	0	0	0	0	0	0	0	0	0	0	0	0	0	0	0	0	0	0	0	0	0	0	0	0	0	0	0	0	0	0	0	0	0	0	0	0	0	0	0	0	78	36	22121	22054	22054	0	0	13957	8164	0	0	13837	8217	0	0	100	1
1	1	15	Pro25G_onG3PDH570_10Ts	Pro25G_onG3PDH570_10Ts	943	15825	130	12917	12994	1726	241	295	211	100	100	0	8388	8578	1501	157	218	164	100	100	0	0	0	0	0	0	0	0	0	0	0	0	0	0	0	0	0	0	0	0	0	0	0	0	0	0	0	0	0	0	0	0	0	0	0	0	0	0	0	0	78	35	20907	21174	21174	0	0	12676	8231	0	0	12753	8421	0	0	100	1
1	2	15	ALAG	TAG_1303	1130	15828	130	1241	1256	404	115	142	89	100	100	0	684	702	223	90	118	65	100	100	0	0	0	0	0	0	0	0	0	0	0	0	0	0	0	0	0	0	0	0	0	0	0	0	0	0	0	0	0	0	0	0	0	0	0	0	0	0	0	0	77	38	1720	1753	1753	0	0	1126	594	0	0	1141	612	0	0	100	1
1	3	15	ALAH	TAG_1304	1321	15829	130	967	1035	307	100	142	103	100	100	0	799	822	257	93	126	66	100	100	0	0	0	0	0	0	0	0	0	0	0	0	0	0	0	0	0	0	0	0	0	0	0	0	0	0	0	0	0	0	0	0	0	0	0	0	0	0	0	0	78	34	1573	1664	1664	0	0	867	706	0	0	935	729	0	0	100	1
1	4	15	ALAI	TAG_1305	1509	15830	130	4350	4287	828	140	197	152	100	100	0	2534	2472	542	111	151	93	100	100	0	0	0	0	0	0	0	0	0	0	0	0	0	0	0	0	0	0	0	0	0	0	0	0	0	0	0	0	0	0	0	0	0	0	0	0	0	0	0	0	78	36	6633	6508	6508	0	0	4210	2423	0	0	4147	2361	0	0	100	1
1	5	15	ALAL	TAG_1306	1695	15830	130	1304	1364	411	91	126	83	100	100	0	664	690	243	90	139	91	100	100	0	0	0	0	0	0	0	0	0	0	0	0	0	0	0	0	0	0	0	0	0	0	0	0	0	0	0	0	0	0	0	0	0	0	0	0	0	0	0	0	78	36	1787	1873	1873	0	0	1213	574	0	0	1273	600	0	0	100	1
1	6	15	ALAM	TAG_1307	1885	15828	130	2463	2616	651	98	148	114	100	100	0	1432	1472	426	93	138	85	100	100	0	0	0	0	0	0	0	0	0	0	0	0	0	0	0	0	0	0	0	0	0	0	0	0	0	0	0	0	0	0	0	0	0	0	0	0	0	0	0	0	79	41	3704	3897	3897	0	0	2365	1339	0	0	2518	1379	0	0	100	1
1	7	15	ALAN	TAG_1308	2072	15828	130	1477	1481	347	113	158	103	100	100	0	705	715	246	85	131	91	100	99	0	0	0	0	0	0	0	0	0	0	0	0	0	0	0	0	0	0	0	0	0	0	0	0	0	0	0	0	0	0	0	0	0	0	0	0	0	0	0	0	79	35	1984	1998	1998	0	0	1364	620	0	0	1368	630	0	0	100	1
1	8	15	Pro25G	Pro25G	2258	15833	130	408	436	182	87	120	72	100	87	0	213	229	124	82	125	100	56	30	0	0	0	0	0	0	0	0	0	0	0	0	0	0	0	0	0	0	0	0	0	0	0	0	0	0	0	0	0	0	0	0	0	0	0	0	0	0	0	0	79	37	452	496	496	0	0	321	131	0	0	349	147	0	0	100	1
1	9	15	ALBA	TAG_1309	2446	15833	130	1545	1526	423	89	135	105	100	100	0	668	642	222	86	123	61	100	100	0	0	0	0	0	0	0	0	0	0	0	0	0	0	0	0	0	0	0	0	0	0	0	0	0	0	0	0	0	0	0	0	0	0	0	0	0	0	0	0	80	35	2038	1993	1993	0	0	1456	582	0	0	1437	556	0	0	100	1
1	10	15	ALBB	TAG_1310	2638	15836	130	1601	1636	405	107	156	97	100	100	0	546	591	263	83	111	53	100	99	0	0	0	0	0	0	0	0	0	0	0	0	0	0	0	0	0	0	0	0	0	0	0	0	0	0	0	0	0	0	0	0	0	0	0	0	0	0	0	0	77	38	1957	2037	2037	0	0	1494	463	0	0	1529	508	0	0	100	1
1	11	15	ALBC	TAG_1311	2827	15836	130	1459	1521	429	118	144	67	100	100	0	647	653	216	115	138	63	100	97	0	0	0	0	0	0	0	0	0	0	0	0	0	0	0	0	0	0	0	0	0	0	0	0	0	0	0	0	0	0	0	0	0	0	0	0	0	0	0	0	77	34	1873	1941	1941	0	0	1341	532	0	0	1403	538	0	0	100	1
1	12	15	ALBD	TAG_1312	3015	15834	130	4476	4481	814	122	164	101	100	100	0	1657	1684	411	97	147	103	100	100	0	0	0	0	0	0	0	0	0	0	0	0	0	0	0	0	0	0	0	0	0	0	0	0	0	0	0	0	0	0	0	0	0	0	0	0	0	0	0	0	80	39	5914	5946	5946	0	0	4354	1560	0	0	4359	1587	0	0	100	1
1	13	15	ALBE	TAG_1313	3202	15835	130	927	923	317	98	139	88	100	99	0	368	416	205	83	129	83	92	81	0	0	0	0	0	0	0	0	0	0	0	0	0	0	0	0	0	0	0	0	0	0	0	0	0	0	0	0	0	0	0	0	0	0	0	0	0	0	0	0	78	35	1114	1158	1158	0	0	829	285	0	0	825	333	0	0	100	1
1	14	15	YAL054C_RC-231	YAL054C_RC-231	3379	15829	130	267	290	152	80	104	45	91	73	0	158	185	113	84	122	72	51	31	0	0	0	0	0	0	0	0	0	0	0	0	0	0	0	0	0	0	0	0	0	0	0	0	0	0	0	0	0	0	0	0	0	0	0	0	0	0	0	0	67	34	261	311	311	0	0	187	74	0	0	210	101	0	0	100	1
1	15	15	ALBF	TAG_1314	3576	15834	130	1597	1595	471	85	121	63	100	100	0	717	743	283	90	136	97	100	99	0	0	0	0	0	0	0	0	0	0	0	0	0	0	0	0	0	0	0	0	0	0	0	0	0	0	0	0	0	0	0	0	0	0	0	0	0	0	0	0	80	36	2139	2163	2163	0	0	1512	627	0	0	1510	653	0	0	100	1
1	16	15	ALBG	TAG_1315	3766	15835	130	1492	1545	423	92	121	68	100	100	0	1877	1976	534	108	158	105	100	100	0	0	0	0	0	0	0	0	0	0	0	0	0	0	0	0	0	0	0	0	0	0	0	0	0	0	0	0	0	0	0	0	0	0	0	0	0	0	0	0	80	36	3169	3321	3321	0	0	1400	1769	0	0	1453	1868	0	0	100	1
1	17	15	ALBH	TAG_1316	3956	15839	130	7730	7642	1093	248	273	159	100	100	0	853	872	320	125	144	84	100	100	0	0	0	0	0	0	0	0	0	0	0	0	0	0	0	0	0	0	0	0	0	0	0	0	0	0	0	0	0	0	0	0	0	0	0	0	0	0	0	0	80	36	8210	8141	8141	0	0	7482	728	0	0	7394	747	0	0	100	1
1	18	15	ALBI	TAG_1317	4143	15841	130	2236	2258	499	109	173	118	100	100	0	1766	1858	482	115	148	92	100	100	0	0	0	0	0	0	0	0	0	0	0	0	0	0	0	0	0	0	0	0	0	0	0	0	0	0	0	0	0	0	0	0	0	0	0	0	0	0	0	0	78	37	3778	3892	3892	0	0	2127	1651	0	0	2149	1743	0	0	100	1
1	19	15	ALBL	TAG_1318	4332	15842	130	16975	17140	2042	240	343	251	100	100	0	2834	2788	589	104	155	112	100	100	0	0	0	0	0	0	0	0	0	0	0	0	0	0	0	0	0	0	0	0	0	0	0	0	0	0	0	0	0	0	0	0	0	0	0	0	0	0	0	0	80	38	19465	19584	19584	0	0	16735	2730	0	0	16900	2684	0	0	100	1
1	20	15	ALBM	TAG_1319	4521	15840	130	2579	2557	570	125	167	100	100	100	0	1038	1109	364	104	129	56	100	100	0	0	0	0	0	0	0	0	0	0	0	0	0	0	0	0	0	0	0	0	0	0	0	0	0	0	0	0	0	0	0	0	0	0	0	0	0	0	0	0	80	38	3388	3437	3437	0	0	2454	934	0	0	2432	1005	0	0	100	1
1	21	15	ALBN	TAG_1320	4710	15841	130	2350	2330	486	91	138	97	100	100	0	980	1121	340	91	125	62	100	100	0	0	0	0	0	0	0	0	0	0	0	0	0	0	0	0	0	0	0	0	0	0	0	0	0	0	0	0	0	0	0	0	0	0	0	0	0	0	0	0	78	39	3148	3269	3269	0	0	2259	889	0	0	2239	1030	0	0	100	1
1	22	15	ALCA	TAG_1321	4897	15841	130	1943	1928	455	110	138	79	100	100	0	785	825	285	93	125	76	100	100	0	0	0	0	0	0	0	0	0	0	0	0	0	0	0	0	0	0	0	0	0	0	0	0	0	0	0	0	0	0	0	0	0	0	0	0	0	0	0	0	81	37	2525	2550	2550	0	0	1833	692	0	0	1818	732	0	0	100	1
1	23	15	ALCB	TAG_1322	5085	15842	130	887	921	342	84	121	68	100	100	0	398	419	184	81	112	69	96	89	0	0	0	0	0	0	0	0	0	0	0	0	0	0	0	0	0	0	0	0	0	0	0	0	0	0	0	0	0	0	0	0	0	0	0	0	0	0	0	0	79	36	1120	1175	1175	0	0	803	317	0	0	837	338	0	0	100	1
1	24	15	ALCC	TAG_1323	5272	15844	130	2483	2412	562	85	123	69	100	100	0	984	982	385	88	121	63	100	100	0	0	0	0	0	0	0	0	0	0	0	0	0	0	0	0	0	0	0	0	0	0	0	0	0	0	0	0	0	0	0	0	0	0	0	0	0	0	0	0	79	35	3294	3221	3221	0	0	2398	896	0	0	2327	894	0	0	100	1
1	25	15	ALCD	TAG_1324	5460	15846	130	1833	1830	504	106	133	63	100	100	0	667	698	279	90	127	74	100	99	0	0	0	0	0	0	0	0	0	0	0	0	0	0	0	0	0	0	0	0	0	0	0	0	0	0	0	0	0	0	0	0	0	0	0	0	0	0	0	0	75	40	2304	2332	2332	0	0	1727	577	0	0	1724	608	0	0	100	1
1	26	15	ALCE	TAG_1325	5651	15849	130	877	855	314	107	138	70	100	97	0	392	413	174	95	122	54	99	92	0	0	0	0	0	0	0	0	0	0	0	0	0	0	0	0	0	0	0	0	0	0	0	0	0	0	0	0	0	0	0	0	0	0	0	0	0	0	0	0	78	36	1067	1066	1066	0	0	770	297	0	0	748	318	0	0	100	1
1	27	15	ALCF	TAG_1326	5837	15848	130	2646	2674	579	100	150	105	100	100	0	536	566	230	95	127	68	100	99	0	0	0	0	0	0	0	0	0	0	0	0	0	0	0	0	0	0	0	0	0	0	0	0	0	0	0	0	0	0	0	0	0	0	0	0	0	0	0	0	79	37	2987	3045	3045	0	0	2546	441	0	0	2574	471	0	0	100	1
1	28	15	ALCG	TAG_1327	6026	15850	130	4620	4646	707	152	184	126	100	100	0	847	894	330	88	124	72	100	100	0	0	0	0	0	0	0	0	0	0	0	0	0	0	0	0	0	0	0	0	0	0	0	0	0	0	0	0	0	0	0	0	0	0	0	0	0	0	0	0	81	36	5227	5300	5300	0	0	4468	759	0	0	4494	806	0	0	100	1
1	29	15	ALCH	TAG_1328	6213	15849	130	710	749	292	104	138	88	100	98	0	498	500	194	106	132	68	95	90	0	0	0	0	0	0	0	0	0	0	0	0	0	0	0	0	0	0	0	0	0	0	0	0	0	0	0	0	0	0	0	0	0	0	0	0	0	0	0	0	80	37	998	1039	1039	0	0	606	392	0	0	645	394	0	0	100	1
1	30	15	ALCI	TAG_1329	6404	15850	130	2575	2643	524	114	165	107	100	100	0	469	602	272	84	124	66	100	96	0	0	0	0	0	0	0	0	0	0	0	0	0	0	0	0	0	0	0	0	0	0	0	0	0	0	0	0	0	0	0	0	0	0	0	0	0	0	0	0	80	36	2846	3047	3047	0	0	2461	385	0	0	2529	518	0	0	100	1
1	31	15	ALCL	TAG_1330	6590	15849	130	870	873	275	93	143	90	100	99	0	612	634	217	102	129	70	100	97	0	0	0	0	0	0	0	0	0	0	0	0	0	0	0	0	0	0	0	0	0	0	0	0	0	0	0	0	0	0	0	0	0	0	0	0	0	0	0	0	78	36	1287	1312	1312	0	0	777	510	0	0	780	532	0	0	100	1
1	32	15	ALCM	TAG_1331	6781	15850	130	2252	2524	612	111	153	104	100	100	0	820	837	323	105	145	90	100	99	0	0	0	0	0	0	0	0	0	0	0	0	0	0	0	0	0	0	0	0	0	0	0	0	0	0	0	0	0	0	0	0	0	0	0	0	0	0	0	0	78	36	2856	3145	3145	0	0	2141	715	0	0	2413	732	0	0	100	1
1	33	15	ALCN	TAG_1332	6969	15851	130	3178	3261	701	104	139	88	100	100	0	898	898	317	101	142	83	100	100	0	0	0	0	0	0	0	0	0	0	0	0	0	0	0	0	0	0	0	0	0	0	0	0	0	0	0	0	0	0	0	0	0	0	0	0	0	0	0	0	79	40	3871	3954	3954	0	0	3074	797	0	0	3157	797	0	0	100	1
1	34	15	ALDA	TAG_1333	7156	15852	130	1377	1388	373	100	140	87	100	100	0	1293	1304	368	88	139	133	100	100	0	0	0	0	0	0	0	0	0	0	0	0	0	0	0	0	0	0	0	0	0	0	0	0	0	0	0	0	0	0	0	0	0	0	0	0	0	0	0	0	79	36	2482	2504	2504	0	0	1277	1205	0	0	1288	1216	0	0	100	1
1	35	15	ALDB	TAG_1334	7344	15853	130	1245	1306	427	124	159	91	100	100	0	564	566	236	91	107	37	99	98	0	0	0	0	0	0	0	0	0	0	0	0	0	0	0	0	0	0	0	0	0	0	0	0	0	0	0	0	0	0	0	0	0	0	0	0	0	0	0	0	80	37	1594	1657	1657	0	0	1121	473	0	0	1182	475	0	0	100	1
1	36	15	ALDC	TAG_1335	7534	15855	130	1224	1263	352	95	128	75	100	100	0	1466	1474	414	87	134	100	100	100	0	0	0	0	0	0	0	0	0	0	0	0	0	0	0	0	0	0	0	0	0	0	0	0	0	0	0	0	0	0	0	0	0	0	0	0	0	0	0	0	79	37	2508	2555	2555	0	0	1129	1379	0	0	1168	1387	0	0	100	1
1	37	15	ALDD	TAG_1336	7719	15856	130	652	646	200	90	118	58	100	99	0	1746	1753	382	97	130	70	100	100	0	0	0	0	0	0	0	0	0	0	0	0	0	0	0	0	0	0	0	0	0	0	0	0	0	0	0	0	0	0	0	0	0	0	0	0	0	0	0	0	76	40	2211	2212	2212	0	0	562	1649	0	0	556	1656	0	0	100	1
1	38	15	ALDE	TAG_1337	7905	15857	140	1046	1134	357	88	125	82	100	100	0	703	724	285	94	121	64	100	96	0	0	0	0	0	0	0	0	0	0	0	0	0	0	0	0	0	0	0	0	0	0	0	0	0	0	0	0	0	0	0	0	0	0	0	0	0	0	0	0	78	39	1567	1676	1676	0	0	958	609	0	0	1046	630	0	0	100	1
1	39	15	ALDF	TAG_1338	8095	15857	140	750	780	278	93	124	61	100	100	0	565	583	274	87	115	55	99	96	0	0	0	0	0	0	0	0	0	0	0	0	0	0	0	0	0	0	0	0	0	0	0	0	0	0	0	0	0	0	0	0	0	0	0	0	0	0	0	0	79	39	1135	1183	1183	0	0	657	478	0	0	687	496	0	0	100	1
1	40	15	ALDG	TAG_1339	8284	15859	130	1190	1192	341	109	166	120	100	100	0	537	572	199	95	132	81	100	98	0	0	0	0	0	0	0	0	0	0	0	0	0	0	0	0	0	0	0	0	0	0	0	0	0	0	0	0	0	0	0	0	0	0	0	0	0	0	0	0	80	39	1523	1560	1560	0	0	1081	442	0	0	1083	477	0	0	100	1
1	41	15	ALDH	TAG_1340	8473	15861	130	1459	1477	384	100	140	87	100	100	0	1543	1604	423	93	127	76	100	100	0	0	0	0	0	0	0	0	0	0	0	0	0	0	0	0	0	0	0	0	0	0	0	0	0	0	0	0	0	0	0	0	0	0	0	0	0	0	0	0	79	37	2809	2888	2888	0	0	1359	1450	0	0	1377	1511	0	0	100	1
1	42	15	ALDI	TAG_1341	8665	15861	130	1737	1836	529	97	132	71	100	100	0	1655	1670	424	103	124	68	100	100	0	0	0	0	0	0	0	0	0	0	0	0	0	0	0	0	0	0	0	0	0	0	0	0	0	0	0	0	0	0	0	0	0	0	0	0	0	0	0	0	80	35	3192	3306	3306	0	0	1640	1552	0	0	1739	1567	0	0	100	1
1	43	15	Pro25G_onG3PDH570_20bp	Pro25G_onG3PDH570_20bp	8850	15861	140	9718	9701	1306	218	254	160	100	100	0	5660	5674	931	159	192	125	100	100	0	0	0	0	0	0	0	0	0	0	0	0	0	0	0	0	0	0	0	0	0	0	0	0	0	0	0	0	0	0	0	0	0	0	0	0	0	0	0	0	78	39	15001	14998	14998	0	0	9500	5501	0	0	9483	5515	0	0	100	1
1	44	15	ALDL	TAG_1342	9042	15862	130	9498	9567	1325	175	198	116	100	100	0	1353	1397	388	121	139	69	100	100	0	0	0	0	0	0	0	0	0	0	0	0	0	0	0	0	0	0	0	0	0	0	0	0	0	0	0	0	0	0	0	0	0	0	0	0	0	0	0	0	79	40	10555	10668	10668	0	0	9323	1232	0	0	9392	1276	0	0	100	1
1	45	15	ALDM	TAG_1343	9231	15862	130	7349	7399	1179	108	208	182	100	100	0	7593	7474	1147	161	208	136	100	100	0	0	0	0	0	0	0	0	0	0	0	0	0	0	0	0	0	0	0	0	0	0	0	0	0	0	0	0	0	0	0	0	0	0	0	0	0	0	0	0	79	41	14673	14604	14604	0	0	7241	7432	0	0	7291	7313	0	0	100	1
1	46	15	ALDN	TAG_1344	9415	15864	130	2021	1981	466	100	131	94	100	100	0	1899	1970	415	93	115	60	100	100	0	0	0	0	0	0	0	0	0	0	0	0	0	0	0	0	0	0	0	0	0	0	0	0	0	0	0	0	0	0	0	0	0	0	0	0	0	0	0	0	80	37	3727	3758	3758	0	0	1921	1806	0	0	1881	1877	0	0	100	1
1	47	15	ALEA	TAG_1345	9605	15866	130	3339	3261	657	90	133	81	100	100	0	1131	1177	394	96	146	94	100	100	0	0	0	0	0	0	0	0	0	0	0	0	0	0	0	0	0	0	0	0	0	0	0	0	0	0	0	0	0	0	0	0	0	0	0	0	0	0	0	0	79	40	4284	4252	4252	0	0	3249	1035	0	0	3171	1081	0	0	100	1
1	48	15	ALEB	TAG_1346	9790	15867	130	474	515	220	86	128	78	97	87	0	288	319	165	92	118	48	89	76	0	0	0	0	0	0	0	0	0	0	0	0	0	0	0	0	0	0	0	0	0	0	0	0	0	0	0	0	0	0	0	0	0	0	0	0	0	0	0	0	74	40	584	656	656	0	0	388	196	0	0	429	227	0	0	100	1
1	49	15	ALEC	TAG_1347	9978	15865	140	554	577	239	79	113	60	100	95	0	349	364	175	87	139	101	86	62	0	0	0	0	0	0	0	0	0	0	0	0	0	0	0	0	0	0	0	0	0	0	0	0	0	0	0	0	0	0	0	0	0	0	0	0	0	0	0	0	79	36	737	775	775	0	0	475	262	0	0	498	277	0	0	100	1
1	50	15	ALED	TAG_1348	10165	15871	130	447	473	208	92	135	99	96	78	0	254	274	148	85	141	106	68	38	0	0	0	0	0	0	0	0	0	0	0	0	0	0	0	0	0	0	0	0	0	0	0	0	0	0	0	0	0	0	0	0	0	0	0	0	0	0	0	0	77	37	524	570	570	0	0	355	169	0	0	381	189	0	0	100	1
1	51	15	Pro25G	Pro25G	10355	15868	140	540	590	241	86	118	70	98	96	0	247	301	163	104	124	52	79	63	0	0	0	0	0	0	0	0	0	0	0	0	0	0	0	0	0	0	0	0	0	0	0	0	0	0	0	0	0	0	0	0	0	0	0	0	0	0	0	0	79	41	597	701	701	0	0	454	143	0	0	504	197	0	0	100	1
1	52	15	ALEE	TAG_1349	10546	15872	130	666	669	263	101	140	76	99	96	0	312	321	148	83	96	29	94	85	0	0	0	0	0	0	0	0	0	0	0	0	0	0	0	0	0	0	0	0	0	0	0	0	0	0	0	0	0	0	0	0	0	0	0	0	0	0	0	0	78	38	794	806	806	0	0	565	229	0	0	568	238	0	0	100	1
1	53	15	ALEF	TAG_1350	10739	15870	130	458	518	253	93	124	60	99	96	0	330	372	202	100	125	72	87	65	0	0	0	0	0	0	0	0	0	0	0	0	0	0	0	0	0	0	0	0	0	0	0	0	0	0	0	0	0	0	0	0	0	0	0	0	0	0	0	0	78	37	595	697	697	0	0	365	230	0	0	425	272	0	0	100	1
1	54	15	ALEG	TAG_1351	10925	15870	130	597	672	281	88	110	53	100	97	0	508	586	345	84	102	41	100	99	0	0	0	0	0	0	0	0	0	0	0	0	0	0	0	0	0	0	0	0	0	0	0	0	0	0	0	0	0	0	0	0	0	0	0	0	0	0	0	0	78	36	933	1086	1086	0	0	509	424	0	0	584	502	0	0	100	1
1	55	15	ALEH	TAG_1352	11113	15871	130	1709	1731	447	108	149	79	100	100	0	1920	2028	549	107	147	79	100	100	0	0	0	0	0	0	0	0	0	0	0	0	0	0	0	0	0	0	0	0	0	0	0	0	0	0	0	0	0	0	0	0	0	0	0	0	0	0	0	0	79	35	3414	3544	3544	0	0	1601	1813	0	0	1623	1921	0	0	100	1
1	56	15	ALEI	TAG_1353	11298	15872	130	572	612	231	83	123	69	100	98	0	331	346	165	85	114	64	87	76	0	0	0	0	0	0	0	0	0	0	0	0	0	0	0	0	0	0	0	0	0	0	0	0	0	0	0	0	0	0	0	0	0	0	0	0	0	0	0	0	79	39	735	790	790	0	0	489	246	0	0	529	261	0	0	100	1
1	57	15	ALEL	TAG_1354	11487	15872	130	558	581	248	85	121	63	99	96	0	523	529	230	101	137	77	95	85	0	0	0	0	0	0	0	0	0	0	0	0	0	0	0	0	0	0	0	0	0	0	0	0	0	0	0	0	0	0	0	0	0	0	0	0	0	0	0	0	81	37	895	924	924	0	0	473	422	0	0	496	428	0	0	100	1
1	58	15	ALEM	TAG_1355	11675	15874	130	1016	1045	315	122	142	66	100	100	0	896	983	345	95	141	78	100	100	0	0	0	0	0	0	0	0	0	0	0	0	0	0	0	0	0	0	0	0	0	0	0	0	0	0	0	0	0	0	0	0	0	0	0	0	0	0	0	0	81	37	1695	1811	1811	0	0	894	801	0	0	923	888	0	0	100	1
1	59	15	ALEN	TAG_1356	11862	15874	130	804	830	275	89	110	49	100	99	0	497	497	210	97	143	103	96	80	0	0	0	0	0	0	0	0	0	0	0	0	0	0	0	0	0	0	0	0	0	0	0	0	0	0	0	0	0	0	0	0	0	0	0	0	0	0	0	0	78	37	1115	1141	1141	0	0	715	400	0	0	741	400	0	0	100	1
1	60	15	ALFA	TAG_1357	12052	15875	130	1335	1356	356	89	125	81	100	100	0	2195	2236	476	87	122	65	100	100	0	0	0	0	0	0	0	0	0	0	0	0	0	0	0	0	0	0	0	0	0	0	0	0	0	0	0	0	0	0	0	0	0	0	0	0	0	0	0	0	79	35	3354	3416	3416	0	0	1246	2108	0	0	1267	2149	0	0	100	1
1	61	15	ALFB	TAG_1358	12242	15876	130	920	915	319	101	150	104	100	99	0	645	650	234	94	131	76	99	99	0	0	0	0	0	0	0	0	0	0	0	0	0	0	0	0	0	0	0	0	0	0	0	0	0	0	0	0	0	0	0	0	0	0	0	0	0	0	0	0	77	36	1370	1370	1370	0	0	819	551	0	0	814	556	0	0	100	1
1	62	15	ALFC	TAG_1359	12433	15876	130	6377	6462	1089	160	191	106	100	100	0	4245	4193	791	122	149	77	100	100	0	0	0	0	0	0	0	0	0	0	0	0	0	0	0	0	0	0	0	0	0	0	0	0	0	0	0	0	0	0	0	0	0	0	0	0	0	0	0	0	78	36	10340	10373	10373	0	0	6217	4123	0	0	6302	4071	0	0	100	1
1	63	15	ALFD	TAG_1360	12620	15876	130	1117	1143	344	108	149	86	100	100	0	796	842	287	91	131	78	100	100	0	0	0	0	0	0	0	0	0	0	0	0	0	0	0	0	0	0	0	0	0	0	0	0	0	0	0	0	0	0	0	0	0	0	0	0	0	0	0	0	75	40	1714	1786	1786	0	0	1009	705	0	0	1035	751	0	0	100	1
1	64	15	ALFE	TAG_1361	12807	15878	130	2217	2244	567	100	143	85	100	100	0	1633	1630	419	99	113	42	100	100	0	0	0	0	0	0	0	0	0	0	0	0	0	0	0	0	0	0	0	0	0	0	0	0	0	0	0	0	0	0	0	0	0	0	0	0	0	0	0	0	78	38	3651	3675	3675	0	0	2117	1534	0	0	2144	1531	0	0	100	1
1	65	15	ALFF	TAG_1362	12995	15879	130	1915	1917	533	107	134	67	100	100	0	2619	2711	620	89	110	55	100	100	0	0	0	0	0	0	0	0	0	0	0	0	0	0	0	0	0	0	0	0	0	0	0	0	0	0	0	0	0	0	0	0	0	0	0	0	0	0	0	0	80	38	4338	4432	4432	0	0	1808	2530	0	0	1810	2622	0	0	100	1
1	66	15	ALFG	TAG_1363	13184	15881	130	915	960	310	82	107	56	100	100	0	1003	1035	351	84	137	91	100	100	0	0	0	0	0	0	0	0	0	0	0	0	0	0	0	0	0	0	0	0	0	0	0	0	0	0	0	0	0	0	0	0	0	0	0	0	0	0	0	0	79	35	1752	1829	1829	0	0	833	919	0	0	878	951	0	0	100	1
1	67	15	ALFH	TAG_1364	13369	15881	130	2336	2355	508	108	160	104	100	100	0	1117	1222	378	101	121	57	100	100	0	0	0	0	0	0	0	0	0	0	0	0	0	0	0	0	0	0	0	0	0	0	0	0	0	0	0	0	0	0	0	0	0	0	0	0	0	0	0	0	80	38	3244	3368	3368	0	0	2228	1016	0	0	2247	1121	0	0	100	1
1	68	15	ALFI	TAG_1365	13558	15881	130	956	935	286	102	126	53	100	100	0	1189	1197	371	93	133	98	100	100	0	0	0	0	0	0	0	0	0	0	0	0	0	0	0	0	0	0	0	0	0	0	0	0	0	0	0	0	0	0	0	0	0	0	0	0	0	0	0	0	80	41	1950	1937	1937	0	0	854	1096	0	0	833	1104	0	0	100	1
1	69	15	ALFL	TAG_1366	13746	15882	130	2717	2732	596	112	134	66	100	100	0	1863	1931	514	97	128	78	100	100	0	0	0	0	0	0	0	0	0	0	0	0	0	0	0	0	0	0	0	0	0	0	0	0	0	0	0	0	0	0	0	0	0	0	0	0	0	0	0	0	80	37	4371	4454	4454	0	0	2605	1766	0	0	2620	1834	0	0	100	1
1	70	15	ALFM	TAG_1367	13935	15883	130	4408	4524	777	133	162	116	100	100	0	2180	2226	490	95	134	74	100	100	0	0	0	0	0	0	0	0	0	0	0	0	0	0	0	0	0	0	0	0	0	0	0	0	0	0	0	0	0	0	0	0	0	0	0	0	0	0	0	0	80	36	6360	6522	6522	0	0	4275	2085	0	0	4391	2131	0	0	100	1
1	71	15	ALFN	TAG_1368	14125	15883	130	3309	3341	613	109	135	76	100	100	0	2178	2190	566	91	131	79	100	100	0	0	0	0	0	0	0	0	0	0	0	0	0	0	0	0	0	0	0	0	0	0	0	0	0	0	0	0	0	0	0	0	0	0	0	0	0	0	0	0	78	36	5287	5331	5331	0	0	3200	2087	0	0	3232	2099	0	0	100	1
1	72	15	ALGA	TAG_1369	14315	15884	130	1439	1530	412	95	141	86	100	100	0	1445	1468	457	106	144	79	100	100	0	0	0	0	0	0	0	0	0	0	0	0	0	0	0	0	0	0	0	0	0	0	0	0	0	0	0	0	0	0	0	0	0	0	0	0	0	0	0	0	80	37	2683	2797	2797	0	0	1344	1339	0	0	1435	1362	0	0	100	1
1	73	15	ALGB	TAG_1370	14502	15885	130	608	643	234	89	119	67	100	100	0	405	440	227	92	116	48	97	90	0	0	0	0	0	0	0	0	0	0	0	0	0	0	0	0	0	0	0	0	0	0	0	0	0	0	0	0	0	0	0	0	0	0	0	0	0	0	0	0	78	35	832	902	902	0	0	519	313	0	0	554	348	0	0	100	1
1	74	15	ALGC	TAG_1371	14692	15887	130	573	626	246	90	112	47	100	100	0	773	836	342	82	105	52	100	100	0	0	0	0	0	0	0	0	0	0	0	0	0	0	0	0	0	0	0	0	0	0	0	0	0	0	0	0	0	0	0	0	0	0	0	0	0	0	0	0	76	36	1174	1290	1290	0	0	483	691	0	0	536	754	0	0	100	1
1	75	15	ALGD	TAG_1372	14880	15885	130	727	766	318	91	116	61	100	100	0	361	384	198	86	109	52	88	83	0	0	0	0	0	0	0	0	0	0	0	0	0	0	0	0	0	0	0	0	0	0	0	0	0	0	0	0	0	0	0	0	0	0	0	0	0	0	0	0	76	36	911	973	973	0	0	636	275	0	0	675	298	0	0	100	1
1	76	15	ALGE	TAG_1373	15066	15889	130	853	898	302	85	115	56	100	100	0	762	793	271	84	100	50	100	100	0	0	0	0	0	0	0	0	0	0	0	0	0	0	0	0	0	0	0	0	0	0	0	0	0	0	0	0	0	0	0	0	0	0	0	0	0	0	0	0	81	35	1446	1522	1522	0	0	768	678	0	0	813	709	0	0	100	1
1	77	15	ALGF	TAG_1374	15255	15890	130	894	948	339	90	146	176	99	94	0	495	524	213	98	139	94	98	89	0	0	0	0	0	0	0	0	0	0	0	0	0	0	0	0	0	0	0	0	0	0	0	0	0	0	0	0	0	0	0	0	0	0	0	0	0	0	0	0	79	36	1201	1284	1284	0	0	804	397	0	0	858	426	0	0	100	1
1	78	15	ALGG	TAG_1375	15439	15891	140	494	527	217	89	107	39	100	99	0	275	342	193	85	98	29	96	91	0	0	0	0	0	0	0	0	0	0	0	0	0	0	0	0	0	0	0	0	0	0	0	0	0	0	0	0	0	0	0	0	0	0	0	0	0	0	0	0	76	36	595	695	695	0	0	405	190	0	0	438	257	0	0	100	1
1	79	15	ALGH	TAG_1376	15625	15887	130	314	366	217	83	105	47	89	82	0	251	270	112	91	113	52	91	71	0	0	0	0	0	0	0	0	0	0	0	0	0	0	0	0	0	0	0	0	0	0	0	0	0	0	0	0	0	0	0	0	0	0	0	0	0	0	0	0	79	38	391	462	462	0	0	231	160	0	0	283	179	0	0	100	1
1	80	15	ALGI	TAG_1377	15818	15890	130	437	457	210	87	112	50	98	90	0	311	299	131	83	127	81	81	65	0	0	0	0	0	0	0	0	0	0	0	0	0	0	0	0	0	0	0	0	0	0	0	0	0	0	0	0	0	0	0	0	0	0	0	0	0	0	0	0	79	36	578	586	586	0	0	350	228	0	0	370	216	0	0	100	1
1	81	15	ALGL	TAG_1378	16008	15892	140	981	1025	350	118	149	90	100	100	0	318	335	153	90	137	81	87	68	0	0	0	0	0	0	0	0	0	0	0	0	0	0	0	0	0	0	0	0	0	0	0	0	0	0	0	0	0	0	0	0	0	0	0	0	0	0	0	0	79	40	1091	1152	1152	0	0	863	228	0	0	907	245	0	0	100	1
1	82	15	ALGM	TAG_1379	16195	15891	130	434	481	210	86	122	79	98	90	0	367	379	174	90	129	87	89	71	0	0	0	0	0	0	0	0	0	0	0	0	0	0	0	0	0	0	0	0	0	0	0	0	0	0	0	0	0	0	0	0	0	0	0	0	0	0	0	0	79	37	625	684	684	0	0	348	277	0	0	395	289	0	0	100	1
1	83	15	ALGN	TAG_1380	16385	15892	130	5943	6014	878	148	204	157	100	100	0	6522	6514	1155	184	206	124	100	100	0	0	0	0	0	0	0	0	0	0	0	0	0	0	0	0	0	0	0	0	0	0	0	0	0	0	0	0	0	0	0	0	0	0	0	0	0	0	0	0	79	35	12133	12196	12196	0	0	5795	6338	0	0	5866	6330	0	0	100	1
1	84	15	Pro25G	Pro25G	16571	15890	130	525	549	227	88	120	67	100	95	0	234	253	126	90	130	69	71	51	0	0	0	0	0	0	0	0	0	0	0	0	0	0	0	0	0	0	0	0	0	0	0	0	0	0	0	0	0	0	0	0	0	0	0	0	0	0	0	0	78	36	581	624	624	0	0	437	144	0	0	461	163	0	0	100	1
1	85	15	ALHA	TAG_1381	16763	15896	140	825	877	319	84	118	62	100	99	0	259	285	152	79	102	34	89	78	0	0	0	0	0	0	0	0	0	0	0	0	0	0	0	0	0	0	0	0	0	0	0	0	0	0	0	0	0	0	0	0	0	0	0	0	0	0	0	0	78	36	921	999	999	0	0	741	180	0	0	793	206	0	0	100	1
1	86	15	ALHB	TAG_1382	16950	15892	140	399	440	197	97	127	66	97	91	0	199	221	123	117	150	77	52	24	0	0	0	0	0	0	0	0	0	0	0	0	0	0	0	0	0	0	0	0	0	0	0	0	0	0	0	0	0	0	0	0	0	0	0	0	0	0	0	0	75	39	384	447	447	0	0	302	82	0	0	343	104	0	0	100	1
1	87	15	ALHC	TAG_1383	17140	15898	130	357	410	203	82	112	58	100	90	0	189	213	113	88	129	65	58	42	0	0	0	0	0	0	0	0	0	0	0	0	0	0	0	0	0	0	0	0	0	0	0	0	0	0	0	0	0	0	0	0	0	0	0	0	0	0	0	0	72	40	376	453	453	0	0	275	101	0	0	328	125	0	0	100	1
1	88	15	ALHD	TAG_1384	17325	15892	140	302	431	201	92	118	67	90	84	0	242	283	160	82	127	91	69	44	0	0	0	0	0	0	0	0	0	0	0	0	0	0	0	0	0	0	0	0	0	0	0	0	0	0	0	0	0	0	0	0	0	0	0	0	0	0	0	0	80	36	370	540	540	0	0	210	160	0	0	339	201	0	0	100	1
1	89	15	ALHE	TAG_1385	17512	15895	130	314	330	170	84	116	67	90	73	0	193	233	137	90	131	70	61	42	0	0	0	0	0	0	0	0	0	0	0	0	0	0	0	0	0	0	0	0	0	0	0	0	0	0	0	0	0	0	0	0	0	0	0	0	0	0	0	0	71	35	333	389	389	0	0	230	103	0	0	246	143	0	0	100	1
[truncated: 5,770,300 more chars]
