# Supplementary material for: CrossHybDetector: detection of cross-hybridization events in DNA microarray experiments
Source: BMC Bioinformatics. 2008 Nov 17;9:485. doi: 10.1186/1471-2105-9-485 (PMC2596149; doi:10.1186/1471-2105-9-485)
Supplement: Additional file 2 — Input files used for CrossHybDetector exemplary analysis. This ZIP archive include three files containing i) the array probe sequences, ii) the array spot intensities and array layout, iii) the spot type information (i.e. for each spot, whether it is "probe", "negative control", "spike-in"). [file 1471-2105-9-485-S2.zip › dataset/mySpotTypes.txt]

SpotType	ID	Name	Color
probes	.*	*	black
Positive	^Pro25G$	*	brown
Negative	^G3PDH570	*	violet
Positive	Pro25G.*Ts	*	orange
Positive	Pro25G.*bp	*	blue
Negative	_RC-	*	yellow
ctrlNotUsed	^r60	*	pink
Barcode	one_barcode	*	gray
Barcode	zero_barcode	*	cyan
ctrlNotUsed	^R_	*	brown
