# Supplementary material for: CrossHybDetector: detection of cross-hybridization events in DNA microarray experiments
Source: BMC Bioinformatics. 2008 Nov 17;9:485. doi: 10.1186/1471-2105-9-485 (PMC2596149; doi:10.1186/1471-2105-9-485)
Supplement: Additional file 2 — Input files used for CrossHybDetector exemplary analysis. This ZIP archive include three files containing i) the array probe sequences, ii) the array spot intensities and array layout, iii) the spot type information (i.e. for each spot, whether it is "probe", "negative control", "spike-in"). [file 1471-2105-9-485-S2.zip › dataset/sequences.txt]

NA
NA
NA
NA
NA
NA
NA
NA
NA
NA
NA
NA
NA
NA
NA
NA
NA
NA
NA
NA
NA
NA
NA
NA
NA
NA
NA
NA
NA
NA
NA
NA
NA
NA
NA
NA
NA
NA
NA
NA
NA
NA
NA
NA
NA
NA
NA
NA
NA
NA
NA
NA
NA
NA
NA
NA
NA
NA
NA
NA
NA
NA
NA
NA
NA
NA
NA
NA
NA
NA
NA
NA
NA
NA
NA
NA
NA
NA
NA
NA
NA
NA
NA
NA
NA
NA
NA
NA
NA
NA
NA
NA
NA
NA
NA
NA
NA
NA
NA
NA
NA
NA
NA
NA
NA
NA
NA
NA
NA
NA
NA
NA
NA
NA
NA
NA
NA
NA
NA
NA
NA
NA
NA
NA
NA
NA
NA
NA
NA
NA
NA
NA
NA
NA
NA
NA
NA
NA
NA
NA
NA
NA
NA
NA
NA
NA
NA
NA
NA
NA
NA
NA
NA
NA
NA
NA
NA
NA
NA
NA
NA
NA
NA
NA
NA
NA
NA
NA
NA
AAACTCAAAACTCAAAACTCAAAACTCA
AATCCTTAAACTCAAAACTCAAAACTCA
ACTCAAAAAACTCAAAACTCAAAACTCA
ATACATCAAACTCAAAACTCAAAACTCA
ATCCTATAAACTCAAAACTCAAAACTCA
CAACAATAAACTCAAAACTCAAAACTCA
CTTCTTAAAACTCAAAACTCAAAACTCA
TACCATAAAACTCAAAACTCAAAACTCA
TATCTACAAACTCAAAACTCAAAACTCA
TCACTTTAAACTCAAAACTCAAAACTCA
TTACCAAAAACTCAAAACTCAAAACTCA
TTTCACTAAACTCAAAACTCAAAACTCA
AAACTCAAATCCTTAAACTCAAAACTCA
AATCCTTAATCCTTAAACTCAAAACTCA
ACTCAAAAATCCTTAAACTCAAAACTCA
ATACATCAATCCTTAAACTCAAAACTCA
ATCCTATAATCCTTAAACTCAAAACTCA
CAACAATAATCCTTAAACTCAAAACTCA
CTTCTTAAATCCTTAAACTCAAAACTCA
TACCATAAATCCTTAAACTCAAAACTCA
TATCTACAATCCTTAAACTCAAAACTCA
TCACTTTAATCCTTAAACTCAAAACTCA
TTACCAAAATCCTTAAACTCAAAACTCA
NA
TTTCACTAATCCTTAAACTCAAAACTCA
AAACTCAACTCAAAAAACTCAAAACTCA
AATCCTTACTCAAAAAACTCAAAACTCA
ACTCAAAACTCAAAAAACTCAAAACTCA
ATACATCACTCAAAAAACTCAAAACTCA
ATCCTATACTCAAAAAACTCAAAACTCA
CAACAATACTCAAAAAACTCAAAACTCA
CTTCTTAACTCAAAAAACTCAAAACTCA
TACCATAACTCAAAAAACTCAAAACTCA
TATCTACACTCAAAAAACTCAAAACTCA
TCACTTTACTCAAAAAACTCAAAACTCA
TTACCAAACTCAAAAAACTCAAAACTCA
TTTCACTACTCAAAAAACTCAAAACTCA
AAACTCAATACATCAAACTCAAAACTCA
AATCCTTATACATCAAACTCAAAACTCA
ACTCAAAATACATCAAACTCAAAACTCA
ATACATCATACATCAAACTCAAAACTCA
ATCCTATATACATCAAACTCAAAACTCA
CAACAATATACATCAAACTCAAAACTCA
CTTCTTAATACATCAAACTCAAAACTCA
TACCATAATACATCAAACTCAAAACTCA
TATCTACATACATCAAACTCAAAACTCA
TCACTTTATACATCAAACTCAAAACTCA
TTACCAAATACATCAAACTCAAAACTCA
TTTCACTATACATCAAACTCAAAACTCA
AAACTCAATCCTATAAACTCAAAACTCA
NA
NA
NA
NA
NA
NA
NA
NA
NA
AATCCTTATCCTATAAACTCAAAACTCA
ACTCAAAATCCTATAAACTCAAAACTCA
ATACATCATCCTATAAACTCAAAACTCA
ATCCTATATCCTATAAACTCAAAACTCA
CAACAATATCCTATAAACTCAAAACTCA
CTTCTTAATCCTATAAACTCAAAACTCA
TACCATAATCCTATAAACTCAAAACTCA
TATCTACATCCTATAAACTCAAAACTCA
TCACTTTATCCTATAAACTCAAAACTCA
TTACCAAATCCTATAAACTCAAAACTCA
TTTCACTATCCTATAAACTCAAAACTCA
AAACTCACAACAATAAACTCAAAACTCA
AATCCTTCAACAATAAACTCAAAACTCA
ACTCAAACAACAATAAACTCAAAACTCA
ATACATCCAACAATAAACTCAAAACTCA
ATCCTATCAACAATAAACTCAAAACTCA
CAACAATCAACAATAAACTCAAAACTCA
CTTCTTACAACAATAAACTCAAAACTCA
NA
TACCATACAACAATAAACTCAAAACTCA
TATCTACCAACAATAAACTCAAAACTCA
TCACTTTCAACAATAAACTCAAAACTCA
TTACCAACAACAATAAACTCAAAACTCA
TTTCACTCAACAATAAACTCAAAACTCA
AAACTCACTTCTTAAAACTCAAAACTCA
AATCCTTCTTCTTAAAACTCAAAACTCA
ACTCAAACTTCTTAAAACTCAAAACTCA
ATACATCCTTCTTAAAACTCAAAACTCA
ATCCTATCTTCTTAAAACTCAAAACTCA
CAACAATCTTCTTAAAACTCAAAACTCA
CTTCTTACTTCTTAAAACTCAAAACTCA
TACCATACTTCTTAAAACTCAAAACTCA
TATCTACCTTCTTAAAACTCAAAACTCA
TCACTTTCTTCTTAAAACTCAAAACTCA
TTACCAACTTCTTAAAACTCAAAACTCA
TTTCACTCTTCTTAAAACTCAAAACTCA
AAACTCATACCATAAAACTCAAAACTCA
AATCCTTTACCATAAAACTCAAAACTCA
ACTCAAATACCATAAAACTCAAAACTCA
ATACATCTACCATAAAACTCAAAACTCA
ATCCTATTACCATAAAACTCAAAACTCA
CAACAATTACCATAAAACTCAAAACTCA
CTTCTTATACCATAAAACTCAAAACTCA
TACCATATACCATAAAACTCAAAACTCA
TATCTACTACCATAAAACTCAAAACTCA
TCACTTTTACCATAAAACTCAAAACTCA
TTACCAATACCATAAAACTCAAAACTCA
TTTCACTTACCATAAAACTCAAAACTCA
AAACTCATATCTACAAACTCAAAACTCA
AATCCTTTATCTACAAACTCAAAACTCA
NA
ACTCAAATATCTACAAACTCAAAACTCA
ATACATCTATCTACAAACTCAAAACTCA
ATCCTATTATCTACAAACTCAAAACTCA
CAACAATTATCTACAAACTCAAAACTCA
CTTCTTATATCTACAAACTCAAAACTCA
TACCATATATCTACAAACTCAAAACTCA
TATCTACTATCTACAAACTCAAAACTCA
NA
TCACTTTTATCTACAAACTCAAAACTCA
TTACCAATATCTACAAACTCAAAACTCA
TTTCACTTATCTACAAACTCAAAACTCA
AAACTCATCACTTTAAACTCAAAACTCA
AATCCTTTCACTTTAAACTCAAAACTCA
ACTCAAATCACTTTAAACTCAAAACTCA
ATACATCTCACTTTAAACTCAAAACTCA
ATCCTATTCACTTTAAACTCAAAACTCA
CAACAATTCACTTTAAACTCAAAACTCA
CTTCTTATCACTTTAAACTCAAAACTCA
TACCATATCACTTTAAACTCAAAACTCA
TATCTACTCACTTTAAACTCAAAACTCA
TCACTTTTCACTTTAAACTCAAAACTCA
TTACCAATCACTTTAAACTCAAAACTCA
TTTCACTTCACTTTAAACTCAAAACTCA
AAACTCATTACCAAAAACTCAAAACTCA
AATCCTTTTACCAAAAACTCAAAACTCA
NA
ACTCAAATTACCAAAAACTCAAAACTCA
ATACATCTTACCAAAAACTCAAAACTCA
ATCCTATTTACCAAAAACTCAAAACTCA
NA
NA
CAACAATTTACCAAAAACTCAAAACTCA
CTTCTTATTACCAAAAACTCAAAACTCA
TACCATATTACCAAAAACTCAAAACTCA
TATCTACTTACCAAAAACTCAAAACTCA
TCACTTTTTACCAAAAACTCAAAACTCA
TTACCAATTACCAAAAACTCAAAACTCA
TTTCACTTTACCAAAAACTCAAAACTCA
AAACTCATTTCACTAAACTCAAAACTCA
AATCCTTTTTCACTAAACTCAAAACTCA
ACTCAAATTTCACTAAACTCAAAACTCA
ATACATCTTTCACTAAACTCAAAACTCA
ATCCTATTTTCACTAAACTCAAAACTCA
CAACAATTTTCACTAAACTCAAAACTCA
CTTCTTATTTCACTAAACTCAAAACTCA
TACCATATTTCACTAAACTCAAAACTCA
TATCTACTTTCACTAAACTCAAAACTCA
TCACTTTTTTCACTAAACTCAAAACTCA
TTACCAATTTCACTAAACTCAAAACTCA
TTTCACTTTTCACTAAACTCAAAACTCA
AAACTCAAAACTCAAATCCTTAAACTCA
AATCCTTAAACTCAAATCCTTAAACTCA
ACTCAAAAAACTCAAATCCTTAAACTCA
NA
NA
NA
NA
NA
NA
NA
ATACATCAAACTCAAATCCTTAAACTCA
ATCCTATAAACTCAAATCCTTAAACTCA
CAACAATAAACTCAAATCCTTAAACTCA
CTTCTTAAAACTCAAATCCTTAAACTCA
TACCATAAAACTCAAATCCTTAAACTCA
TATCTACAAACTCAAATCCTTAAACTCA
TCACTTTAAACTCAAATCCTTAAACTCA
TTACCAAAAACTCAAATCCTTAAACTCA
TTTCACTAAACTCAAATCCTTAAACTCA
NA
AAACTCAAATCCTTAATCCTTAAACTCA
AATCCTTAATCCTTAATCCTTAAACTCA
ACTCAAAAATCCTTAATCCTTAAACTCA
ATACATCAATCCTTAATCCTTAAACTCA
ATCCTATAATCCTTAATCCTTAAACTCA
CAACAATAATCCTTAATCCTTAAACTCA
CTTCTTAAATCCTTAATCCTTAAACTCA
TACCATAAATCCTTAATCCTTAAACTCA
TATCTACAATCCTTAATCCTTAAACTCA
TCACTTTAATCCTTAATCCTTAAACTCA
TTACCAAAATCCTTAATCCTTAAACTCA
TTTCACTAATCCTTAATCCTTAAACTCA
AAACTCAACTCAAAAATCCTTAAACTCA
AATCCTTACTCAAAAATCCTTAAACTCA
ACTCAAAACTCAAAAATCCTTAAACTCA
ATACATCACTCAAAAATCCTTAAACTCA
ATCCTATACTCAAAAATCCTTAAACTCA
CAACAATACTCAAAAATCCTTAAACTCA
CTTCTTAACTCAAAAATCCTTAAACTCA
TACCATAACTCAAAAATCCTTAAACTCA
TATCTACACTCAAAAATCCTTAAACTCA
TCACTTTACTCAAAAATCCTTAAACTCA
TTACCAAACTCAAAAATCCTTAAACTCA
TTTCACTACTCAAAAATCCTTAAACTCA
AAACTCAATACATCAATCCTTAAACTCA
AATCCTTATACATCAATCCTTAAACTCA
ACTCAAAATACATCAATCCTTAAACTCA
ATACATCATACATCAATCCTTAAACTCA
ATCCTATATACATCAATCCTTAAACTCA
CAACAATATACATCAATCCTTAAACTCA
CTTCTTAATACATCAATCCTTAAACTCA
TACCATAATACATCAATCCTTAAACTCA
TATCTACATACATCAATCCTTAAACTCA
TCACTTTATACATCAATCCTTAAACTCA
TTACCAAATACATCAATCCTTAAACTCA
TTTCACTATACATCAATCCTTAAACTCA
AAACTCAATCCTATAATCCTTAAACTCA
AATCCTTATCCTATAATCCTTAAACTCA
ACTCAAAATCCTATAATCCTTAAACTCA
ATACATCATCCTATAATCCTTAAACTCA
NA
ATCCTATATCCTATAATCCTTAAACTCA
CAACAATATCCTATAATCCTTAAACTCA
CTTCTTAATCCTATAATCCTTAAACTCA
TACCATAATCCTATAATCCTTAAACTCA
TATCTACATCCTATAATCCTTAAACTCA
TCACTTTATCCTATAATCCTTAAACTCA
TTACCAAATCCTATAATCCTTAAACTCA
TTTCACTATCCTATAATCCTTAAACTCA
AAACTCACAACAATAATCCTTAAACTCA
AATCCTTCAACAATAATCCTTAAACTCA
ACTCAAACAACAATAATCCTTAAACTCA
ATACATCCAACAATAATCCTTAAACTCA
ATCCTATCAACAATAATCCTTAAACTCA
CAACAATCAACAATAATCCTTAAACTCA
CTTCTTACAACAATAATCCTTAAACTCA
TACCATACAACAATAATCCTTAAACTCA
TATCTACCAACAATAATCCTTAAACTCA
TCACTTTCAACAATAATCCTTAAACTCA
TTACCAACAACAATAATCCTTAAACTCA
TTTCACTCAACAATAATCCTTAAACTCA
AAACTCACTTCTTAAATCCTTAAACTCA
AATCCTTCTTCTTAAATCCTTAAACTCA
ACTCAAACTTCTTAAATCCTTAAACTCA
ATACATCCTTCTTAAATCCTTAAACTCA
ATCCTATCTTCTTAAATCCTTAAACTCA
CAACAATCTTCTTAAATCCTTAAACTCA
NA
CTTCTTACTTCTTAAATCCTTAAACTCA
TACCATACTTCTTAAATCCTTAAACTCA
TATCTACCTTCTTAAATCCTTAAACTCA
TCACTTTCTTCTTAAATCCTTAAACTCA
TTACCAACTTCTTAAATCCTTAAACTCA
TTTCACTCTTCTTAAATCCTTAAACTCA
AAACTCATACCATAAATCCTTAAACTCA
AATCCTTTACCATAAATCCTTAAACTCA
ACTCAAATACCATAAATCCTTAAACTCA
ATACATCTACCATAAATCCTTAAACTCA
ATCCTATTACCATAAATCCTTAAACTCA
CAACAATTACCATAAATCCTTAAACTCA
CTTCTTATACCATAAATCCTTAAACTCA
TACCATATACCATAAATCCTTAAACTCA
TATCTACTACCATAAATCCTTAAACTCA
TCACTTTTACCATAAATCCTTAAACTCA
TTACCAATACCATAAATCCTTAAACTCA
TTTCACTTACCATAAATCCTTAAACTCA
AAACTCATATCTACAATCCTTAAACTCA
AATCCTTTATCTACAATCCTTAAACTCA
ACTCAAATATCTACAATCCTTAAACTCA
ATACATCTATCTACAATCCTTAAACTCA
ATCCTATTATCTACAATCCTTAAACTCA
CAACAATTATCTACAATCCTTAAACTCA
CTTCTTATATCTACAATCCTTAAACTCA
TACCATATATCTACAATCCTTAAACTCA
TATCTACTATCTACAATCCTTAAACTCA
NA
NA
NA
NA
NA
NA
TCACTTTTATCTACAATCCTTAAACTCA
TTACCAATATCTACAATCCTTAAACTCA
TTTCACTTATCTACAATCCTTAAACTCA
AAACTCATCACTTTAATCCTTAAACTCA
AATCCTTTCACTTTAATCCTTAAACTCA
ACTCAAATCACTTTAATCCTTAAACTCA
ATACATCTCACTTTAATCCTTAAACTCA
ATCCTATTCACTTTAATCCTTAAACTCA
CAACAATTCACTTTAATCCTTAAACTCA
CTTCTTATCACTTTAATCCTTAAACTCA
TACCATATCACTTTAATCCTTAAACTCA
TATCTACTCACTTTAATCCTTAAACTCA
TCACTTTTCACTTTAATCCTTAAACTCA
TTACCAATCACTTTAATCCTTAAACTCA
TTTCACTTCACTTTAATCCTTAAACTCA
AAACTCATTACCAAAATCCTTAAACTCA
AATCCTTTTACCAAAATCCTTAAACTCA
ACTCAAATTACCAAAATCCTTAAACTCA
ATACATCTTACCAAAATCCTTAAACTCA
ATCCTATTTACCAAAATCCTTAAACTCA
CAACAATTTACCAAAATCCTTAAACTCA
CTTCTTATTACCAAAATCCTTAAACTCA
TACCATATTACCAAAATCCTTAAACTCA
TATCTACTTACCAAAATCCTTAAACTCA
TCACTTTTTACCAAAATCCTTAAACTCA
TTACCAATTACCAAAATCCTTAAACTCA
TTTCACTTTACCAAAATCCTTAAACTCA
AAACTCATTTCACTAATCCTTAAACTCA
AATCCTTTTTCACTAATCCTTAAACTCA
ACTCAAATTTCACTAATCCTTAAACTCA
ATACATCTTTCACTAATCCTTAAACTCA
ATCCTATTTTCACTAATCCTTAAACTCA
CAACAATTTTCACTAATCCTTAAACTCA
NA
CTTCTTATTTCACTAATCCTTAAACTCA
TACCATATTTCACTAATCCTTAAACTCA
TATCTACTTTCACTAATCCTTAAACTCA
TCACTTTTTTCACTAATCCTTAAACTCA
TTACCAATTTCACTAATCCTTAAACTCA
TTTCACTTTTCACTAATCCTTAAACTCA
AAACTCAAAACTCAACTCAAAAAACTCA
AATCCTTAAACTCAACTCAAAAAACTCA
ACTCAAAAAACTCAACTCAAAAAACTCA
ATACATCAAACTCAACTCAAAAAACTCA
ATCCTATAAACTCAACTCAAAAAACTCA
CAACAATAAACTCAACTCAAAAAACTCA
CTTCTTAAAACTCAACTCAAAAAACTCA
TACCATAAAACTCAACTCAAAAAACTCA
TATCTACAAACTCAACTCAAAAAACTCA
TCACTTTAAACTCAACTCAAAAAACTCA
NA
TTACCAAAAACTCAACTCAAAAAACTCA
TTTCACTAAACTCAACTCAAAAAACTCA
NA
NA
AAACTCAAATCCTTACTCAAAAAACTCA
AATCCTTAATCCTTACTCAAAAAACTCA
ACTCAAAAATCCTTACTCAAAAAACTCA
ATACATCAATCCTTACTCAAAAAACTCA
ATCCTATAATCCTTACTCAAAAAACTCA
CAACAATAATCCTTACTCAAAAAACTCA
CTTCTTAAATCCTTACTCAAAAAACTCA
TACCATAAATCCTTACTCAAAAAACTCA
TATCTACAATCCTTACTCAAAAAACTCA
TCACTTTAATCCTTACTCAAAAAACTCA
TTACCAAAATCCTTACTCAAAAAACTCA
TTTCACTAATCCTTACTCAAAAAACTCA
AAACTCAACTCAAAACTCAAAAAACTCA
AATCCTTACTCAAAACTCAAAAAACTCA
ACTCAAAACTCAAAACTCAAAAAACTCA
ATACATCACTCAAAACTCAAAAAACTCA
ATCCTATACTCAAAACTCAAAAAACTCA
CAACAATACTCAAAACTCAAAAAACTCA
CTTCTTAACTCAAAACTCAAAAAACTCA
TACCATAACTCAAAACTCAAAAAACTCA
TATCTACACTCAAAACTCAAAAAACTCA
TCACTTTACTCAAAACTCAAAAAACTCA
TTACCAAACTCAAAACTCAAAAAACTCA
NA
TTTCACTACTCAAAACTCAAAAAACTCA
AAACTCAATACATCACTCAAAAAACTCA
AATCCTTATACATCACTCAAAAAACTCA
ACTCAAAATACATCACTCAAAAAACTCA
ATACATCATACATCACTCAAAAAACTCA
ATCCTATATACATCACTCAAAAAACTCA
CAACAATATACATCACTCAAAAAACTCA
CTTCTTAATACATCACTCAAAAAACTCA
TACCATAATACATCACTCAAAAAACTCA
TATCTACATACATCACTCAAAAAACTCA
TCACTTTATACATCACTCAAAAAACTCA
TTACCAAATACATCACTCAAAAAACTCA
TTTCACTATACATCACTCAAAAAACTCA
AAACTCAATCCTATACTCAAAAAACTCA
AATCCTTATCCTATACTCAAAAAACTCA
ACTCAAAATCCTATACTCAAAAAACTCA
ATACATCATCCTATACTCAAAAAACTCA
ATCCTATATCCTATACTCAAAAAACTCA
CAACAATATCCTATACTCAAAAAACTCA
CTTCTTAATCCTATACTCAAAAAACTCA
TACCATAATCCTATACTCAAAAAACTCA
TATCTACATCCTATACTCAAAAAACTCA
TCACTTTATCCTATACTCAAAAAACTCA
TTACCAAATCCTATACTCAAAAAACTCA
TTTCACTATCCTATACTCAAAAAACTCA
AAACTCACAACAATACTCAAAAAACTCA
NA
AATCCTTCAACAATACTCAAAAAACTCA
ACTCAAACAACAATACTCAAAAAACTCA
NA
NA
NA
ATACATCCAACAATACTCAAAAAACTCA
ATCCTATCAACAATACTCAAAAAACTCA
CAACAATCAACAATACTCAAAAAACTCA
CTTCTTACAACAATACTCAAAAAACTCA
TACCATACAACAATACTCAAAAAACTCA
TATCTACCAACAATACTCAAAAAACTCA
TCACTTTCAACAATACTCAAAAAACTCA
TTACCAACAACAATACTCAAAAAACTCA
TTTCACTCAACAATACTCAAAAAACTCA
AAACTCACTTCTTAACTCAAAAAACTCA
AATCCTTCTTCTTAACTCAAAAAACTCA
ACTCAAACTTCTTAACTCAAAAAACTCA
ATACATCCTTCTTAACTCAAAAAACTCA
ATCCTATCTTCTTAACTCAAAAAACTCA
CAACAATCTTCTTAACTCAAAAAACTCA
CTTCTTACTTCTTAACTCAAAAAACTCA
TACCATACTTCTTAACTCAAAAAACTCA
TATCTACCTTCTTAACTCAAAAAACTCA
TCACTTTCTTCTTAACTCAAAAAACTCA
TTACCAACTTCTTAACTCAAAAAACTCA
TTTCACTCTTCTTAACTCAAAAAACTCA
AAACTCATACCATAACTCAAAAAACTCA
AATCCTTTACCATAACTCAAAAAACTCA
ACTCAAATACCATAACTCAAAAAACTCA
ATACATCTACCATAACTCAAAAAACTCA
ATCCTATTACCATAACTCAAAAAACTCA
CAACAATTACCATAACTCAAAAAACTCA
CTTCTTATACCATAACTCAAAAAACTCA
TACCATATACCATAACTCAAAAAACTCA
TATCTACTACCATAACTCAAAAAACTCA
TCACTTTTACCATAACTCAAAAAACTCA
TTACCAATACCATAACTCAAAAAACTCA
TTTCACTTACCATAACTCAAAAAACTCA
AAACTCATATCTACACTCAAAAAACTCA
AATCCTTTATCTACACTCAAAAAACTCA
ACTCAAATATCTACACTCAAAAAACTCA
ATACATCTATCTACACTCAAAAAACTCA
ATCCTATTATCTACACTCAAAAAACTCA
CAACAATTATCTACACTCAAAAAACTCA
CTTCTTATATCTACACTCAAAAAACTCA
TACCATATATCTACACTCAAAAAACTCA
TATCTACTATCTACACTCAAAAAACTCA
TCACTTTTATCTACACTCAAAAAACTCA
TTACCAATATCTACACTCAAAAAACTCA
TTTCACTTATCTACACTCAAAAAACTCA
AAACTCATCACTTTACTCAAAAAACTCA
AATCCTTTCACTTTACTCAAAAAACTCA
ACTCAAATCACTTTACTCAAAAAACTCA
ATACATCTCACTTTACTCAAAAAACTCA
ATCCTATTCACTTTACTCAAAAAACTCA
NA
CAACAATTCACTTTACTCAAAAAACTCA
CTTCTTATCACTTTACTCAAAAAACTCA
TACCATATCACTTTACTCAAAAAACTCA
TATCTACTCACTTTACTCAAAAAACTCA
TCACTTTTCACTTTACTCAAAAAACTCA
TTACCAATCACTTTACTCAAAAAACTCA
TTTCACTTCACTTTACTCAAAAAACTCA
AAACTCATTACCAAACTCAAAAAACTCA
AATCCTTTTACCAAACTCAAAAAACTCA
ACTCAAATTACCAAACTCAAAAAACTCA
ATACATCTTACCAAACTCAAAAAACTCA
ATCCTATTTACCAAACTCAAAAAACTCA
CAACAATTTACCAAACTCAAAAAACTCA
CTTCTTATTACCAAACTCAAAAAACTCA
TACCATATTACCAAACTCAAAAAACTCA
TATCTACTTACCAAACTCAAAAAACTCA
TCACTTTTTACCAAACTCAAAAAACTCA
TTACCAATTACCAAACTCAAAAAACTCA
TTTCACTTTACCAAACTCAAAAAACTCA
AAACTCATTTCACTACTCAAAAAACTCA
AATCCTTTTTCACTACTCAAAAAACTCA
ACTCAAATTTCACTACTCAAAAAACTCA
ATACATCTTTCACTACTCAAAAAACTCA
ATCCTATTTTCACTACTCAAAAAACTCA
CAACAATTTTCACTACTCAAAAAACTCA
CTTCTTATTTCACTACTCAAAAAACTCA
TACCATATTTCACTACTCAAAAAACTCA
NA
NA
TATCTACTTTCACTACTCAAAAAACTCA
TCACTTTTTTCACTACTCAAAAAACTCA
TTACCAATTTCACTACTCAAAAAACTCA
TTTCACTTTTCACTACTCAAAAAACTCA
AAACTCAAAACTCAATACATCAAACTCA
AATCCTTAAACTCAATACATCAAACTCA
ACTCAAAAAACTCAATACATCAAACTCA
ATACATCAAACTCAATACATCAAACTCA
ATCCTATAAACTCAATACATCAAACTCA
CAACAATAAACTCAATACATCAAACTCA
CTTCTTAAAACTCAATACATCAAACTCA
TACCATAAAACTCAATACATCAAACTCA
TATCTACAAACTCAATACATCAAACTCA
TCACTTTAAACTCAATACATCAAACTCA
TTACCAAAAACTCAATACATCAAACTCA
TTTCACTAAACTCAATACATCAAACTCA
AAACTCAAATCCTTATACATCAAACTCA
AATCCTTAATCCTTATACATCAAACTCA
ACTCAAAAATCCTTATACATCAAACTCA
ATACATCAATCCTTATACATCAAACTCA
NA
ATCCTATAATCCTTATACATCAAACTCA
CAACAATAATCCTTATACATCAAACTCA
CTTCTTAAATCCTTATACATCAAACTCA
TACCATAAATCCTTATACATCAAACTCA
NA
TATCTACAATCCTTATACATCAAACTCA
TCACTTTAATCCTTATACATCAAACTCA
TTACCAAAATCCTTATACATCAAACTCA
TTTCACTAATCCTTATACATCAAACTCA
NA
NA
AAACTCAACTCAAAATACATCAAACTCA
AATCCTTACTCAAAATACATCAAACTCA
ACTCAAAACTCAAAATACATCAAACTCA
ATACATCACTCAAAATACATCAAACTCA
ATCCTATACTCAAAATACATCAAACTCA
CAACAATACTCAAAATACATCAAACTCA
NA
CTTCTTAACTCAAAATACATCAAACTCA
TACCATAACTCAAAATACATCAAACTCA
TATCTACACTCAAAATACATCAAACTCA
TCACTTTACTCAAAATACATCAAACTCA
TTACCAAACTCAAAATACATCAAACTCA
TTTCACTACTCAAAATACATCAAACTCA
AAACTCAATACATCATACATCAAACTCA
AATCCTTATACATCATACATCAAACTCA
ACTCAAAATACATCATACATCAAACTCA
ATACATCATACATCATACATCAAACTCA
ATCCTATATACATCATACATCAAACTCA
CAACAATATACATCATACATCAAACTCA
CTTCTTAATACATCATACATCAAACTCA
TACCATAATACATCATACATCAAACTCA
TATCTACATACATCATACATCAAACTCA
TCACTTTATACATCATACATCAAACTCA
TTACCAAATACATCATACATCAAACTCA
TTTCACTATACATCATACATCAAACTCA
AAACTCAATCCTATATACATCAAACTCA
AATCCTTATCCTATATACATCAAACTCA
ACTCAAAATCCTATATACATCAAACTCA
NA
ATACATCATCCTATATACATCAAACTCA
ATCCTATATCCTATATACATCAAACTCA
CAACAATATCCTATATACATCAAACTCA
CTTCTTAATCCTATATACATCAAACTCA
TACCATAATCCTATATACATCAAACTCA
TATCTACATCCTATATACATCAAACTCA
TCACTTTATCCTATATACATCAAACTCA
TTACCAAATCCTATATACATCAAACTCA
TTTCACTATCCTATATACATCAAACTCA
AAACTCACAACAATATACATCAAACTCA
AATCCTTCAACAATATACATCAAACTCA
ACTCAAACAACAATATACATCAAACTCA
ATACATCCAACAATATACATCAAACTCA
ATCCTATCAACAATATACATCAAACTCA
CAACAATCAACAATATACATCAAACTCA
CTTCTTACAACAATATACATCAAACTCA
TACCATACAACAATATACATCAAACTCA
TATCTACCAACAATATACATCAAACTCA
TCACTTTCAACAATATACATCAAACTCA
TTACCAACAACAATATACATCAAACTCA
NA
TTTCACTCAACAATATACATCAAACTCA
AAACTCACTTCTTAATACATCAAACTCA
AATCCTTCTTCTTAATACATCAAACTCA
ACTCAAACTTCTTAATACATCAAACTCA
ATACATCCTTCTTAATACATCAAACTCA
ATCCTATCTTCTTAATACATCAAACTCA
CAACAATCTTCTTAATACATCAAACTCA
CTTCTTACTTCTTAATACATCAAACTCA
TACCATACTTCTTAATACATCAAACTCA
TATCTACCTTCTTAATACATCAAACTCA
TCACTTTCTTCTTAATACATCAAACTCA
TTACCAACTTCTTAATACATCAAACTCA
TTTCACTCTTCTTAATACATCAAACTCA
AAACTCATACCATAATACATCAAACTCA
AATCCTTTACCATAATACATCAAACTCA
ACTCAAATACCATAATACATCAAACTCA
ATACATCTACCATAATACATCAAACTCA
ATCCTATTACCATAATACATCAAACTCA
CAACAATTACCATAATACATCAAACTCA
CTTCTTATACCATAATACATCAAACTCA
TACCATATACCATAATACATCAAACTCA
TATCTACTACCATAATACATCAAACTCA
TCACTTTTACCATAATACATCAAACTCA
TTACCAATACCATAATACATCAAACTCA
TTTCACTTACCATAATACATCAAACTCA
AAACTCATATCTACATACATCAAACTCA
AATCCTTTATCTACATACATCAAACTCA
ACTCAAATATCTACATACATCAAACTCA
ATACATCTATCTACATACATCAAACTCA
NA
ATCCTATTATCTACATACATCAAACTCA
CAACAATTATCTACATACATCAAACTCA
CTTCTTATATCTACATACATCAAACTCA
TACCATATATCTACATACATCAAACTCA
TATCTACTATCTACATACATCAAACTCA
TCACTTTTATCTACATACATCAAACTCA
TTACCAATATCTACATACATCAAACTCA
TTTCACTTATCTACATACATCAAACTCA
AAACTCATCACTTTATACATCAAACTCA
AATCCTTTCACTTTATACATCAAACTCA
ACTCAAATCACTTTATACATCAAACTCA
ATACATCTCACTTTATACATCAAACTCA
ATCCTATTCACTTTATACATCAAACTCA
CAACAATTCACTTTATACATCAAACTCA
CTTCTTATCACTTTATACATCAAACTCA
TACCATATCACTTTATACATCAAACTCA
TATCTACTCACTTTATACATCAAACTCA
TCACTTTTCACTTTATACATCAAACTCA
TTACCAATCACTTTATACATCAAACTCA
TTTCACTTCACTTTATACATCAAACTCA
AAACTCATTACCAAATACATCAAACTCA
AATCCTTTTACCAAATACATCAAACTCA
ACTCAAATTACCAAATACATCAAACTCA
ATACATCTTACCAAATACATCAAACTCA
NA
ATCCTATTTACCAAATACATCAAACTCA
CAACAATTTACCAAATACATCAAACTCA
CTTCTTATTACCAAATACATCAAACTCA
TACCATATTACCAAATACATCAAACTCA
TATCTACTTACCAAATACATCAAACTCA
NA
NA
TCACTTTTTACCAAATACATCAAACTCA
TTACCAATTACCAAATACATCAAACTCA
TTTCACTTTACCAAATACATCAAACTCA
AAACTCATTTCACTATACATCAAACTCA
AATCCTTTTTCACTATACATCAAACTCA
ACTCAAATTTCACTATACATCAAACTCA
ATACATCTTTCACTATACATCAAACTCA
ATCCTATTTTCACTATACATCAAACTCA
CAACAATTTTCACTATACATCAAACTCA
CTTCTTATTTCACTATACATCAAACTCA
TACCATATTTCACTATACATCAAACTCA
TATCTACTTTCACTATACATCAAACTCA
TCACTTTTTTCACTATACATCAAACTCA
TTACCAATTTCACTATACATCAAACTCA
TTTCACTTTTCACTATACATCAAACTCA
AAACTCAAAACTCAATCCTATAAACTCA
AATCCTTAAACTCAATCCTATAAACTCA
ACTCAAAAAACTCAATCCTATAAACTCA
ATACATCAAACTCAATCCTATAAACTCA
ATCCTATAAACTCAATCCTATAAACTCA
CAACAATAAACTCAATCCTATAAACTCA
CTTCTTAAAACTCAATCCTATAAACTCA
TACCATAAAACTCAATCCTATAAACTCA
TATCTACAAACTCAATCCTATAAACTCA
TCACTTTAAACTCAATCCTATAAACTCA
TTACCAAAAACTCAATCCTATAAACTCA
TTTCACTAAACTCAATCCTATAAACTCA
AAACTCAAATCCTTATCCTATAAACTCA
AATCCTTAATCCTTATCCTATAAACTCA
ACTCAAAAATCCTTATCCTATAAACTCA
ATACATCAATCCTTATCCTATAAACTCA
ATCCTATAATCCTTATCCTATAAACTCA
CAACAATAATCCTTATCCTATAAACTCA
CTTCTTAAATCCTTATCCTATAAACTCA
TACCATAAATCCTTATCCTATAAACTCA
TATCTACAATCCTTATCCTATAAACTCA
TCACTTTAATCCTTATCCTATAAACTCA
TTACCAAAATCCTTATCCTATAAACTCA
TTTCACTAATCCTTATCCTATAAACTCA
AAACTCAACTCAAAATCCTATAAACTCA
AATCCTTACTCAAAATCCTATAAACTCA
ACTCAAAACTCAAAATCCTATAAACTCA
ATACATCACTCAAAATCCTATAAACTCA
ATCCTATACTCAAAATCCTATAAACTCA
CAACAATACTCAAAATCCTATAAACTCA
CTTCTTAACTCAAAATCCTATAAACTCA
TACCATAACTCAAAATCCTATAAACTCA
TATCTACACTCAAAATCCTATAAACTCA
NA
TCACTTTACTCAAAATCCTATAAACTCA
TTACCAAACTCAAAATCCTATAAACTCA
TTTCACTACTCAAAATCCTATAAACTCA
AAACTCAATACATCATCCTATAAACTCA
AATCCTTATACATCATCCTATAAACTCA
ACTCAAAATACATCATCCTATAAACTCA
ATACATCATACATCATCCTATAAACTCA
ATCCTATATACATCATCCTATAAACTCA
CAACAATATACATCATCCTATAAACTCA
CTTCTTAATACATCATCCTATAAACTCA
TACCATAATACATCATCCTATAAACTCA
TATCTACATACATCATCCTATAAACTCA
TCACTTTATACATCATCCTATAAACTCA
TTACCAAATACATCATCCTATAAACTCA
TTTCACTATACATCATCCTATAAACTCA
AAACTCAATCCTATATCCTATAAACTCA
AATCCTTATCCTATATCCTATAAACTCA
ACTCAAAATCCTATATCCTATAAACTCA
ATACATCATCCTATATCCTATAAACTCA
ATCCTATATCCTATATCCTATAAACTCA
CAACAATATCCTATATCCTATAAACTCA
CTTCTTAATCCTATATCCTATAAACTCA
TACCATAATCCTATATCCTATAAACTCA
TATCTACATCCTATATCCTATAAACTCA
TCACTTTATCCTATATCCTATAAACTCA
TTACCAAATCCTATATCCTATAAACTCA
TTTCACTATCCTATATCCTATAAACTCA
AAACTCACAACAATATCCTATAAACTCA
AATCCTTCAACAATATCCTATAAACTCA
ACTCAAACAACAATATCCTATAAACTCA
NA
ATACATCCAACAATATCCTATAAACTCA
ATCCTATCAACAATATCCTATAAACTCA
CAACAATCAACAATATCCTATAAACTCA
CTTCTTACAACAATATCCTATAAACTCA
TACCATACAACAATATCCTATAAACTCA
TATCTACCAACAATATCCTATAAACTCA
TCACTTTCAACAATATCCTATAAACTCA
NA
TTACCAACAACAATATCCTATAAACTCA
TTTCACTCAACAATATCCTATAAACTCA
AAACTCACTTCTTAATCCTATAAACTCA
AATCCTTCTTCTTAATCCTATAAACTCA
ACTCAAACTTCTTAATCCTATAAACTCA
ATACATCCTTCTTAATCCTATAAACTCA
ATCCTATCTTCTTAATCCTATAAACTCA
CAACAATCTTCTTAATCCTATAAACTCA
CTTCTTACTTCTTAATCCTATAAACTCA
TACCATACTTCTTAATCCTATAAACTCA
TATCTACCTTCTTAATCCTATAAACTCA
TCACTTTCTTCTTAATCCTATAAACTCA
TTACCAACTTCTTAATCCTATAAACTCA
TTTCACTCTTCTTAATCCTATAAACTCA
AAACTCATACCATAATCCTATAAACTCA
NA
AATCCTTTACCATAATCCTATAAACTCA
ACTCAAATACCATAATCCTATAAACTCA
ATACATCTACCATAATCCTATAAACTCA
ATCCTATTACCATAATCCTATAAACTCA
CAACAATTACCATAATCCTATAAACTCA
CTTCTTATACCATAATCCTATAAACTCA
NA
NA
TACCATATACCATAATCCTATAAACTCA
TATCTACTACCATAATCCTATAAACTCA
TCACTTTTACCATAATCCTATAAACTCA
TTACCAATACCATAATCCTATAAACTCA
TTTCACTTACCATAATCCTATAAACTCA
AAACTCATATCTACATCCTATAAACTCA
AATCCTTTATCTACATCCTATAAACTCA
ACTCAAATATCTACATCCTATAAACTCA
ATACATCTATCTACATCCTATAAACTCA
ATCCTATTATCTACATCCTATAAACTCA
CAACAATTATCTACATCCTATAAACTCA
CTTCTTATATCTACATCCTATAAACTCA
TACCATATATCTACATCCTATAAACTCA
TATCTACTATCTACATCCTATAAACTCA
TCACTTTTATCTACATCCTATAAACTCA
TTACCAATATCTACATCCTATAAACTCA
TTTCACTTATCTACATCCTATAAACTCA
AAACTCATCACTTTATCCTATAAACTCA
AATCCTTTCACTTTATCCTATAAACTCA
ACTCAAATCACTTTATCCTATAAACTCA
ATACATCTCACTTTATCCTATAAACTCA
ATCCTATTCACTTTATCCTATAAACTCA
CAACAATTCACTTTATCCTATAAACTCA
CTTCTTATCACTTTATCCTATAAACTCA
TACCATATCACTTTATCCTATAAACTCA
TATCTACTCACTTTATCCTATAAACTCA
TCACTTTTCACTTTATCCTATAAACTCA
TTACCAATCACTTTATCCTATAAACTCA
TTTCACTTCACTTTATCCTATAAACTCA
AAACTCATTACCAAATCCTATAAACTCA
AATCCTTTTACCAAATCCTATAAACTCA
ACTCAAATTACCAAATCCTATAAACTCA
ATACATCTTACCAAATCCTATAAACTCA
ATCCTATTTACCAAATCCTATAAACTCA
CAACAATTTACCAAATCCTATAAACTCA
CTTCTTATTACCAAATCCTATAAACTCA
TACCATATTACCAAATCCTATAAACTCA
TATCTACTTACCAAATCCTATAAACTCA
TCACTTTTTACCAAATCCTATAAACTCA
TTACCAATTACCAAATCCTATAAACTCA
TTTCACTTTACCAAATCCTATAAACTCA
AAACTCATTTCACTATCCTATAAACTCA
AATCCTTTTTCACTATCCTATAAACTCA
ACTCAAATTTCACTATCCTATAAACTCA
ATACATCTTTCACTATCCTATAAACTCA
ATCCTATTTTCACTATCCTATAAACTCA
CAACAATTTTCACTATCCTATAAACTCA
NA
CTTCTTATTTCACTATCCTATAAACTCA
TACCATATTTCACTATCCTATAAACTCA
TATCTACTTTCACTATCCTATAAACTCA
TCACTTTTTTCACTATCCTATAAACTCA
TTACCAATTTCACTATCCTATAAACTCA
TTTCACTTTTCACTATCCTATAAACTCA
AAACTCAAAACTCACAACAATAAACTCA
AATCCTTAAACTCACAACAATAAACTCA
ACTCAAAAAACTCACAACAATAAACTCA
ATACATCAAACTCACAACAATAAACTCA
ATCCTATAAACTCACAACAATAAACTCA
CAACAATAAACTCACAACAATAAACTCA
CTTCTTAAAACTCACAACAATAAACTCA
TACCATAAAACTCACAACAATAAACTCA
TATCTACAAACTCACAACAATAAACTCA
TCACTTTAAACTCACAACAATAAACTCA
TTACCAAAAACTCACAACAATAAACTCA
TTTCACTAAACTCACAACAATAAACTCA
AAACTCAAATCCTTCAACAATAAACTCA
AATCCTTAATCCTTCAACAATAAACTCA
ACTCAAAAATCCTTCAACAATAAACTCA
ATACATCAATCCTTCAACAATAAACTCA
ATCCTATAATCCTTCAACAATAAACTCA
CAACAATAATCCTTCAACAATAAACTCA
CTTCTTAAATCCTTCAACAATAAACTCA
TACCATAAATCCTTCAACAATAAACTCA
TATCTACAATCCTTCAACAATAAACTCA
TCACTTTAATCCTTCAACAATAAACTCA
TTACCAAAATCCTTCAACAATAAACTCA
TTTCACTAATCCTTCAACAATAAACTCA
AAACTCAACTCAAACAACAATAAACTCA
NA
AATCCTTACTCAAACAACAATAAACTCA
ACTCAAAACTCAAACAACAATAAACTCA
ATACATCACTCAAACAACAATAAACTCA
ATCCTATACTCAAACAACAATAAACTCA
CAACAATACTCAAACAACAATAAACTCA
CTTCTTAACTCAAACAACAATAAACTCA
TACCATAACTCAAACAACAATAAACTCA
TATCTACACTCAAACAACAATAAACTCA
TCACTTTACTCAAACAACAATAAACTCA
TTACCAAACTCAAACAACAATAAACTCA
TTTCACTACTCAAACAACAATAAACTCA
AAACTCAATACATCCAACAATAAACTCA
AATCCTTATACATCCAACAATAAACTCA
ACTCAAAATACATCCAACAATAAACTCA
ATACATCATACATCCAACAATAAACTCA
NA
ATCCTATATACATCCAACAATAAACTCA
CAACAATATACATCCAACAATAAACTCA
CTTCTTAATACATCCAACAATAAACTCA
TACCATAATACATCCAACAATAAACTCA
TATCTACATACATCCAACAATAAACTCA
TCACTTTATACATCCAACAATAAACTCA
NA
TTACCAAATACATCCAACAATAAACTCA
TTTCACTATACATCCAACAATAAACTCA
AAACTCAATCCTATCAACAATAAACTCA
NA
AATCCTTATCCTATCAACAATAAACTCA
ACTCAAAATCCTATCAACAATAAACTCA
ATACATCATCCTATCAACAATAAACTCA
NA
NA
ATCCTATATCCTATCAACAATAAACTCA
CAACAATATCCTATCAACAATAAACTCA
CTTCTTAATCCTATCAACAATAAACTCA
TACCATAATCCTATCAACAATAAACTCA
TATCTACATCCTATCAACAATAAACTCA
TCACTTTATCCTATCAACAATAAACTCA
TTACCAAATCCTATCAACAATAAACTCA
TTTCACTATCCTATCAACAATAAACTCA
AAACTCACAACAATCAACAATAAACTCA
AATCCTTCAACAATCAACAATAAACTCA
ACTCAAACAACAATCAACAATAAACTCA
ATACATCCAACAATCAACAATAAACTCA
ATCCTATCAACAATCAACAATAAACTCA
CAACAATCAACAATCAACAATAAACTCA
CTTCTTACAACAATCAACAATAAACTCA
TACCATACAACAATCAACAATAAACTCA
TATCTACCAACAATCAACAATAAACTCA
TCACTTTCAACAATCAACAATAAACTCA
TTACCAACAACAATCAACAATAAACTCA
TTTCACTCAACAATCAACAATAAACTCA
AAACTCACTTCTTACAACAATAAACTCA
AATCCTTCTTCTTACAACAATAAACTCA
ACTCAAACTTCTTACAACAATAAACTCA
NA
ATACATCCTTCTTACAACAATAAACTCA
ATCCTATCTTCTTACAACAATAAACTCA
CAACAATCTTCTTACAACAATAAACTCA
CTTCTTACTTCTTACAACAATAAACTCA
TACCATACTTCTTACAACAATAAACTCA
TATCTACCTTCTTACAACAATAAACTCA
TCACTTTCTTCTTACAACAATAAACTCA
TTACCAACTTCTTACAACAATAAACTCA
TTTCACTCTTCTTACAACAATAAACTCA
AAACTCATACCATACAACAATAAACTCA
AATCCTTTACCATACAACAATAAACTCA
ACTCAAATACCATACAACAATAAACTCA
ATACATCTACCATACAACAATAAACTCA
ATCCTATTACCATACAACAATAAACTCA
CAACAATTACCATACAACAATAAACTCA
CTTCTTATACCATACAACAATAAACTCA
TACCATATACCATACAACAATAAACTCA
TATCTACTACCATACAACAATAAACTCA
TCACTTTTACCATACAACAATAAACTCA
TTACCAATACCATACAACAATAAACTCA
TTTCACTTACCATACAACAATAAACTCA
NA
NA
AAACTCATATCTACCAACAATAAACTCA
AATCCTTTATCTACCAACAATAAACTCA
ACTCAAATATCTACCAACAATAAACTCA
ATACATCTATCTACCAACAATAAACTCA
ATCCTATTATCTACCAACAATAAACTCA
CAACAATTATCTACCAACAATAAACTCA
CTTCTTATATCTACCAACAATAAACTCA
TACCATATATCTACCAACAATAAACTCA
TATCTACTATCTACCAACAATAAACTCA
TCACTTTTATCTACCAACAATAAACTCA
TTACCAATATCTACCAACAATAAACTCA
TTTCACTTATCTACCAACAATAAACTCA
AAACTCATCACTTTCAACAATAAACTCA
AATCCTTTCACTTTCAACAATAAACTCA
ACTCAAATCACTTTCAACAATAAACTCA
NA
ATACATCTCACTTTCAACAATAAACTCA
ATCCTATTCACTTTCAACAATAAACTCA
CAACAATTCACTTTCAACAATAAACTCA
CTTCTTATCACTTTCAACAATAAACTCA
TACCATATCACTTTCAACAATAAACTCA
TATCTACTCACTTTCAACAATAAACTCA
TCACTTTTCACTTTCAACAATAAACTCA
TTACCAATCACTTTCAACAATAAACTCA
TTTCACTTCACTTTCAACAATAAACTCA
AAACTCATTACCAACAACAATAAACTCA
AATCCTTTTACCAACAACAATAAACTCA
ACTCAAATTACCAACAACAATAAACTCA
ATACATCTTACCAACAACAATAAACTCA
ATCCTATTTACCAACAACAATAAACTCA
CAACAATTTACCAACAACAATAAACTCA
CTTCTTATTACCAACAACAATAAACTCA
NA
TACCATATTACCAACAACAATAAACTCA
TATCTACTTACCAACAACAATAAACTCA
TCACTTTTTACCAACAACAATAAACTCA
TTACCAATTACCAACAACAATAAACTCA
TTTCACTTTACCAACAACAATAAACTCA
AAACTCATTTCACTCAACAATAAACTCA
AATCCTTTTTCACTCAACAATAAACTCA
ACTCAAATTTCACTCAACAATAAACTCA
ATACATCTTTCACTCAACAATAAACTCA
ATCCTATTTTCACTCAACAATAAACTCA
CAACAATTTTCACTCAACAATAAACTCA
CTTCTTATTTCACTCAACAATAAACTCA
TACCATATTTCACTCAACAATAAACTCA
TATCTACTTTCACTCAACAATAAACTCA
TCACTTTTTTCACTCAACAATAAACTCA
TTACCAATTTCACTCAACAATAAACTCA
TTTCACTTTTCACTCAACAATAAACTCA
AAACTCAAAACTCACTTCTTAAAACTCA
AATCCTTAAACTCACTTCTTAAAACTCA
ACTCAAAAAACTCACTTCTTAAAACTCA
ATACATCAAACTCACTTCTTAAAACTCA
NA
ATCCTATAAACTCACTTCTTAAAACTCA
CAACAATAAACTCACTTCTTAAAACTCA
CTTCTTAAAACTCACTTCTTAAAACTCA
TACCATAAAACTCACTTCTTAAAACTCA
TATCTACAAACTCACTTCTTAAAACTCA
TCACTTTAAACTCACTTCTTAAAACTCA
TTACCAAAAACTCACTTCTTAAAACTCA
TTTCACTAAACTCACTTCTTAAAACTCA
NA
NA
AAACTCAAATCCTTCTTCTTAAAACTCA
AATCCTTAATCCTTCTTCTTAAAACTCA
ACTCAAAAATCCTTCTTCTTAAAACTCA
ATACATCAATCCTTCTTCTTAAAACTCA
ATCCTATAATCCTTCTTCTTAAAACTCA
CAACAATAATCCTTCTTCTTAAAACTCA
CTTCTTAAATCCTTCTTCTTAAAACTCA
TACCATAAATCCTTCTTCTTAAAACTCA
TATCTACAATCCTTCTTCTTAAAACTCA
TCACTTTAATCCTTCTTCTTAAAACTCA
TTACCAAAATCCTTCTTCTTAAAACTCA
TTTCACTAATCCTTCTTCTTAAAACTCA
AAACTCAACTCAAACTTCTTAAAACTCA
AATCCTTACTCAAACTTCTTAAAACTCA
ACTCAAAACTCAAACTTCTTAAAACTCA
ATACATCACTCAAACTTCTTAAAACTCA
ATCCTATACTCAAACTTCTTAAAACTCA
CAACAATACTCAAACTTCTTAAAACTCA
CTTCTTAACTCAAACTTCTTAAAACTCA
TACCATAACTCAAACTTCTTAAAACTCA
TATCTACACTCAAACTTCTTAAAACTCA
TCACTTTACTCAAACTTCTTAAAACTCA
TTACCAAACTCAAACTTCTTAAAACTCA
TTTCACTACTCAAACTTCTTAAAACTCA
AAACTCAATACATCCTTCTTAAAACTCA
AATCCTTATACATCCTTCTTAAAACTCA
ACTCAAAATACATCCTTCTTAAAACTCA
ATACATCATACATCCTTCTTAAAACTCA
ATCCTATATACATCCTTCTTAAAACTCA
CAACAATATACATCCTTCTTAAAACTCA
CTTCTTAATACATCCTTCTTAAAACTCA
TACCATAATACATCCTTCTTAAAACTCA
TATCTACATACATCCTTCTTAAAACTCA
TCACTTTATACATCCTTCTTAAAACTCA
TTACCAAATACATCCTTCTTAAAACTCA
TTTCACTATACATCCTTCTTAAAACTCA
AAACTCAATCCTATCTTCTTAAAACTCA
AATCCTTATCCTATCTTCTTAAAACTCA
ACTCAAAATCCTATCTTCTTAAAACTCA
ATACATCATCCTATCTTCTTAAAACTCA
ATCCTATATCCTATCTTCTTAAAACTCA
CAACAATATCCTATCTTCTTAAAACTCA
CTTCTTAATCCTATCTTCTTAAAACTCA
TACCATAATCCTATCTTCTTAAAACTCA
TATCTACATCCTATCTTCTTAAAACTCA
NA
TCACTTTATCCTATCTTCTTAAAACTCA
TTACCAAATCCTATCTTCTTAAAACTCA
TTTCACTATCCTATCTTCTTAAAACTCA
AAACTCACAACAATCTTCTTAAAACTCA
AATCCTTCAACAATCTTCTTAAAACTCA
ACTCAAACAACAATCTTCTTAAAACTCA
ATACATCCAACAATCTTCTTAAAACTCA
ATCCTATCAACAATCTTCTTAAAACTCA
CAACAATCAACAATCTTCTTAAAACTCA
CTTCTTACAACAATCTTCTTAAAACTCA
TACCATACAACAATCTTCTTAAAACTCA
TATCTACCAACAATCTTCTTAAAACTCA
TCACTTTCAACAATCTTCTTAAAACTCA
TTACCAACAACAATCTTCTTAAAACTCA
TTTCACTCAACAATCTTCTTAAAACTCA
AAACTCACTTCTTACTTCTTAAAACTCA
AATCCTTCTTCTTACTTCTTAAAACTCA
ACTCAAACTTCTTACTTCTTAAAACTCA
ATACATCCTTCTTACTTCTTAAAACTCA
ATCCTATCTTCTTACTTCTTAAAACTCA
CAACAATCTTCTTACTTCTTAAAACTCA
NA
CTTCTTACTTCTTACTTCTTAAAACTCA
TACCATACTTCTTACTTCTTAAAACTCA
TATCTACCTTCTTACTTCTTAAAACTCA
TCACTTTCTTCTTACTTCTTAAAACTCA
TTACCAACTTCTTACTTCTTAAAACTCA
TTTCACTCTTCTTACTTCTTAAAACTCA
AAACTCATACCATACTTCTTAAAACTCA
AATCCTTTACCATACTTCTTAAAACTCA
ACTCAAATACCATACTTCTTAAAACTCA
ATACATCTACCATACTTCTTAAAACTCA
ATCCTATTACCATACTTCTTAAAACTCA
NA
CAACAATTACCATACTTCTTAAAACTCA
CTTCTTATACCATACTTCTTAAAACTCA
TACCATATACCATACTTCTTAAAACTCA
TATCTACTACCATACTTCTTAAAACTCA
TCACTTTTACCATACTTCTTAAAACTCA
TTACCAATACCATACTTCTTAAAACTCA
TTTCACTTACCATACTTCTTAAAACTCA
AAACTCATATCTACCTTCTTAAAACTCA
AATCCTTTATCTACCTTCTTAAAACTCA
ACTCAAATATCTACCTTCTTAAAACTCA
ATACATCTATCTACCTTCTTAAAACTCA
ATCCTATTATCTACCTTCTTAAAACTCA
CAACAATTATCTACCTTCTTAAAACTCA
CTTCTTATATCTACCTTCTTAAAACTCA
TACCATATATCTACCTTCTTAAAACTCA
TATCTACTATCTACCTTCTTAAAACTCA
TCACTTTTATCTACCTTCTTAAAACTCA
TTACCAATATCTACCTTCTTAAAACTCA
TTTCACTTATCTACCTTCTTAAAACTCA
AAACTCATCACTTTCTTCTTAAAACTCA
NA
AATCCTTTCACTTTCTTCTTAAAACTCA
ACTCAAATCACTTTCTTCTTAAAACTCA
ATACATCTCACTTTCTTCTTAAAACTCA
ATCCTATTCACTTTCTTCTTAAAACTCA
CAACAATTCACTTTCTTCTTAAAACTCA
CTTCTTATCACTTTCTTCTTAAAACTCA
TACCATATCACTTTCTTCTTAAAACTCA
TATCTACTCACTTTCTTCTTAAAACTCA
TCACTTTTCACTTTCTTCTTAAAACTCA
NA
NA
TTACCAATCACTTTCTTCTTAAAACTCA
TTTCACTTCACTTTCTTCTTAAAACTCA
AAACTCATTACCAACTTCTTAAAACTCA
AATCCTTTTACCAACTTCTTAAAACTCA
ACTCAAATTACCAACTTCTTAAAACTCA
ATACATCTTACCAACTTCTTAAAACTCA
ATCCTATTTACCAACTTCTTAAAACTCA
CAACAATTTACCAACTTCTTAAAACTCA
CTTCTTATTACCAACTTCTTAAAACTCA
TACCATATTACCAACTTCTTAAAACTCA
TATCTACTTACCAACTTCTTAAAACTCA
TCACTTTTTACCAACTTCTTAAAACTCA
TTACCAATTACCAACTTCTTAAAACTCA
TTTCACTTTACCAACTTCTTAAAACTCA
AAACTCATTTCACTCTTCTTAAAACTCA
AATCCTTTTTCACTCTTCTTAAAACTCA
ACTCAAATTTCACTCTTCTTAAAACTCA
ATACATCTTTCACTCTTCTTAAAACTCA
ATCCTATTTTCACTCTTCTTAAAACTCA
CAACAATTTTCACTCTTCTTAAAACTCA
CTTCTTATTTCACTCTTCTTAAAACTCA
TACCATATTTCACTCTTCTTAAAACTCA
TATCTACTTTCACTCTTCTTAAAACTCA
TCACTTTTTTCACTCTTCTTAAAACTCA
TTACCAATTTCACTCTTCTTAAAACTCA
TTTCACTTTTCACTCTTCTTAAAACTCA
AAACTCAAAACTCATACCATAAAACTCA
AATCCTTAAACTCATACCATAAAACTCA
ACTCAAAAAACTCATACCATAAAACTCA
ATACATCAAACTCATACCATAAAACTCA
ATCCTATAAACTCATACCATAAAACTCA
CAACAATAAACTCATACCATAAAACTCA
CTTCTTAAAACTCATACCATAAAACTCA
TACCATAAAACTCATACCATAAAACTCA
TATCTACAAACTCATACCATAAAACTCA
TCACTTTAAACTCATACCATAAAACTCA
TTACCAAAAACTCATACCATAAAACTCA
TTTCACTAAACTCATACCATAAAACTCA
AAACTCAAATCCTTTACCATAAAACTCA
AATCCTTAATCCTTTACCATAAAACTCA
ACTCAAAAATCCTTTACCATAAAACTCA
ATACATCAATCCTTTACCATAAAACTCA
ATCCTATAATCCTTTACCATAAAACTCA
CAACAATAATCCTTTACCATAAAACTCA
NA
CTTCTTAAATCCTTTACCATAAAACTCA
TACCATAAATCCTTTACCATAAAACTCA
TATCTACAATCCTTTACCATAAAACTCA
TCACTTTAATCCTTTACCATAAAACTCA
TTACCAAAATCCTTTACCATAAAACTCA
TTTCACTAATCCTTTACCATAAAACTCA
NA
AAACTCAACTCAAATACCATAAAACTCA
AATCCTTACTCAAATACCATAAAACTCA
ACTCAAAACTCAAATACCATAAAACTCA
ATACATCACTCAAATACCATAAAACTCA
ATCCTATACTCAAATACCATAAAACTCA
CAACAATACTCAAATACCATAAAACTCA
CTTCTTAACTCAAATACCATAAAACTCA
TACCATAACTCAAATACCATAAAACTCA
TATCTACACTCAAATACCATAAAACTCA
TCACTTTACTCAAATACCATAAAACTCA
TTACCAAACTCAAATACCATAAAACTCA
TTTCACTACTCAAATACCATAAAACTCA
AAACTCAATACATCTACCATAAAACTCA
AATCCTTATACATCTACCATAAAACTCA
ACTCAAAATACATCTACCATAAAACTCA
ATACATCATACATCTACCATAAAACTCA
ATCCTATATACATCTACCATAAAACTCA
CAACAATATACATCTACCATAAAACTCA
CTTCTTAATACATCTACCATAAAACTCA
TACCATAATACATCTACCATAAAACTCA
TATCTACATACATCTACCATAAAACTCA
TCACTTTATACATCTACCATAAAACTCA
TTACCAAATACATCTACCATAAAACTCA
TTTCACTATACATCTACCATAAAACTCA
AAACTCAATCCTATTACCATAAAACTCA
AATCCTTATCCTATTACCATAAAACTCA
ACTCAAAATCCTATTACCATAAAACTCA
ATACATCATCCTATTACCATAAAACTCA
ATCCTATATCCTATTACCATAAAACTCA
CAACAATATCCTATTACCATAAAACTCA
CTTCTTAATCCTATTACCATAAAACTCA
TACCATAATCCTATTACCATAAAACTCA
TATCTACATCCTATTACCATAAAACTCA
TCACTTTATCCTATTACCATAAAACTCA
TTACCAAATCCTATTACCATAAAACTCA
TTTCACTATCCTATTACCATAAAACTCA
AAACTCACAACAATTACCATAAAACTCA
AATCCTTCAACAATTACCATAAAACTCA
ACTCAAACAACAATTACCATAAAACTCA
ATACATCCAACAATTACCATAAAACTCA
ATCCTATCAACAATTACCATAAAACTCA
CAACAATCAACAATTACCATAAAACTCA
CTTCTTACAACAATTACCATAAAACTCA
TACCATACAACAATTACCATAAAACTCA
TATCTACCAACAATTACCATAAAACTCA
TCACTTTCAACAATTACCATAAAACTCA
TTACCAACAACAATTACCATAAAACTCA
NA
TTTCACTCAACAATTACCATAAAACTCA
AAACTCACTTCTTATACCATAAAACTCA
AATCCTTCTTCTTATACCATAAAACTCA
ACTCAAACTTCTTATACCATAAAACTCA
ATACATCCTTCTTATACCATAAAACTCA
ATCCTATCTTCTTATACCATAAAACTCA
CAACAATCTTCTTATACCATAAAACTCA
CTTCTTACTTCTTATACCATAAAACTCA
TACCATACTTCTTATACCATAAAACTCA
TATCTACCTTCTTATACCATAAAACTCA
NA
NA
TCACTTTCTTCTTATACCATAAAACTCA
TTACCAACTTCTTATACCATAAAACTCA
TTTCACTCTTCTTATACCATAAAACTCA
AAACTCATACCATATACCATAAAACTCA
AATCCTTTACCATATACCATAAAACTCA
ACTCAAATACCATATACCATAAAACTCA
ATACATCTACCATATACCATAAAACTCA
ATCCTATTACCATATACCATAAAACTCA
CAACAATTACCATATACCATAAAACTCA
CTTCTTATACCATATACCATAAAACTCA
TACCATATACCATATACCATAAAACTCA
TATCTACTACCATATACCATAAAACTCA
TCACTTTTACCATATACCATAAAACTCA
TTACCAATACCATATACCATAAAACTCA
TTTCACTTACCATATACCATAAAACTCA
AAACTCATATCTACTACCATAAAACTCA
AATCCTTTATCTACTACCATAAAACTCA
ACTCAAATATCTACTACCATAAAACTCA
ATACATCTATCTACTACCATAAAACTCA
ATCCTATTATCTACTACCATAAAACTCA
CAACAATTATCTACTACCATAAAACTCA
CTTCTTATATCTACTACCATAAAACTCA
TACCATATATCTACTACCATAAAACTCA
TATCTACTATCTACTACCATAAAACTCA
TCACTTTTATCTACTACCATAAAACTCA
TTACCAATATCTACTACCATAAAACTCA
TTTCACTTATCTACTACCATAAAACTCA
AAACTCATCACTTTTACCATAAAACTCA
AATCCTTTCACTTTTACCATAAAACTCA
ACTCAAATCACTTTTACCATAAAACTCA
ATACATCTCACTTTTACCATAAAACTCA
ATCCTATTCACTTTTACCATAAAACTCA
CAACAATTCACTTTTACCATAAAACTCA
CTTCTTATCACTTTTACCATAAAACTCA
TACCATATCACTTTTACCATAAAACTCA
TATCTACTCACTTTTACCATAAAACTCA
TCACTTTTCACTTTTACCATAAAACTCA
TTACCAATCACTTTTACCATAAAACTCA
TTTCACTTCACTTTTACCATAAAACTCA
AAACTCATTACCAATACCATAAAACTCA
NA
AATCCTTTTACCAATACCATAAAACTCA
ACTCAAATTACCAATACCATAAAACTCA
NA
ATACATCTTACCAATACCATAAAACTCA
ATCCTATTTACCAATACCATAAAACTCA
CAACAATTTACCAATACCATAAAACTCA
CTTCTTATTACCAATACCATAAAACTCA
TACCATATTACCAATACCATAAAACTCA
TATCTACTTACCAATACCATAAAACTCA
TCACTTTTTACCAATACCATAAAACTCA
NA
TTACCAATTACCAATACCATAAAACTCA
TTTCACTTTACCAATACCATAAAACTCA
AAACTCATTTCACTTACCATAAAACTCA
AATCCTTTTTCACTTACCATAAAACTCA
ACTCAAATTTCACTTACCATAAAACTCA
ATACATCTTTCACTTACCATAAAACTCA
ATCCTATTTTCACTTACCATAAAACTCA
CAACAATTTTCACTTACCATAAAACTCA
CTTCTTATTTCACTTACCATAAAACTCA
TACCATATTTCACTTACCATAAAACTCA
TATCTACTTTCACTTACCATAAAACTCA
TCACTTTTTTCACTTACCATAAAACTCA
TTACCAATTTCACTTACCATAAAACTCA
TTTCACTTTTCACTTACCATAAAACTCA
AAACTCAAAACTCATATCTACAAACTCA
AATCCTTAAACTCATATCTACAAACTCA
ACTCAAAAAACTCATATCTACAAACTCA
ATACATCAAACTCATATCTACAAACTCA
ATCCTATAAACTCATATCTACAAACTCA
CAACAATAAACTCATATCTACAAACTCA
CTTCTTAAAACTCATATCTACAAACTCA
TACCATAAAACTCATATCTACAAACTCA
TATCTACAAACTCATATCTACAAACTCA
TCACTTTAAACTCATATCTACAAACTCA
TTACCAAAAACTCATATCTACAAACTCA
TTTCACTAAACTCATATCTACAAACTCA
AAACTCAAATCCTTTATCTACAAACTCA
AATCCTTAATCCTTTATCTACAAACTCA
ACTCAAAAATCCTTTATCTACAAACTCA
ATACATCAATCCTTTATCTACAAACTCA
ATCCTATAATCCTTTATCTACAAACTCA
CAACAATAATCCTTTATCTACAAACTCA
CTTCTTAAATCCTTTATCTACAAACTCA
TACCATAAATCCTTTATCTACAAACTCA
TATCTACAATCCTTTATCTACAAACTCA
TCACTTTAATCCTTTATCTACAAACTCA
TTACCAAAATCCTTTATCTACAAACTCA
TTTCACTAATCCTTTATCTACAAACTCA
AAACTCAACTCAAATATCTACAAACTCA
AATCCTTACTCAAATATCTACAAACTCA
ACTCAAAACTCAAATATCTACAAACTCA
ATACATCACTCAAATATCTACAAACTCA
ATCCTATACTCAAATATCTACAAACTCA
CAACAATACTCAAATATCTACAAACTCA
CTTCTTAACTCAAATATCTACAAACTCA
TACCATAACTCAAATATCTACAAACTCA
NA
TATCTACACTCAAATATCTACAAACTCA
TCACTTTACTCAAATATCTACAAACTCA
TTACCAAACTCAAATATCTACAAACTCA
TTTCACTACTCAAATATCTACAAACTCA
AAACTCAATACATCTATCTACAAACTCA
AATCCTTATACATCTATCTACAAACTCA
ACTCAAAATACATCTATCTACAAACTCA
ATACATCATACATCTATCTACAAACTCA
ATCCTATATACATCTATCTACAAACTCA
CAACAATATACATCTATCTACAAACTCA
CTTCTTAATACATCTATCTACAAACTCA
NA
NA
TACCATAATACATCTATCTACAAACTCA
TATCTACATACATCTATCTACAAACTCA
TCACTTTATACATCTATCTACAAACTCA
TTACCAAATACATCTATCTACAAACTCA
TTTCACTATACATCTATCTACAAACTCA
AAACTCAATCCTATTATCTACAAACTCA
AATCCTTATCCTATTATCTACAAACTCA
ACTCAAAATCCTATTATCTACAAACTCA
ATACATCATCCTATTATCTACAAACTCA
ATCCTATATCCTATTATCTACAAACTCA
CAACAATATCCTATTATCTACAAACTCA
CTTCTTAATCCTATTATCTACAAACTCA
TACCATAATCCTATTATCTACAAACTCA
TATCTACATCCTATTATCTACAAACTCA
TCACTTTATCCTATTATCTACAAACTCA
TTACCAAATCCTATTATCTACAAACTCA
TTTCACTATCCTATTATCTACAAACTCA
AAACTCACAACAATTATCTACAAACTCA
AATCCTTCAACAATTATCTACAAACTCA
ACTCAAACAACAATTATCTACAAACTCA
ATACATCCAACAATTATCTACAAACTCA
ATCCTATCAACAATTATCTACAAACTCA
CAACAATCAACAATTATCTACAAACTCA
CTTCTTACAACAATTATCTACAAACTCA
TACCATACAACAATTATCTACAAACTCA
TATCTACCAACAATTATCTACAAACTCA
TCACTTTCAACAATTATCTACAAACTCA
TTACCAACAACAATTATCTACAAACTCA
TTTCACTCAACAATTATCTACAAACTCA
AAACTCACTTCTTATATCTACAAACTCA
AATCCTTCTTCTTATATCTACAAACTCA
ACTCAAACTTCTTATATCTACAAACTCA
ATACATCCTTCTTATATCTACAAACTCA
ATCCTATCTTCTTATATCTACAAACTCA
CAACAATCTTCTTATATCTACAAACTCA
CTTCTTACTTCTTATATCTACAAACTCA
TACCATACTTCTTATATCTACAAACTCA
TATCTACCTTCTTATATCTACAAACTCA
TCACTTTCTTCTTATATCTACAAACTCA
TTACCAACTTCTTATATCTACAAACTCA
TTTCACTCTTCTTATATCTACAAACTCA
AAACTCATACCATATATCTACAAACTCA
NA
AATCCTTTACCATATATCTACAAACTCA
ACTCAAATACCATATATCTACAAACTCA
ATACATCTACCATATATCTACAAACTCA
ATCCTATTACCATATATCTACAAACTCA
CAACAATTACCATATATCTACAAACTCA
CTTCTTATACCATATATCTACAAACTCA
TACCATATACCATATATCTACAAACTCA
TATCTACTACCATATATCTACAAACTCA
TCACTTTTACCATATATCTACAAACTCA
TTACCAATACCATATATCTACAAACTCA
TTTCACTTACCATATATCTACAAACTCA
AAACTCATATCTACTATCTACAAACTCA
AATCCTTTATCTACTATCTACAAACTCA
ACTCAAATATCTACTATCTACAAACTCA
ATACATCTATCTACTATCTACAAACTCA
ATCCTATTATCTACTATCTACAAACTCA
CAACAATTATCTACTATCTACAAACTCA
CTTCTTATATCTACTATCTACAAACTCA
TACCATATATCTACTATCTACAAACTCA
TATCTACTATCTACTATCTACAAACTCA
TCACTTTTATCTACTATCTACAAACTCA
TTACCAATATCTACTATCTACAAACTCA
TTTCACTTATCTACTATCTACAAACTCA
AAACTCATCACTTTTATCTACAAACTCA
AATCCTTTCACTTTTATCTACAAACTCA
ACTCAAATCACTTTTATCTACAAACTCA
ATACATCTCACTTTTATCTACAAACTCA
ATCCTATTCACTTTTATCTACAAACTCA
CAACAATTCACTTTTATCTACAAACTCA
CTTCTTATCACTTTTATCTACAAACTCA
TACCATATCACTTTTATCTACAAACTCA
TATCTACTCACTTTTATCTACAAACTCA
TCACTTTTCACTTTTATCTACAAACTCA
TTACCAATCACTTTTATCTACAAACTCA
TTTCACTTCACTTTTATCTACAAACTCA
AAACTCATTACCAATATCTACAAACTCA
AATCCTTTTACCAATATCTACAAACTCA
ACTCAAATTACCAATATCTACAAACTCA
ATACATCTTACCAATATCTACAAACTCA
ATCCTATTTACCAATATCTACAAACTCA
CAACAATTTACCAATATCTACAAACTCA
NA
CTTCTTATTACCAATATCTACAAACTCA
TACCATATTACCAATATCTACAAACTCA
TATCTACTTACCAATATCTACAAACTCA
TCACTTTTTACCAATATCTACAAACTCA
TTACCAATTACCAATATCTACAAACTCA
TTTCACTTTACCAATATCTACAAACTCA
AAACTCATTTCACTTATCTACAAACTCA
AATCCTTTTTCACTTATCTACAAACTCA
ACTCAAATTTCACTTATCTACAAACTCA
ATACATCTTTCACTTATCTACAAACTCA
ATCCTATTTTCACTTATCTACAAACTCA
CAACAATTTTCACTTATCTACAAACTCA
NA
CTTCTTATTTCACTTATCTACAAACTCA
TACCATATTTCACTTATCTACAAACTCA
TATCTACTTTCACTTATCTACAAACTCA
TCACTTTTTTCACTTATCTACAAACTCA
TTACCAATTTCACTTATCTACAAACTCA
TTTCACTTTTCACTTATCTACAAACTCA
AAACTCAAAACTCATCACTTTAAACTCA
AATCCTTAAACTCATCACTTTAAACTCA
ACTCAAAAAACTCATCACTTTAAACTCA
ATACATCAAACTCATCACTTTAAACTCA
ATCCTATAAACTCATCACTTTAAACTCA
CAACAATAAACTCATCACTTTAAACTCA
NA
NA
CTTCTTAAAACTCATCACTTTAAACTCA
TACCATAAAACTCATCACTTTAAACTCA
TATCTACAAACTCATCACTTTAAACTCA
TCACTTTAAACTCATCACTTTAAACTCA
TTACCAAAAACTCATCACTTTAAACTCA
TTTCACTAAACTCATCACTTTAAACTCA
NA
AAACTCAAATCCTTTCACTTTAAACTCA
AATCCTTAATCCTTTCACTTTAAACTCA
ACTCAAAAATCCTTTCACTTTAAACTCA
ATACATCAATCCTTTCACTTTAAACTCA
ATCCTATAATCCTTTCACTTTAAACTCA
NA
CAACAATAATCCTTTCACTTTAAACTCA
CTTCTTAAATCCTTTCACTTTAAACTCA
TACCATAAATCCTTTCACTTTAAACTCA
TATCTACAATCCTTTCACTTTAAACTCA
TCACTTTAATCCTTTCACTTTAAACTCA
TTACCAAAATCCTTTCACTTTAAACTCA
TTTCACTAATCCTTTCACTTTAAACTCA
AAACTCAACTCAAATCACTTTAAACTCA
AATCCTTACTCAAATCACTTTAAACTCA
ACTCAAAACTCAAATCACTTTAAACTCA
ATACATCACTCAAATCACTTTAAACTCA
ATCCTATACTCAAATCACTTTAAACTCA
CAACAATACTCAAATCACTTTAAACTCA
CTTCTTAACTCAAATCACTTTAAACTCA
TACCATAACTCAAATCACTTTAAACTCA
TATCTACACTCAAATCACTTTAAACTCA
TCACTTTACTCAAATCACTTTAAACTCA
TTACCAAACTCAAATCACTTTAAACTCA
TTTCACTACTCAAATCACTTTAAACTCA
AAACTCAATACATCTCACTTTAAACTCA
AATCCTTATACATCTCACTTTAAACTCA
ACTCAAAATACATCTCACTTTAAACTCA
ATACATCATACATCTCACTTTAAACTCA
ATCCTATATACATCTCACTTTAAACTCA
CAACAATATACATCTCACTTTAAACTCA
CTTCTTAATACATCTCACTTTAAACTCA
TACCATAATACATCTCACTTTAAACTCA
TATCTACATACATCTCACTTTAAACTCA
NA
TCACTTTATACATCTCACTTTAAACTCA
TTACCAAATACATCTCACTTTAAACTCA
TTTCACTATACATCTCACTTTAAACTCA
AAACTCAATCCTATTCACTTTAAACTCA
AATCCTTATCCTATTCACTTTAAACTCA
ACTCAAAATCCTATTCACTTTAAACTCA
ATACATCATCCTATTCACTTTAAACTCA
NA
ATCCTATATCCTATTCACTTTAAACTCA
CAACAATATCCTATTCACTTTAAACTCA
CTTCTTAATCCTATTCACTTTAAACTCA
TACCATAATCCTATTCACTTTAAACTCA
TATCTACATCCTATTCACTTTAAACTCA
TCACTTTATCCTATTCACTTTAAACTCA
TTACCAAATCCTATTCACTTTAAACTCA
TTTCACTATCCTATTCACTTTAAACTCA
AAACTCACAACAATTCACTTTAAACTCA
AATCCTTCAACAATTCACTTTAAACTCA
ACTCAAACAACAATTCACTTTAAACTCA
ATACATCCAACAATTCACTTTAAACTCA
ATCCTATCAACAATTCACTTTAAACTCA
CAACAATCAACAATTCACTTTAAACTCA
CTTCTTACAACAATTCACTTTAAACTCA
TACCATACAACAATTCACTTTAAACTCA
TATCTACCAACAATTCACTTTAAACTCA
TCACTTTCAACAATTCACTTTAAACTCA
TTACCAACAACAATTCACTTTAAACTCA
TTTCACTCAACAATTCACTTTAAACTCA
AAACTCACTTCTTATCACTTTAAACTCA
AATCCTTCTTCTTATCACTTTAAACTCA
ACTCAAACTTCTTATCACTTTAAACTCA
ATACATCCTTCTTATCACTTTAAACTCA
ATCCTATCTTCTTATCACTTTAAACTCA
CAACAATCTTCTTATCACTTTAAACTCA
CTTCTTACTTCTTATCACTTTAAACTCA
TACCATACTTCTTATCACTTTAAACTCA
TATCTACCTTCTTATCACTTTAAACTCA
TCACTTTCTTCTTATCACTTTAAACTCA
TTACCAACTTCTTATCACTTTAAACTCA
TTTCACTCTTCTTATCACTTTAAACTCA
NA
AAACTCATACCATATCACTTTAAACTCA
AATCCTTTACCATATCACTTTAAACTCA
ACTCAAATACCATATCACTTTAAACTCA
ATACATCTACCATATCACTTTAAACTCA
ATCCTATTACCATATCACTTTAAACTCA
CAACAATTACCATATCACTTTAAACTCA
CTTCTTATACCATATCACTTTAAACTCA
TACCATATACCATATCACTTTAAACTCA
TATCTACTACCATATCACTTTAAACTCA
TCACTTTTACCATATCACTTTAAACTCA
TTACCAATACCATATCACTTTAAACTCA
TTTCACTTACCATATCACTTTAAACTCA
AAACTCATATCTACTCACTTTAAACTCA
NA
AATCCTTTATCTACTCACTTTAAACTCA
ACTCAAATATCTACTCACTTTAAACTCA
ATACATCTATCTACTCACTTTAAACTCA
ATCCTATTATCTACTCACTTTAAACTCA
CAACAATTATCTACTCACTTTAAACTCA
CTTCTTATATCTACTCACTTTAAACTCA
TACCATATATCTACTCACTTTAAACTCA
TATCTACTATCTACTCACTTTAAACTCA
TCACTTTTATCTACTCACTTTAAACTCA
TTACCAATATCTACTCACTTTAAACTCA
TTTCACTTATCTACTCACTTTAAACTCA
AAACTCATCACTTTTCACTTTAAACTCA
AATCCTTTCACTTTTCACTTTAAACTCA
NA
NA
ACTCAAATCACTTTTCACTTTAAACTCA
ATACATCTCACTTTTCACTTTAAACTCA
ATCCTATTCACTTTTCACTTTAAACTCA
NA
CAACAATTCACTTTTCACTTTAAACTCA
CTTCTTATCACTTTTCACTTTAAACTCA
TACCATATCACTTTTCACTTTAAACTCA
TATCTACTCACTTTTCACTTTAAACTCA
TCACTTTTCACTTTTCACTTTAAACTCA
TTACCAATCACTTTTCACTTTAAACTCA
TTTCACTTCACTTTTCACTTTAAACTCA
AAACTCATTACCAATCACTTTAAACTCA
AATCCTTTTACCAATCACTTTAAACTCA
ACTCAAATTACCAATCACTTTAAACTCA
ATACATCTTACCAATCACTTTAAACTCA
ATCCTATTTACCAATCACTTTAAACTCA
CAACAATTTACCAATCACTTTAAACTCA
CTTCTTATTACCAATCACTTTAAACTCA
TACCATATTACCAATCACTTTAAACTCA
TATCTACTTACCAATCACTTTAAACTCA
TCACTTTTTACCAATCACTTTAAACTCA
TTACCAATTACCAATCACTTTAAACTCA
TTTCACTTTACCAATCACTTTAAACTCA
AAACTCATTTCACTTCACTTTAAACTCA
AATCCTTTTTCACTTCACTTTAAACTCA
ACTCAAATTTCACTTCACTTTAAACTCA
ATACATCTTTCACTTCACTTTAAACTCA
ATCCTATTTTCACTTCACTTTAAACTCA
CAACAATTTTCACTTCACTTTAAACTCA
CTTCTTATTTCACTTCACTTTAAACTCA
TACCATATTTCACTTCACTTTAAACTCA
TATCTACTTTCACTTCACTTTAAACTCA
TCACTTTTTTCACTTCACTTTAAACTCA
TTACCAATTTCACTTCACTTTAAACTCA
TTTCACTTTTCACTTCACTTTAAACTCA
AAACTCAAAACTCATTACCAAAAACTCA
AATCCTTAAACTCATTACCAAAAACTCA
ACTCAAAAAACTCATTACCAAAAACTCA
ATACATCAAACTCATTACCAAAAACTCA
ATCCTATAAACTCATTACCAAAAACTCA
NA
CAACAATAAACTCATTACCAAAAACTCA
CTTCTTAAAACTCATTACCAAAAACTCA
TACCATAAAACTCATTACCAAAAACTCA
TATCTACAAACTCATTACCAAAAACTCA
TCACTTTAAACTCATTACCAAAAACTCA
TTACCAAAAACTCATTACCAAAAACTCA
TTTCACTAAACTCATTACCAAAAACTCA
AAACTCAAATCCTTTTACCAAAAACTCA
AATCCTTAATCCTTTTACCAAAAACTCA
ACTCAAAAATCCTTTTACCAAAAACTCA
ATACATCAATCCTTTTACCAAAAACTCA
ATCCTATAATCCTTTTACCAAAAACTCA
CAACAATAATCCTTTTACCAAAAACTCA
CTTCTTAAATCCTTTTACCAAAAACTCA
TACCATAAATCCTTTTACCAAAAACTCA
NA
TATCTACAATCCTTTTACCAAAAACTCA
TCACTTTAATCCTTTTACCAAAAACTCA
TTACCAAAATCCTTTTACCAAAAACTCA
TTTCACTAATCCTTTTACCAAAAACTCA
AAACTCAACTCAAATTACCAAAAACTCA
AATCCTTACTCAAATTACCAAAAACTCA
ACTCAAAACTCAAATTACCAAAAACTCA
ATACATCACTCAAATTACCAAAAACTCA
ATCCTATACTCAAATTACCAAAAACTCA
CAACAATACTCAAATTACCAAAAACTCA
CTTCTTAACTCAAATTACCAAAAACTCA
TACCATAACTCAAATTACCAAAAACTCA
TATCTACACTCAAATTACCAAAAACTCA
TCACTTTACTCAAATTACCAAAAACTCA
TTACCAAACTCAAATTACCAAAAACTCA
TTTCACTACTCAAATTACCAAAAACTCA
AAACTCAATACATCTTACCAAAAACTCA
AATCCTTATACATCTTACCAAAAACTCA
ACTCAAAATACATCTTACCAAAAACTCA
ATACATCATACATCTTACCAAAAACTCA
ATCCTATATACATCTTACCAAAAACTCA
CAACAATATACATCTTACCAAAAACTCA
CTTCTTAATACATCTTACCAAAAACTCA
TACCATAATACATCTTACCAAAAACTCA
TATCTACATACATCTTACCAAAAACTCA
TCACTTTATACATCTTACCAAAAACTCA
TTACCAAATACATCTTACCAAAAACTCA
TTTCACTATACATCTTACCAAAAACTCA
AAACTCAATCCTATTTACCAAAAACTCA
AATCCTTATCCTATTTACCAAAAACTCA
ACTCAAAATCCTATTTACCAAAAACTCA
ATACATCATCCTATTTACCAAAAACTCA
ATCCTATATCCTATTTACCAAAAACTCA
CAACAATATCCTATTTACCAAAAACTCA
CTTCTTAATCCTATTTACCAAAAACTCA
TACCATAATCCTATTTACCAAAAACTCA
TATCTACATCCTATTTACCAAAAACTCA
TCACTTTATCCTATTTACCAAAAACTCA
NA
TTACCAAATCCTATTTACCAAAAACTCA
TTTCACTATCCTATTTACCAAAAACTCA
AAACTCACAACAATTTACCAAAAACTCA
AATCCTTCAACAATTTACCAAAAACTCA
ACTCAAACAACAATTTACCAAAAACTCA
ATACATCCAACAATTTACCAAAAACTCA
ATCCTATCAACAATTTACCAAAAACTCA
CAACAATCAACAATTTACCAAAAACTCA
CTTCTTACAACAATTTACCAAAAACTCA
TACCATACAACAATTTACCAAAAACTCA
TATCTACCAACAATTTACCAAAAACTCA
TCACTTTCAACAATTTACCAAAAACTCA
TTACCAACAACAATTTACCAAAAACTCA
TTTCACTCAACAATTTACCAAAAACTCA
NA
NA
AAACTCACTTCTTATTACCAAAAACTCA
AATCCTTCTTCTTATTACCAAAAACTCA
ACTCAAACTTCTTATTACCAAAAACTCA
ATACATCCTTCTTATTACCAAAAACTCA
ATCCTATCTTCTTATTACCAAAAACTCA
CAACAATCTTCTTATTACCAAAAACTCA
CTTCTTACTTCTTATTACCAAAAACTCA
TACCATACTTCTTATTACCAAAAACTCA
TATCTACCTTCTTATTACCAAAAACTCA
TCACTTTCTTCTTATTACCAAAAACTCA
TTACCAACTTCTTATTACCAAAAACTCA
TTTCACTCTTCTTATTACCAAAAACTCA
AAACTCATACCATATTACCAAAAACTCA
AATCCTTTACCATATTACCAAAAACTCA
ACTCAAATACCATATTACCAAAAACTCA
ATACATCTACCATATTACCAAAAACTCA
ATCCTATTACCATATTACCAAAAACTCA
CAACAATTACCATATTACCAAAAACTCA
CTTCTTATACCATATTACCAAAAACTCA
TACCATATACCATATTACCAAAAACTCA
TATCTACTACCATATTACCAAAAACTCA
TCACTTTTACCATATTACCAAAAACTCA
TTACCAATACCATATTACCAAAAACTCA
TTTCACTTACCATATTACCAAAAACTCA
AAACTCATATCTACTTACCAAAAACTCA
AATCCTTTATCTACTTACCAAAAACTCA
ACTCAAATATCTACTTACCAAAAACTCA
ATACATCTATCTACTTACCAAAAACTCA
ATCCTATTATCTACTTACCAAAAACTCA
CAACAATTATCTACTTACCAAAAACTCA
CTTCTTATATCTACTTACCAAAAACTCA
TACCATATATCTACTTACCAAAAACTCA
TATCTACTATCTACTTACCAAAAACTCA
TCACTTTTATCTACTTACCAAAAACTCA
TTACCAATATCTACTTACCAAAAACTCA
TTTCACTTATCTACTTACCAAAAACTCA
AAACTCATCACTTTTTACCAAAAACTCA
AATCCTTTCACTTTTTACCAAAAACTCA
ACTCAAATCACTTTTTACCAAAAACTCA
NA
ATACATCTCACTTTTTACCAAAAACTCA
ATCCTATTCACTTTTTACCAAAAACTCA
CAACAATTCACTTTTTACCAAAAACTCA
CTTCTTATCACTTTTTACCAAAAACTCA
TACCATATCACTTTTTACCAAAAACTCA
TATCTACTCACTTTTTACCAAAAACTCA
TCACTTTTCACTTTTTACCAAAAACTCA
TTACCAATCACTTTTTACCAAAAACTCA
TTTCACTTCACTTTTTACCAAAAACTCA
AAACTCATTACCAATTACCAAAAACTCA
AATCCTTTTACCAATTACCAAAAACTCA
ACTCAAATTACCAATTACCAAAAACTCA
ATACATCTTACCAATTACCAAAAACTCA
ATCCTATTTACCAATTACCAAAAACTCA
CAACAATTTACCAATTACCAAAAACTCA
CTTCTTATTACCAATTACCAAAAACTCA
TACCATATTACCAATTACCAAAAACTCA
TATCTACTTACCAATTACCAAAAACTCA
TCACTTTTTACCAATTACCAAAAACTCA
TTACCAATTACCAATTACCAAAAACTCA
TTTCACTTTACCAATTACCAAAAACTCA
AAACTCATTTCACTTTACCAAAAACTCA
AATCCTTTTTCACTTTACCAAAAACTCA
ACTCAAATTTCACTTTACCAAAAACTCA
ATACATCTTTCACTTTACCAAAAACTCA
ATCCTATTTTCACTTTACCAAAAACTCA
CAACAATTTTCACTTTACCAAAAACTCA
CTTCTTATTTCACTTTACCAAAAACTCA
TACCATATTTCACTTTACCAAAAACTCA
TATCTACTTTCACTTTACCAAAAACTCA
TCACTTTTTTCACTTTACCAAAAACTCA
TTACCAATTTCACTTTACCAAAAACTCA
TTTCACTTTTCACTTTACCAAAAACTCA
AAACTCAAAACTCATTTCACTAAACTCA
AATCCTTAAACTCATTTCACTAAACTCA
ACTCAAAAAACTCATTTCACTAAACTCA
ATACATCAAACTCATTTCACTAAACTCA
ATCCTATAAACTCATTTCACTAAACTCA
CAACAATAAACTCATTTCACTAAACTCA
CTTCTTAAAACTCATTTCACTAAACTCA
TACCATAAAACTCATTTCACTAAACTCA
TATCTACAAACTCATTTCACTAAACTCA
TCACTTTAAACTCATTTCACTAAACTCA
TTACCAAAAACTCATTTCACTAAACTCA
TTTCACTAAACTCATTTCACTAAACTCA
AAACTCAAATCCTTTTTCACTAAACTCA
AATCCTTAATCCTTTTTCACTAAACTCA
ACTCAAAAATCCTTTTTCACTAAACTCA
ATACATCAATCCTTTTTCACTAAACTCA
ATCCTATAATCCTTTTTCACTAAACTCA
CAACAATAATCCTTTTTCACTAAACTCA
CTTCTTAAATCCTTTTTCACTAAACTCA
TACCATAAATCCTTTTTCACTAAACTCA
TATCTACAATCCTTTTTCACTAAACTCA
NA
TCACTTTAATCCTTTTTCACTAAACTCA
TTACCAAAATCCTTTTTCACTAAACTCA
TTTCACTAATCCTTTTTCACTAAACTCA
AAACTCAACTCAAATTTCACTAAACTCA
AATCCTTACTCAAATTTCACTAAACTCA
ACTCAAAACTCAAATTTCACTAAACTCA
ATACATCACTCAAATTTCACTAAACTCA
ATCCTATACTCAAATTTCACTAAACTCA
CAACAATACTCAAATTTCACTAAACTCA
CTTCTTAACTCAAATTTCACTAAACTCA
TACCATAACTCAAATTTCACTAAACTCA
TATCTACACTCAAATTTCACTAAACTCA
TCACTTTACTCAAATTTCACTAAACTCA
TTACCAAACTCAAATTTCACTAAACTCA
TTTCACTACTCAAATTTCACTAAACTCA
NA
NA
AAACTCAATACATCTTTCACTAAACTCA
AATCCTTATACATCTTTCACTAAACTCA
ACTCAAAATACATCTTTCACTAAACTCA
ATACATCATACATCTTTCACTAAACTCA
ATCCTATATACATCTTTCACTAAACTCA
CAACAATATACATCTTTCACTAAACTCA
CTTCTTAATACATCTTTCACTAAACTCA
TACCATAATACATCTTTCACTAAACTCA
TATCTACATACATCTTTCACTAAACTCA
TCACTTTATACATCTTTCACTAAACTCA
TTACCAAATACATCTTTCACTAAACTCA
TTTCACTATACATCTTTCACTAAACTCA
AAACTCAATCCTATTTTCACTAAACTCA
AATCCTTATCCTATTTTCACTAAACTCA
ACTCAAAATCCTATTTTCACTAAACTCA
ATACATCATCCTATTTTCACTAAACTCA
ATCCTATATCCTATTTTCACTAAACTCA
CAACAATATCCTATTTTCACTAAACTCA
CTTCTTAATCCTATTTTCACTAAACTCA
TACCATAATCCTATTTTCACTAAACTCA
TATCTACATCCTATTTTCACTAAACTCA
TCACTTTATCCTATTTTCACTAAACTCA
TTACCAAATCCTATTTTCACTAAACTCA
TTTCACTATCCTATTTTCACTAAACTCA
AAACTCACAACAATTTTCACTAAACTCA
AATCCTTCAACAATTTTCACTAAACTCA
ACTCAAACAACAATTTTCACTAAACTCA
ATACATCCAACAATTTTCACTAAACTCA
ATCCTATCAACAATTTTCACTAAACTCA
NA
CAACAATCAACAATTTTCACTAAACTCA
CTTCTTACAACAATTTTCACTAAACTCA
TACCATACAACAATTTTCACTAAACTCA
TATCTACCAACAATTTTCACTAAACTCA
TCACTTTCAACAATTTTCACTAAACTCA
TTACCAACAACAATTTTCACTAAACTCA
TTTCACTCAACAATTTTCACTAAACTCA
AAACTCACTTCTTATTTCACTAAACTCA
NA
AATCCTTCTTCTTATTTCACTAAACTCA
ACTCAAACTTCTTATTTCACTAAACTCA
ATACATCCTTCTTATTTCACTAAACTCA
ATCCTATCTTCTTATTTCACTAAACTCA
CAACAATCTTCTTATTTCACTAAACTCA
CTTCTTACTTCTTATTTCACTAAACTCA
TACCATACTTCTTATTTCACTAAACTCA
TATCTACCTTCTTATTTCACTAAACTCA
TCACTTTCTTCTTATTTCACTAAACTCA
TTACCAACTTCTTATTTCACTAAACTCA
TTTCACTCTTCTTATTTCACTAAACTCA
AAACTCATACCATATTTCACTAAACTCA
AATCCTTTACCATATTTCACTAAACTCA
ACTCAAATACCATATTTCACTAAACTCA
ATACATCTACCATATTTCACTAAACTCA
ATCCTATTACCATATTTCACTAAACTCA
CAACAATTACCATATTTCACTAAACTCA
CTTCTTATACCATATTTCACTAAACTCA
TACCATATACCATATTTCACTAAACTCA
TATCTACTACCATATTTCACTAAACTCA
TCACTTTTACCATATTTCACTAAACTCA
TTACCAATACCATATTTCACTAAACTCA
TTTCACTTACCATATTTCACTAAACTCA
AAACTCATATCTACTTTCACTAAACTCA
AATCCTTTATCTACTTTCACTAAACTCA
ACTCAAATATCTACTTTCACTAAACTCA
ATACATCTATCTACTTTCACTAAACTCA
ATCCTATTATCTACTTTCACTAAACTCA
CAACAATTATCTACTTTCACTAAACTCA
CTTCTTATATCTACTTTCACTAAACTCA
TACCATATATCTACTTTCACTAAACTCA
TATCTACTATCTACTTTCACTAAACTCA
TCACTTTTATCTACTTTCACTAAACTCA
TTACCAATATCTACTTTCACTAAACTCA
TTTCACTTATCTACTTTCACTAAACTCA
AAACTCATCACTTTTTTCACTAAACTCA
AATCCTTTCACTTTTTTCACTAAACTCA
ACTCAAATCACTTTTTTCACTAAACTCA
ATACATCTCACTTTTTTCACTAAACTCA
ATCCTATTCACTTTTTTCACTAAACTCA
CAACAATTCACTTTTTTCACTAAACTCA
CTTCTTATCACTTTTTTCACTAAACTCA
TACCATATCACTTTTTTCACTAAACTCA
TATCTACTCACTTTTTTCACTAAACTCA
TCACTTTTCACTTTTTTCACTAAACTCA
TTACCAATCACTTTTTTCACTAAACTCA
TTTCACTTCACTTTTTTCACTAAACTCA
AAACTCATTACCAATTTCACTAAACTCA
AATCCTTTTACCAATTTCACTAAACTCA
ACTCAAATTACCAATTTCACTAAACTCA
ATACATCTTACCAATTTCACTAAACTCA
ATCCTATTTACCAATTTCACTAAACTCA
CAACAATTTACCAATTTCACTAAACTCA
CTTCTTATTACCAATTTCACTAAACTCA
NA
TACCATATTACCAATTTCACTAAACTCA
TATCTACTTACCAATTTCACTAAACTCA
TCACTTTTTACCAATTTCACTAAACTCA
TTACCAATTACCAATTTCACTAAACTCA
TTTCACTTTACCAATTTCACTAAACTCA
AAACTCATTTCACTTTTCACTAAACTCA
AATCCTTTTTCACTTTTCACTAAACTCA
NA
ACTCAAATTTCACTTTTCACTAAACTCA
NA
ATACATCTTTCACTTTTCACTAAACTCA
ATCCTATTTTCACTTTTCACTAAACTCA
CAACAATTTTCACTTTTCACTAAACTCA
CTTCTTATTTCACTTTTCACTAAACTCA
TACCATATTTCACTTTTCACTAAACTCA
TATCTACTTTCACTTTTCACTAAACTCA
NA
NA
TCACTTTTTTCACTTTTCACTAAACTCA
TTACCAATTTCACTTTTCACTAAACTCA
TTTCACTTTTCACTTTTCACTAAACTCA
AAACTCAAAACTCAAAACTCAAATCCTT
AATCCTTAAACTCAAAACTCAAATCCTT
ACTCAAAAAACTCAAAACTCAAATCCTT
NA
ATACATCAAACTCAAAACTCAAATCCTT
ATCCTATAAACTCAAAACTCAAATCCTT
CAACAATAAACTCAAAACTCAAATCCTT
CTTCTTAAAACTCAAAACTCAAATCCTT
TACCATAAAACTCAAAACTCAAATCCTT
TATCTACAAACTCAAAACTCAAATCCTT
TCACTTTAAACTCAAAACTCAAATCCTT
TTACCAAAAACTCAAAACTCAAATCCTT
TTTCACTAAACTCAAAACTCAAATCCTT
AAACTCAAATCCTTAAACTCAAATCCTT
AATCCTTAATCCTTAAACTCAAATCCTT
ACTCAAAAATCCTTAAACTCAAATCCTT
ATACATCAATCCTTAAACTCAAATCCTT
ATCCTATAATCCTTAAACTCAAATCCTT
CAACAATAATCCTTAAACTCAAATCCTT
CTTCTTAAATCCTTAAACTCAAATCCTT
TACCATAAATCCTTAAACTCAAATCCTT
NA
TATCTACAATCCTTAAACTCAAATCCTT
TCACTTTAATCCTTAAACTCAAATCCTT
TTACCAAAATCCTTAAACTCAAATCCTT
TTTCACTAATCCTTAAACTCAAATCCTT
AAACTCAACTCAAAAAACTCAAATCCTT
AATCCTTACTCAAAAAACTCAAATCCTT
ACTCAAAACTCAAAAAACTCAAATCCTT
ATACATCACTCAAAAAACTCAAATCCTT
ATCCTATACTCAAAAAACTCAAATCCTT
CAACAATACTCAAAAAACTCAAATCCTT
CTTCTTAACTCAAAAAACTCAAATCCTT
TACCATAACTCAAAAAACTCAAATCCTT
NA
TATCTACACTCAAAAAACTCAAATCCTT
TCACTTTACTCAAAAAACTCAAATCCTT
TTACCAAACTCAAAAAACTCAAATCCTT
TTTCACTACTCAAAAAACTCAAATCCTT
AAACTCAATACATCAAACTCAAATCCTT
AATCCTTATACATCAAACTCAAATCCTT
ACTCAAAATACATCAAACTCAAATCCTT
ATACATCATACATCAAACTCAAATCCTT
ATCCTATATACATCAAACTCAAATCCTT
CAACAATATACATCAAACTCAAATCCTT
CTTCTTAATACATCAAACTCAAATCCTT
TACCATAATACATCAAACTCAAATCCTT
TATCTACATACATCAAACTCAAATCCTT
TCACTTTATACATCAAACTCAAATCCTT
TTACCAAATACATCAAACTCAAATCCTT
TTTCACTATACATCAAACTCAAATCCTT
AAACTCAATCCTATAAACTCAAATCCTT
AATCCTTATCCTATAAACTCAAATCCTT
ACTCAAAATCCTATAAACTCAAATCCTT
ATACATCATCCTATAAACTCAAATCCTT
ATCCTATATCCTATAAACTCAAATCCTT
CAACAATATCCTATAAACTCAAATCCTT
CTTCTTAATCCTATAAACTCAAATCCTT
TACCATAATCCTATAAACTCAAATCCTT
TATCTACATCCTATAAACTCAAATCCTT
TCACTTTATCCTATAAACTCAAATCCTT
TTACCAAATCCTATAAACTCAAATCCTT
TTTCACTATCCTATAAACTCAAATCCTT
AAACTCACAACAATAAACTCAAATCCTT
AATCCTTCAACAATAAACTCAAATCCTT
ACTCAAACAACAATAAACTCAAATCCTT
ATACATCCAACAATAAACTCAAATCCTT
ATCCTATCAACAATAAACTCAAATCCTT
CAACAATCAACAATAAACTCAAATCCTT
CTTCTTACAACAATAAACTCAAATCCTT
NA
TACCATACAACAATAAACTCAAATCCTT
TATCTACCAACAATAAACTCAAATCCTT
TCACTTTCAACAATAAACTCAAATCCTT
TTACCAACAACAATAAACTCAAATCCTT
TTTCACTCAACAATAAACTCAAATCCTT
AAACTCACTTCTTAAAACTCAAATCCTT
AATCCTTCTTCTTAAAACTCAAATCCTT
ACTCAAACTTCTTAAAACTCAAATCCTT
ATACATCCTTCTTAAAACTCAAATCCTT
ATCCTATCTTCTTAAAACTCAAATCCTT
CAACAATCTTCTTAAAACTCAAATCCTT
CTTCTTACTTCTTAAAACTCAAATCCTT
TACCATACTTCTTAAAACTCAAATCCTT
TATCTACCTTCTTAAAACTCAAATCCTT
TCACTTTCTTCTTAAAACTCAAATCCTT
TTACCAACTTCTTAAAACTCAAATCCTT
NA
TTTCACTCTTCTTAAAACTCAAATCCTT
NA
AAACTCATACCATAAAACTCAAATCCTT
AATCCTTTACCATAAAACTCAAATCCTT
ACTCAAATACCATAAAACTCAAATCCTT
ATACATCTACCATAAAACTCAAATCCTT
ATCCTATTACCATAAAACTCAAATCCTT
CAACAATTACCATAAAACTCAAATCCTT
CTTCTTATACCATAAAACTCAAATCCTT
TACCATATACCATAAAACTCAAATCCTT
TATCTACTACCATAAAACTCAAATCCTT
TCACTTTTACCATAAAACTCAAATCCTT
NA
TTACCAATACCATAAAACTCAAATCCTT
TTTCACTTACCATAAAACTCAAATCCTT
AAACTCATATCTACAAACTCAAATCCTT
AATCCTTTATCTACAAACTCAAATCCTT
ACTCAAATATCTACAAACTCAAATCCTT
ATACATCTATCTACAAACTCAAATCCTT
NA
NA
ATCCTATTATCTACAAACTCAAATCCTT
CAACAATTATCTACAAACTCAAATCCTT
CTTCTTATATCTACAAACTCAAATCCTT
TACCATATATCTACAAACTCAAATCCTT
TATCTACTATCTACAAACTCAAATCCTT
TCACTTTTATCTACAAACTCAAATCCTT
TTACCAATATCTACAAACTCAAATCCTT
TTTCACTTATCTACAAACTCAAATCCTT
AAACTCATCACTTTAAACTCAAATCCTT
AATCCTTTCACTTTAAACTCAAATCCTT
ACTCAAATCACTTTAAACTCAAATCCTT
ATACATCTCACTTTAAACTCAAATCCTT
ATCCTATTCACTTTAAACTCAAATCCTT
CAACAATTCACTTTAAACTCAAATCCTT
CTTCTTATCACTTTAAACTCAAATCCTT
TACCATATCACTTTAAACTCAAATCCTT
TATCTACTCACTTTAAACTCAAATCCTT
TCACTTTTCACTTTAAACTCAAATCCTT
TTACCAATCACTTTAAACTCAAATCCTT
TTTCACTTCACTTTAAACTCAAATCCTT
AAACTCATTACCAAAAACTCAAATCCTT
AATCCTTTTACCAAAAACTCAAATCCTT
ACTCAAATTACCAAAAACTCAAATCCTT
ATACATCTTACCAAAAACTCAAATCCTT
ATCCTATTTACCAAAAACTCAAATCCTT
CAACAATTTACCAAAAACTCAAATCCTT
CTTCTTATTACCAAAAACTCAAATCCTT
TACCATATTACCAAAAACTCAAATCCTT
TATCTACTTACCAAAAACTCAAATCCTT
TCACTTTTTACCAAAAACTCAAATCCTT
TTACCAATTACCAAAAACTCAAATCCTT
TTTCACTTTACCAAAAACTCAAATCCTT
AAACTCATTTCACTAAACTCAAATCCTT
AATCCTTTTTCACTAAACTCAAATCCTT
ACTCAAATTTCACTAAACTCAAATCCTT
ATACATCTTTCACTAAACTCAAATCCTT
NA
ATCCTATTTTCACTAAACTCAAATCCTT
CAACAATTTTCACTAAACTCAAATCCTT
CTTCTTATTTCACTAAACTCAAATCCTT
TACCATATTTCACTAAACTCAAATCCTT
TATCTACTTTCACTAAACTCAAATCCTT
TCACTTTTTTCACTAAACTCAAATCCTT
TTACCAATTTCACTAAACTCAAATCCTT
TTTCACTTTTCACTAAACTCAAATCCTT
AAACTCAAAACTCAAATCCTTAATCCTT
AATCCTTAAACTCAAATCCTTAATCCTT
ACTCAAAAAACTCAAATCCTTAATCCTT
ATACATCAAACTCAAATCCTTAATCCTT
ATCCTATAAACTCAAATCCTTAATCCTT
CAACAATAAACTCAAATCCTTAATCCTT
CTTCTTAAAACTCAAATCCTTAATCCTT
TACCATAAAACTCAAATCCTTAATCCTT
TATCTACAAACTCAAATCCTTAATCCTT
TCACTTTAAACTCAAATCCTTAATCCTT
TTACCAAAAACTCAAATCCTTAATCCTT
TTTCACTAAACTCAAATCCTTAATCCTT
AAACTCAAATCCTTAATCCTTAATCCTT
AATCCTTAATCCTTAATCCTTAATCCTT
ACTCAAAAATCCTTAATCCTTAATCCTT
ATACATCAATCCTTAATCCTTAATCCTT
ATCCTATAATCCTTAATCCTTAATCCTT
CAACAATAATCCTTAATCCTTAATCCTT
CTTCTTAAATCCTTAATCCTTAATCCTT
TACCATAAATCCTTAATCCTTAATCCTT
TATCTACAATCCTTAATCCTTAATCCTT
TCACTTTAATCCTTAATCCTTAATCCTT
TTACCAAAATCCTTAATCCTTAATCCTT
TTTCACTAATCCTTAATCCTTAATCCTT
AAACTCAACTCAAAAATCCTTAATCCTT
AATCCTTACTCAAAAATCCTTAATCCTT
ACTCAAAACTCAAAAATCCTTAATCCTT
ATACATCACTCAAAAATCCTTAATCCTT
ATCCTATACTCAAAAATCCTTAATCCTT
CAACAATACTCAAAAATCCTTAATCCTT
CTTCTTAACTCAAAAATCCTTAATCCTT
TACCATAACTCAAAAATCCTTAATCCTT
TATCTACACTCAAAAATCCTTAATCCTT
TCACTTTACTCAAAAATCCTTAATCCTT
TTACCAAACTCAAAAATCCTTAATCCTT
TTTCACTACTCAAAAATCCTTAATCCTT
AAACTCAATACATCAATCCTTAATCCTT
AATCCTTATACATCAATCCTTAATCCTT
ACTCAAAATACATCAATCCTTAATCCTT
ATACATCATACATCAATCCTTAATCCTT
ATCCTATATACATCAATCCTTAATCCTT
CAACAATATACATCAATCCTTAATCCTT
CTTCTTAATACATCAATCCTTAATCCTT
TACCATAATACATCAATCCTTAATCCTT
TATCTACATACATCAATCCTTAATCCTT
TCACTTTATACATCAATCCTTAATCCTT
NA
TTACCAAATACATCAATCCTTAATCCTT
TTTCACTATACATCAATCCTTAATCCTT
AAACTCAATCCTATAATCCTTAATCCTT
AATCCTTATCCTATAATCCTTAATCCTT
NA
ACTCAAAATCCTATAATCCTTAATCCTT
ATACATCATCCTATAATCCTTAATCCTT
ATCCTATATCCTATAATCCTTAATCCTT
CAACAATATCCTATAATCCTTAATCCTT
CTTCTTAATCCTATAATCCTTAATCCTT
TACCATAATCCTATAATCCTTAATCCTT
NA
TATCTACATCCTATAATCCTTAATCCTT
TCACTTTATCCTATAATCCTTAATCCTT
TTACCAAATCCTATAATCCTTAATCCTT
TTTCACTATCCTATAATCCTTAATCCTT
AAACTCACAACAATAATCCTTAATCCTT
AATCCTTCAACAATAATCCTTAATCCTT
NA
NA
ACTCAAACAACAATAATCCTTAATCCTT
ATACATCCAACAATAATCCTTAATCCTT
ATCCTATCAACAATAATCCTTAATCCTT
CAACAATCAACAATAATCCTTAATCCTT
CTTCTTACAACAATAATCCTTAATCCTT
TACCATACAACAATAATCCTTAATCCTT
TATCTACCAACAATAATCCTTAATCCTT
TCACTTTCAACAATAATCCTTAATCCTT
TTACCAACAACAATAATCCTTAATCCTT
TTTCACTCAACAATAATCCTTAATCCTT
AAACTCACTTCTTAAATCCTTAATCCTT
AATCCTTCTTCTTAAATCCTTAATCCTT
ACTCAAACTTCTTAAATCCTTAATCCTT
ATACATCCTTCTTAAATCCTTAATCCTT
ATCCTATCTTCTTAAATCCTTAATCCTT
CAACAATCTTCTTAAATCCTTAATCCTT
CTTCTTACTTCTTAAATCCTTAATCCTT
TACCATACTTCTTAAATCCTTAATCCTT
TATCTACCTTCTTAAATCCTTAATCCTT
TCACTTTCTTCTTAAATCCTTAATCCTT
TTACCAACTTCTTAAATCCTTAATCCTT
TTTCACTCTTCTTAAATCCTTAATCCTT
AAACTCATACCATAAATCCTTAATCCTT
AATCCTTTACCATAAATCCTTAATCCTT
NA
ACTCAAATACCATAAATCCTTAATCCTT
ATACATCTACCATAAATCCTTAATCCTT
ATCCTATTACCATAAATCCTTAATCCTT
CAACAATTACCATAAATCCTTAATCCTT
CTTCTTATACCATAAATCCTTAATCCTT
TACCATATACCATAAATCCTTAATCCTT
TATCTACTACCATAAATCCTTAATCCTT
TCACTTTTACCATAAATCCTTAATCCTT
TTACCAATACCATAAATCCTTAATCCTT
TTTCACTTACCATAAATCCTTAATCCTT
NA
AAACTCATATCTACAATCCTTAATCCTT
AATCCTTTATCTACAATCCTTAATCCTT
ACTCAAATATCTACAATCCTTAATCCTT
NA
ATACATCTATCTACAATCCTTAATCCTT
ATCCTATTATCTACAATCCTTAATCCTT
CAACAATTATCTACAATCCTTAATCCTT
CTTCTTATATCTACAATCCTTAATCCTT
TACCATATATCTACAATCCTTAATCCTT
TATCTACTATCTACAATCCTTAATCCTT
TCACTTTTATCTACAATCCTTAATCCTT
TTACCAATATCTACAATCCTTAATCCTT
TTTCACTTATCTACAATCCTTAATCCTT
AAACTCATCACTTTAATCCTTAATCCTT
AATCCTTTCACTTTAATCCTTAATCCTT
ACTCAAATCACTTTAATCCTTAATCCTT
ATACATCTCACTTTAATCCTTAATCCTT
ATCCTATTCACTTTAATCCTTAATCCTT
CAACAATTCACTTTAATCCTTAATCCTT
CTTCTTATCACTTTAATCCTTAATCCTT
TACCATATCACTTTAATCCTTAATCCTT
TATCTACTCACTTTAATCCTTAATCCTT
TCACTTTTCACTTTAATCCTTAATCCTT
TTACCAATCACTTTAATCCTTAATCCTT
TTTCACTTCACTTTAATCCTTAATCCTT
AAACTCATTACCAAAATCCTTAATCCTT
AATCCTTTTACCAAAATCCTTAATCCTT
ACTCAAATTACCAAAATCCTTAATCCTT
ATACATCTTACCAAAATCCTTAATCCTT
ATCCTATTTACCAAAATCCTTAATCCTT
CAACAATTTACCAAAATCCTTAATCCTT
CTTCTTATTACCAAAATCCTTAATCCTT
TACCATATTACCAAAATCCTTAATCCTT
TATCTACTTACCAAAATCCTTAATCCTT
TCACTTTTTACCAAAATCCTTAATCCTT
TTACCAATTACCAAAATCCTTAATCCTT
TTTCACTTTACCAAAATCCTTAATCCTT
AAACTCATTTCACTAATCCTTAATCCTT
AATCCTTTTTCACTAATCCTTAATCCTT
ACTCAAATTTCACTAATCCTTAATCCTT
ATACATCTTTCACTAATCCTTAATCCTT
ATCCTATTTTCACTAATCCTTAATCCTT
CAACAATTTTCACTAATCCTTAATCCTT
CTTCTTATTTCACTAATCCTTAATCCTT
TACCATATTTCACTAATCCTTAATCCTT
TATCTACTTTCACTAATCCTTAATCCTT
TCACTTTTTTCACTAATCCTTAATCCTT
TTACCAATTTCACTAATCCTTAATCCTT
TTTCACTTTTCACTAATCCTTAATCCTT
AAACTCAAAACTCAACTCAAAAATCCTT
AATCCTTAAACTCAACTCAAAAATCCTT
ACTCAAAAAACTCAACTCAAAAATCCTT
ATACATCAAACTCAACTCAAAAATCCTT
ATCCTATAAACTCAACTCAAAAATCCTT
NA
CAACAATAAACTCAACTCAAAAATCCTT
CTTCTTAAAACTCAACTCAAAAATCCTT
TACCATAAAACTCAACTCAAAAATCCTT
TATCTACAAACTCAACTCAAAAATCCTT
TCACTTTAAACTCAACTCAAAAATCCTT
NA
TTACCAAAAACTCAACTCAAAAATCCTT
TTTCACTAAACTCAACTCAAAAATCCTT
AAACTCAAATCCTTACTCAAAAATCCTT
AATCCTTAATCCTTACTCAAAAATCCTT
ACTCAAAAATCCTTACTCAAAAATCCTT
ATACATCAATCCTTACTCAAAAATCCTT
NA
ATCCTATAATCCTTACTCAAAAATCCTT
CAACAATAATCCTTACTCAAAAATCCTT
CTTCTTAAATCCTTACTCAAAAATCCTT
TACCATAAATCCTTACTCAAAAATCCTT
TATCTACAATCCTTACTCAAAAATCCTT
TCACTTTAATCCTTACTCAAAAATCCTT
NA
NA
TTACCAAAATCCTTACTCAAAAATCCTT
TTTCACTAATCCTTACTCAAAAATCCTT
AAACTCAACTCAAAACTCAAAAATCCTT
AATCCTTACTCAAAACTCAAAAATCCTT
ACTCAAAACTCAAAACTCAAAAATCCTT
ATACATCACTCAAAACTCAAAAATCCTT
ATCCTATACTCAAAACTCAAAAATCCTT
CAACAATACTCAAAACTCAAAAATCCTT
CTTCTTAACTCAAAACTCAAAAATCCTT
TACCATAACTCAAAACTCAAAAATCCTT
TATCTACACTCAAAACTCAAAAATCCTT
TCACTTTACTCAAAACTCAAAAATCCTT
TTACCAAACTCAAAACTCAAAAATCCTT
TTTCACTACTCAAAACTCAAAAATCCTT
AAACTCAATACATCACTCAAAAATCCTT
AATCCTTATACATCACTCAAAAATCCTT
ACTCAAAATACATCACTCAAAAATCCTT
ATACATCATACATCACTCAAAAATCCTT
ATCCTATATACATCACTCAAAAATCCTT
CAACAATATACATCACTCAAAAATCCTT
CTTCTTAATACATCACTCAAAAATCCTT
TACCATAATACATCACTCAAAAATCCTT
TATCTACATACATCACTCAAAAATCCTT
NA
NA
TCACTTTATACATCACTCAAAAATCCTT
TTACCAAATACATCACTCAAAAATCCTT
TTTCACTATACATCACTCAAAAATCCTT
AAACTCAATCCTATACTCAAAAATCCTT
AATCCTTATCCTATACTCAAAAATCCTT
ACTCAAAATCCTATACTCAAAAATCCTT
ATACATCATCCTATACTCAAAAATCCTT
ATCCTATATCCTATACTCAAAAATCCTT
CAACAATATCCTATACTCAAAAATCCTT
NA
CTTCTTAATCCTATACTCAAAAATCCTT
TACCATAATCCTATACTCAAAAATCCTT
TATCTACATCCTATACTCAAAAATCCTT
TCACTTTATCCTATACTCAAAAATCCTT
TTACCAAATCCTATACTCAAAAATCCTT
TTTCACTATCCTATACTCAAAAATCCTT
AAACTCACAACAATACTCAAAAATCCTT
AATCCTTCAACAATACTCAAAAATCCTT
ACTCAAACAACAATACTCAAAAATCCTT
ATACATCCAACAATACTCAAAAATCCTT
ATCCTATCAACAATACTCAAAAATCCTT
NA
CAACAATCAACAATACTCAAAAATCCTT
CTTCTTACAACAATACTCAAAAATCCTT
TACCATACAACAATACTCAAAAATCCTT
TATCTACCAACAATACTCAAAAATCCTT
TCACTTTCAACAATACTCAAAAATCCTT
TTACCAACAACAATACTCAAAAATCCTT
TTTCACTCAACAATACTCAAAAATCCTT
AAACTCACTTCTTAACTCAAAAATCCTT
AATCCTTCTTCTTAACTCAAAAATCCTT
ACTCAAACTTCTTAACTCAAAAATCCTT
ATACATCCTTCTTAACTCAAAAATCCTT
ATCCTATCTTCTTAACTCAAAAATCCTT
CAACAATCTTCTTAACTCAAAAATCCTT
CTTCTTACTTCTTAACTCAAAAATCCTT
TACCATACTTCTTAACTCAAAAATCCTT
TATCTACCTTCTTAACTCAAAAATCCTT
TCACTTTCTTCTTAACTCAAAAATCCTT
TTACCAACTTCTTAACTCAAAAATCCTT
TTTCACTCTTCTTAACTCAAAAATCCTT
AAACTCATACCATAACTCAAAAATCCTT
AATCCTTTACCATAACTCAAAAATCCTT
NA
ACTCAAATACCATAACTCAAAAATCCTT
ATACATCTACCATAACTCAAAAATCCTT
ATCCTATTACCATAACTCAAAAATCCTT
CAACAATTACCATAACTCAAAAATCCTT
CTTCTTATACCATAACTCAAAAATCCTT
TACCATATACCATAACTCAAAAATCCTT
TATCTACTACCATAACTCAAAAATCCTT
TCACTTTTACCATAACTCAAAAATCCTT
TTACCAATACCATAACTCAAAAATCCTT
TTTCACTTACCATAACTCAAAAATCCTT
AAACTCATATCTACACTCAAAAATCCTT
AATCCTTTATCTACACTCAAAAATCCTT
ACTCAAATATCTACACTCAAAAATCCTT
ATACATCTATCTACACTCAAAAATCCTT
ATCCTATTATCTACACTCAAAAATCCTT
CAACAATTATCTACACTCAAAAATCCTT
CTTCTTATATCTACACTCAAAAATCCTT
TACCATATATCTACACTCAAAAATCCTT
TATCTACTATCTACACTCAAAAATCCTT
TCACTTTTATCTACACTCAAAAATCCTT
NA
TTACCAATATCTACACTCAAAAATCCTT
TTTCACTTATCTACACTCAAAAATCCTT
AAACTCATCACTTTACTCAAAAATCCTT
AATCCTTTCACTTTACTCAAAAATCCTT
ACTCAAATCACTTTACTCAAAAATCCTT
ATACATCTCACTTTACTCAAAAATCCTT
ATCCTATTCACTTTACTCAAAAATCCTT
CAACAATTCACTTTACTCAAAAATCCTT
CTTCTTATCACTTTACTCAAAAATCCTT
TACCATATCACTTTACTCAAAAATCCTT
TATCTACTCACTTTACTCAAAAATCCTT
TCACTTTTCACTTTACTCAAAAATCCTT
TTACCAATCACTTTACTCAAAAATCCTT
NA
TTTCACTTCACTTTACTCAAAAATCCTT
NA
AAACTCATTACCAAACTCAAAAATCCTT
AATCCTTTTACCAAACTCAAAAATCCTT
ACTCAAATTACCAAACTCAAAAATCCTT
ATACATCTTACCAAACTCAAAAATCCTT
NA
NA
ATCCTATTTACCAAACTCAAAAATCCTT
NA
CAACAATTTACCAAACTCAAAAATCCTT
CTTCTTATTACCAAACTCAAAAATCCTT
TACCATATTACCAAACTCAAAAATCCTT
TATCTACTTACCAAACTCAAAAATCCTT
TCACTTTTTACCAAACTCAAAAATCCTT
TTACCAATTACCAAACTCAAAAATCCTT
TTTCACTTTACCAAACTCAAAAATCCTT
AAACTCATTTCACTACTCAAAAATCCTT
AATCCTTTTTCACTACTCAAAAATCCTT
ACTCAAATTTCACTACTCAAAAATCCTT
ATACATCTTTCACTACTCAAAAATCCTT
ATCCTATTTTCACTACTCAAAAATCCTT
CAACAATTTTCACTACTCAAAAATCCTT
CTTCTTATTTCACTACTCAAAAATCCTT
TACCATATTTCACTACTCAAAAATCCTT
TATCTACTTTCACTACTCAAAAATCCTT
NA
TCACTTTTTTCACTACTCAAAAATCCTT
TTACCAATTTCACTACTCAAAAATCCTT
TTTCACTTTTCACTACTCAAAAATCCTT
AAACTCAAAACTCAATACATCAATCCTT
AATCCTTAAACTCAATACATCAATCCTT
NA
ACTCAAAAAACTCAATACATCAATCCTT
ATACATCAAACTCAATACATCAATCCTT
ATCCTATAAACTCAATACATCAATCCTT
CAACAATAAACTCAATACATCAATCCTT
CTTCTTAAAACTCAATACATCAATCCTT
TACCATAAAACTCAATACATCAATCCTT
TATCTACAAACTCAATACATCAATCCTT
TCACTTTAAACTCAATACATCAATCCTT
NA
TTACCAAAAACTCAATACATCAATCCTT
TTTCACTAAACTCAATACATCAATCCTT
AAACTCAAATCCTTATACATCAATCCTT
AATCCTTAATCCTTATACATCAATCCTT
ACTCAAAAATCCTTATACATCAATCCTT
ATACATCAATCCTTATACATCAATCCTT
ATCCTATAATCCTTATACATCAATCCTT
CAACAATAATCCTTATACATCAATCCTT
CTTCTTAAATCCTTATACATCAATCCTT
TACCATAAATCCTTATACATCAATCCTT
TATCTACAATCCTTATACATCAATCCTT
TCACTTTAATCCTTATACATCAATCCTT
TTACCAAAATCCTTATACATCAATCCTT
TTTCACTAATCCTTATACATCAATCCTT
AAACTCAACTCAAAATACATCAATCCTT
AATCCTTACTCAAAATACATCAATCCTT
ACTCAAAACTCAAAATACATCAATCCTT
ATACATCACTCAAAATACATCAATCCTT
ATCCTATACTCAAAATACATCAATCCTT
CAACAATACTCAAAATACATCAATCCTT
CTTCTTAACTCAAAATACATCAATCCTT
TACCATAACTCAAAATACATCAATCCTT
TATCTACACTCAAAATACATCAATCCTT
TCACTTTACTCAAAATACATCAATCCTT
TTACCAAACTCAAAATACATCAATCCTT
TTTCACTACTCAAAATACATCAATCCTT
AAACTCAATACATCATACATCAATCCTT
AATCCTTATACATCATACATCAATCCTT
ACTCAAAATACATCATACATCAATCCTT
ATACATCATACATCATACATCAATCCTT
ATCCTATATACATCATACATCAATCCTT
CAACAATATACATCATACATCAATCCTT
CTTCTTAATACATCATACATCAATCCTT
TACCATAATACATCATACATCAATCCTT
TATCTACATACATCATACATCAATCCTT
TCACTTTATACATCATACATCAATCCTT
TTACCAAATACATCATACATCAATCCTT
TTTCACTATACATCATACATCAATCCTT
AAACTCAATCCTATATACATCAATCCTT
AATCCTTATCCTATATACATCAATCCTT
ACTCAAAATCCTATATACATCAATCCTT
ATACATCATCCTATATACATCAATCCTT
ATCCTATATCCTATATACATCAATCCTT
CAACAATATCCTATATACATCAATCCTT
CTTCTTAATCCTATATACATCAATCCTT
TACCATAATCCTATATACATCAATCCTT
TATCTACATCCTATATACATCAATCCTT
TCACTTTATCCTATATACATCAATCCTT
TTACCAAATCCTATATACATCAATCCTT
TTTCACTATCCTATATACATCAATCCTT
AAACTCACAACAATATACATCAATCCTT
AATCCTTCAACAATATACATCAATCCTT
ACTCAAACAACAATATACATCAATCCTT
ATACATCCAACAATATACATCAATCCTT
NA
ATCCTATCAACAATATACATCAATCCTT
NA
CAACAATCAACAATATACATCAATCCTT
CTTCTTACAACAATATACATCAATCCTT
TACCATACAACAATATACATCAATCCTT
TATCTACCAACAATATACATCAATCCTT
TCACTTTCAACAATATACATCAATCCTT
TTACCAACAACAATATACATCAATCCTT
TTTCACTCAACAATATACATCAATCCTT
AAACTCACTTCTTAATACATCAATCCTT
AATCCTTCTTCTTAATACATCAATCCTT
ACTCAAACTTCTTAATACATCAATCCTT
ATACATCCTTCTTAATACATCAATCCTT
ATCCTATCTTCTTAATACATCAATCCTT
NA
CAACAATCTTCTTAATACATCAATCCTT
CTTCTTACTTCTTAATACATCAATCCTT
TACCATACTTCTTAATACATCAATCCTT
TATCTACCTTCTTAATACATCAATCCTT
TCACTTTCTTCTTAATACATCAATCCTT
TTACCAACTTCTTAATACATCAATCCTT
NA
NA
TTTCACTCTTCTTAATACATCAATCCTT
NA
AAACTCATACCATAATACATCAATCCTT
AATCCTTTACCATAATACATCAATCCTT
ACTCAAATACCATAATACATCAATCCTT
ATACATCTACCATAATACATCAATCCTT
ATCCTATTACCATAATACATCAATCCTT
CAACAATTACCATAATACATCAATCCTT
CTTCTTATACCATAATACATCAATCCTT
TACCATATACCATAATACATCAATCCTT
TATCTACTACCATAATACATCAATCCTT
TCACTTTTACCATAATACATCAATCCTT
TTACCAATACCATAATACATCAATCCTT
TTTCACTTACCATAATACATCAATCCTT
AAACTCATATCTACATACATCAATCCTT
AATCCTTTATCTACATACATCAATCCTT
ACTCAAATATCTACATACATCAATCCTT
ATACATCTATCTACATACATCAATCCTT
ATCCTATTATCTACATACATCAATCCTT
CAACAATTATCTACATACATCAATCCTT
CTTCTTATATCTACATACATCAATCCTT
TACCATATATCTACATACATCAATCCTT
TATCTACTATCTACATACATCAATCCTT
TCACTTTTATCTACATACATCAATCCTT
NA
TTACCAATATCTACATACATCAATCCTT
TTTCACTTATCTACATACATCAATCCTT
AAACTCATCACTTTATACATCAATCCTT
AATCCTTTCACTTTATACATCAATCCTT
ACTCAAATCACTTTATACATCAATCCTT
ATACATCTCACTTTATACATCAATCCTT
ATCCTATTCACTTTATACATCAATCCTT
NA
CAACAATTCACTTTATACATCAATCCTT
CTTCTTATCACTTTATACATCAATCCTT
TACCATATCACTTTATACATCAATCCTT
TATCTACTCACTTTATACATCAATCCTT
TCACTTTTCACTTTATACATCAATCCTT
TTACCAATCACTTTATACATCAATCCTT
TTTCACTTCACTTTATACATCAATCCTT
AAACTCATTACCAAATACATCAATCCTT
AATCCTTTTACCAAATACATCAATCCTT
ACTCAAATTACCAAATACATCAATCCTT
ATACATCTTACCAAATACATCAATCCTT
ATCCTATTTACCAAATACATCAATCCTT
CAACAATTTACCAAATACATCAATCCTT
CTTCTTATTACCAAATACATCAATCCTT
TACCATATTACCAAATACATCAATCCTT
TATCTACTTACCAAATACATCAATCCTT
TCACTTTTTACCAAATACATCAATCCTT
TTACCAATTACCAAATACATCAATCCTT
TTTCACTTTACCAAATACATCAATCCTT
AAACTCATTTCACTATACATCAATCCTT
AATCCTTTTTCACTATACATCAATCCTT
ACTCAAATTTCACTATACATCAATCCTT
ATACATCTTTCACTATACATCAATCCTT
ATCCTATTTTCACTATACATCAATCCTT
CAACAATTTTCACTATACATCAATCCTT
CTTCTTATTTCACTATACATCAATCCTT
TACCATATTTCACTATACATCAATCCTT
TATCTACTTTCACTATACATCAATCCTT
TCACTTTTTTCACTATACATCAATCCTT
NA
TTACCAATTTCACTATACATCAATCCTT
TTTCACTTTTCACTATACATCAATCCTT
AAACTCAAAACTCAATCCTATAATCCTT
AATCCTTAAACTCAATCCTATAATCCTT
ACTCAAAAAACTCAATCCTATAATCCTT
ATACATCAAACTCAATCCTATAATCCTT
ATCCTATAAACTCAATCCTATAATCCTT
CAACAATAAACTCAATCCTATAATCCTT
CTTCTTAAAACTCAATCCTATAATCCTT
NA
TACCATAAAACTCAATCCTATAATCCTT
TATCTACAAACTCAATCCTATAATCCTT
TCACTTTAAACTCAATCCTATAATCCTT
TTACCAAAAACTCAATCCTATAATCCTT
TTTCACTAAACTCAATCCTATAATCCTT
AAACTCAAATCCTTATCCTATAATCCTT
AATCCTTAATCCTTATCCTATAATCCTT
ACTCAAAAATCCTTATCCTATAATCCTT
ATACATCAATCCTTATCCTATAATCCTT
ATCCTATAATCCTTATCCTATAATCCTT
CAACAATAATCCTTATCCTATAATCCTT
CTTCTTAAATCCTTATCCTATAATCCTT
TACCATAAATCCTTATCCTATAATCCTT
TATCTACAATCCTTATCCTATAATCCTT
NA
TCACTTTAATCCTTATCCTATAATCCTT
TTACCAAAATCCTTATCCTATAATCCTT
TTTCACTAATCCTTATCCTATAATCCTT
AAACTCAACTCAAAATCCTATAATCCTT
AATCCTTACTCAAAATCCTATAATCCTT
ACTCAAAACTCAAAATCCTATAATCCTT
ATACATCACTCAAAATCCTATAATCCTT
ATCCTATACTCAAAATCCTATAATCCTT
CAACAATACTCAAAATCCTATAATCCTT
CTTCTTAACTCAAAATCCTATAATCCTT
TACCATAACTCAAAATCCTATAATCCTT
TATCTACACTCAAAATCCTATAATCCTT
TCACTTTACTCAAAATCCTATAATCCTT
TTACCAAACTCAAAATCCTATAATCCTT
TTTCACTACTCAAAATCCTATAATCCTT
NA
AAACTCAATACATCATCCTATAATCCTT
AATCCTTATACATCATCCTATAATCCTT
ACTCAAAATACATCATCCTATAATCCTT
ATACATCATACATCATCCTATAATCCTT
ATCCTATATACATCATCCTATAATCCTT
CAACAATATACATCATCCTATAATCCTT
NA
NA
CTTCTTAATACATCATCCTATAATCCTT
TACCATAATACATCATCCTATAATCCTT
TATCTACATACATCATCCTATAATCCTT
TCACTTTATACATCATCCTATAATCCTT
TTACCAAATACATCATCCTATAATCCTT
TTTCACTATACATCATCCTATAATCCTT
AAACTCAATCCTATATCCTATAATCCTT
AATCCTTATCCTATATCCTATAATCCTT
ACTCAAAATCCTATATCCTATAATCCTT
ATACATCATCCTATATCCTATAATCCTT
ATCCTATATCCTATATCCTATAATCCTT
CAACAATATCCTATATCCTATAATCCTT
CTTCTTAATCCTATATCCTATAATCCTT
TACCATAATCCTATATCCTATAATCCTT
TATCTACATCCTATATCCTATAATCCTT
TCACTTTATCCTATATCCTATAATCCTT
TTACCAAATCCTATATCCTATAATCCTT
TTTCACTATCCTATATCCTATAATCCTT
AAACTCACAACAATATCCTATAATCCTT
AATCCTTCAACAATATCCTATAATCCTT
ACTCAAACAACAATATCCTATAATCCTT
ATACATCCAACAATATCCTATAATCCTT
ATCCTATCAACAATATCCTATAATCCTT
CAACAATCAACAATATCCTATAATCCTT
NA
CTTCTTACAACAATATCCTATAATCCTT
TACCATACAACAATATCCTATAATCCTT
TATCTACCAACAATATCCTATAATCCTT
TCACTTTCAACAATATCCTATAATCCTT
TTACCAACAACAATATCCTATAATCCTT
TTTCACTCAACAATATCCTATAATCCTT
NA
AAACTCACTTCTTAATCCTATAATCCTT
AATCCTTCTTCTTAATCCTATAATCCTT
ACTCAAACTTCTTAATCCTATAATCCTT
ATACATCCTTCTTAATCCTATAATCCTT
ATCCTATCTTCTTAATCCTATAATCCTT
CAACAATCTTCTTAATCCTATAATCCTT
CTTCTTACTTCTTAATCCTATAATCCTT
TACCATACTTCTTAATCCTATAATCCTT
TATCTACCTTCTTAATCCTATAATCCTT
NA
TCACTTTCTTCTTAATCCTATAATCCTT
TTACCAACTTCTTAATCCTATAATCCTT
TTTCACTCTTCTTAATCCTATAATCCTT
AAACTCATACCATAATCCTATAATCCTT
AATCCTTTACCATAATCCTATAATCCTT
ACTCAAATACCATAATCCTATAATCCTT
ATACATCTACCATAATCCTATAATCCTT
ATCCTATTACCATAATCCTATAATCCTT
CAACAATTACCATAATCCTATAATCCTT
CTTCTTATACCATAATCCTATAATCCTT
TACCATATACCATAATCCTATAATCCTT
TATCTACTACCATAATCCTATAATCCTT
TCACTTTTACCATAATCCTATAATCCTT
TTACCAATACCATAATCCTATAATCCTT
TTTCACTTACCATAATCCTATAATCCTT
AAACTCATATCTACATCCTATAATCCTT
AATCCTTTATCTACATCCTATAATCCTT
ACTCAAATATCTACATCCTATAATCCTT
ATACATCTATCTACATCCTATAATCCTT
ATCCTATTATCTACATCCTATAATCCTT
CAACAATTATCTACATCCTATAATCCTT
CTTCTTATATCTACATCCTATAATCCTT
TACCATATATCTACATCCTATAATCCTT
TATCTACTATCTACATCCTATAATCCTT
TCACTTTTATCTACATCCTATAATCCTT
TTACCAATATCTACATCCTATAATCCTT
TTTCACTTATCTACATCCTATAATCCTT
AAACTCATCACTTTATCCTATAATCCTT
AATCCTTTCACTTTATCCTATAATCCTT
ACTCAAATCACTTTATCCTATAATCCTT
NA
ATACATCTCACTTTATCCTATAATCCTT
ATCCTATTCACTTTATCCTATAATCCTT
CAACAATTCACTTTATCCTATAATCCTT
CTTCTTATCACTTTATCCTATAATCCTT
TACCATATCACTTTATCCTATAATCCTT
TATCTACTCACTTTATCCTATAATCCTT
TCACTTTTCACTTTATCCTATAATCCTT
TTACCAATCACTTTATCCTATAATCCTT
TTTCACTTCACTTTATCCTATAATCCTT
AAACTCATTACCAAATCCTATAATCCTT
AATCCTTTTACCAAATCCTATAATCCTT
ACTCAAATTACCAAATCCTATAATCCTT
NA
NA
ATACATCTTACCAAATCCTATAATCCTT
ATCCTATTTACCAAATCCTATAATCCTT
CAACAATTTACCAAATCCTATAATCCTT
CTTCTTATTACCAAATCCTATAATCCTT
TACCATATTACCAAATCCTATAATCCTT
TATCTACTTACCAAATCCTATAATCCTT
TCACTTTTTACCAAATCCTATAATCCTT
TTACCAATTACCAAATCCTATAATCCTT
TTTCACTTTACCAAATCCTATAATCCTT
AAACTCATTTCACTATCCTATAATCCTT
AATCCTTTTTCACTATCCTATAATCCTT
ACTCAAATTTCACTATCCTATAATCCTT
ATACATCTTTCACTATCCTATAATCCTT
ATCCTATTTTCACTATCCTATAATCCTT
CAACAATTTTCACTATCCTATAATCCTT
CTTCTTATTTCACTATCCTATAATCCTT
NA
TACCATATTTCACTATCCTATAATCCTT
TATCTACTTTCACTATCCTATAATCCTT
TCACTTTTTTCACTATCCTATAATCCTT
TTACCAATTTCACTATCCTATAATCCTT
TTTCACTTTTCACTATCCTATAATCCTT
AAACTCAAAACTCACAACAATAATCCTT
NA
NA
AATCCTTAAACTCACAACAATAATCCTT
ACTCAAAAAACTCACAACAATAATCCTT
ATACATCAAACTCACAACAATAATCCTT
ATCCTATAAACTCACAACAATAATCCTT
CAACAATAAACTCACAACAATAATCCTT
CTTCTTAAAACTCACAACAATAATCCTT
TACCATAAAACTCACAACAATAATCCTT
TATCTACAAACTCACAACAATAATCCTT
TCACTTTAAACTCACAACAATAATCCTT
TTACCAAAAACTCACAACAATAATCCTT
TTTCACTAAACTCACAACAATAATCCTT
AAACTCAAATCCTTCAACAATAATCCTT
AATCCTTAATCCTTCAACAATAATCCTT
NA
ACTCAAAAATCCTTCAACAATAATCCTT
ATACATCAATCCTTCAACAATAATCCTT
ATCCTATAATCCTTCAACAATAATCCTT
CAACAATAATCCTTCAACAATAATCCTT
CTTCTTAAATCCTTCAACAATAATCCTT
TACCATAAATCCTTCAACAATAATCCTT
TATCTACAATCCTTCAACAATAATCCTT
TCACTTTAATCCTTCAACAATAATCCTT
TTACCAAAATCCTTCAACAATAATCCTT
TTTCACTAATCCTTCAACAATAATCCTT
NA
AAACTCAACTCAAACAACAATAATCCTT
AATCCTTACTCAAACAACAATAATCCTT
ACTCAAAACTCAAACAACAATAATCCTT
ATACATCACTCAAACAACAATAATCCTT
ATCCTATACTCAAACAACAATAATCCTT
NA
CAACAATACTCAAACAACAATAATCCTT
CTTCTTAACTCAAACAACAATAATCCTT
TACCATAACTCAAACAACAATAATCCTT
TATCTACACTCAAACAACAATAATCCTT
TCACTTTACTCAAACAACAATAATCCTT
TTACCAAACTCAAACAACAATAATCCTT
TTTCACTACTCAAACAACAATAATCCTT
AAACTCAATACATCCAACAATAATCCTT
AATCCTTATACATCCAACAATAATCCTT
ACTCAAAATACATCCAACAATAATCCTT
ATACATCATACATCCAACAATAATCCTT
ATCCTATATACATCCAACAATAATCCTT
CAACAATATACATCCAACAATAATCCTT
CTTCTTAATACATCCAACAATAATCCTT
TACCATAATACATCCAACAATAATCCTT
TATCTACATACATCCAACAATAATCCTT
TCACTTTATACATCCAACAATAATCCTT
TTACCAAATACATCCAACAATAATCCTT
TTTCACTATACATCCAACAATAATCCTT
AAACTCAATCCTATCAACAATAATCCTT
AATCCTTATCCTATCAACAATAATCCTT
ACTCAAAATCCTATCAACAATAATCCTT
ATACATCATCCTATCAACAATAATCCTT
ATCCTATATCCTATCAACAATAATCCTT
CAACAATATCCTATCAACAATAATCCTT
NA
CTTCTTAATCCTATCAACAATAATCCTT
TACCATAATCCTATCAACAATAATCCTT
TATCTACATCCTATCAACAATAATCCTT
TCACTTTATCCTATCAACAATAATCCTT
TTACCAAATCCTATCAACAATAATCCTT
TTTCACTATCCTATCAACAATAATCCTT
AAACTCACAACAATCAACAATAATCCTT
AATCCTTCAACAATCAACAATAATCCTT
ACTCAAACAACAATCAACAATAATCCTT
ATACATCCAACAATCAACAATAATCCTT
ATCCTATCAACAATCAACAATAATCCTT
CAACAATCAACAATCAACAATAATCCTT
CTTCTTACAACAATCAACAATAATCCTT
TACCATACAACAATCAACAATAATCCTT
TATCTACCAACAATCAACAATAATCCTT
NA
TCACTTTCAACAATCAACAATAATCCTT
TTACCAACAACAATCAACAATAATCCTT
TTTCACTCAACAATCAACAATAATCCTT
AAACTCACTTCTTACAACAATAATCCTT
AATCCTTCTTCTTACAACAATAATCCTT
ACTCAAACTTCTTACAACAATAATCCTT
ATACATCCTTCTTACAACAATAATCCTT
ATCCTATCTTCTTACAACAATAATCCTT
CAACAATCTTCTTACAACAATAATCCTT
CTTCTTACTTCTTACAACAATAATCCTT
TACCATACTTCTTACAACAATAATCCTT
NA
NA
TATCTACCTTCTTACAACAATAATCCTT
TCACTTTCTTCTTACAACAATAATCCTT
TTACCAACTTCTTACAACAATAATCCTT
TTTCACTCTTCTTACAACAATAATCCTT
AAACTCATACCATACAACAATAATCCTT
AATCCTTTACCATACAACAATAATCCTT
ACTCAAATACCATACAACAATAATCCTT
ATACATCTACCATACAACAATAATCCTT
ATCCTATTACCATACAACAATAATCCTT
CAACAATTACCATACAACAATAATCCTT
CTTCTTATACCATACAACAATAATCCTT
TACCATATACCATACAACAATAATCCTT
TATCTACTACCATACAACAATAATCCTT
TCACTTTTACCATACAACAATAATCCTT
TTACCAATACCATACAACAATAATCCTT
TTTCACTTACCATACAACAATAATCCTT
AAACTCATATCTACCAACAATAATCCTT
NA
AATCCTTTATCTACCAACAATAATCCTT
ACTCAAATATCTACCAACAATAATCCTT
ATACATCTATCTACCAACAATAATCCTT
ATCCTATTATCTACCAACAATAATCCTT
CAACAATTATCTACCAACAATAATCCTT
CTTCTTATATCTACCAACAATAATCCTT
NA
NA
TACCATATATCTACCAACAATAATCCTT
TATCTACTATCTACCAACAATAATCCTT
TCACTTTTATCTACCAACAATAATCCTT
TTACCAATATCTACCAACAATAATCCTT
TTTCACTTATCTACCAACAATAATCCTT
AAACTCATCACTTTCAACAATAATCCTT
AATCCTTTCACTTTCAACAATAATCCTT
ACTCAAATCACTTTCAACAATAATCCTT
ATACATCTCACTTTCAACAATAATCCTT
ATCCTATTCACTTTCAACAATAATCCTT
CAACAATTCACTTTCAACAATAATCCTT
CTTCTTATCACTTTCAACAATAATCCTT
TACCATATCACTTTCAACAATAATCCTT
TATCTACTCACTTTCAACAATAATCCTT
TCACTTTTCACTTTCAACAATAATCCTT
TTACCAATCACTTTCAACAATAATCCTT
TTTCACTTCACTTTCAACAATAATCCTT
AAACTCATTACCAACAACAATAATCCTT
AATCCTTTTACCAACAACAATAATCCTT
ACTCAAATTACCAACAACAATAATCCTT
ATACATCTTACCAACAACAATAATCCTT
ATCCTATTTACCAACAACAATAATCCTT
CAACAATTTACCAACAACAATAATCCTT
CTTCTTATTACCAACAACAATAATCCTT
NA
TACCATATTACCAACAACAATAATCCTT
TATCTACTTACCAACAACAATAATCCTT
TCACTTTTTACCAACAACAATAATCCTT
TTACCAATTACCAACAACAATAATCCTT
NA
TTTCACTTTACCAACAACAATAATCCTT
AAACTCATTTCACTCAACAATAATCCTT
AATCCTTTTTCACTCAACAATAATCCTT
ACTCAAATTTCACTCAACAATAATCCTT
ATACATCTTTCACTCAACAATAATCCTT
NA
ATCCTATTTTCACTCAACAATAATCCTT
CAACAATTTTCACTCAACAATAATCCTT
CTTCTTATTTCACTCAACAATAATCCTT
TACCATATTTCACTCAACAATAATCCTT
TATCTACTTTCACTCAACAATAATCCTT
TCACTTTTTTCACTCAACAATAATCCTT
TTACCAATTTCACTCAACAATAATCCTT
TTTCACTTTTCACTCAACAATAATCCTT
AAACTCAAAACTCACTTCTTAAATCCTT
AATCCTTAAACTCACTTCTTAAATCCTT
ACTCAAAAAACTCACTTCTTAAATCCTT
ATACATCAAACTCACTTCTTAAATCCTT
ATCCTATAAACTCACTTCTTAAATCCTT
CAACAATAAACTCACTTCTTAAATCCTT
CTTCTTAAAACTCACTTCTTAAATCCTT
TACCATAAAACTCACTTCTTAAATCCTT
TATCTACAAACTCACTTCTTAAATCCTT
TCACTTTAAACTCACTTCTTAAATCCTT
TTACCAAAAACTCACTTCTTAAATCCTT
TTTCACTAAACTCACTTCTTAAATCCTT
AAACTCAAATCCTTCTTCTTAAATCCTT
NA
AATCCTTAATCCTTCTTCTTAAATCCTT
ACTCAAAAATCCTTCTTCTTAAATCCTT
ATACATCAATCCTTCTTCTTAAATCCTT
ATCCTATAATCCTTCTTCTTAAATCCTT
CAACAATAATCCTTCTTCTTAAATCCTT
CTTCTTAAATCCTTCTTCTTAAATCCTT
TACCATAAATCCTTCTTCTTAAATCCTT
TATCTACAATCCTTCTTCTTAAATCCTT
TCACTTTAATCCTTCTTCTTAAATCCTT
TTACCAAAATCCTTCTTCTTAAATCCTT
TTTCACTAATCCTTCTTCTTAAATCCTT
AAACTCAACTCAAACTTCTTAAATCCTT
AATCCTTACTCAAACTTCTTAAATCCTT
ACTCAAAACTCAAACTTCTTAAATCCTT
NA
ATACATCACTCAAACTTCTTAAATCCTT
ATCCTATACTCAAACTTCTTAAATCCTT
CAACAATACTCAAACTTCTTAAATCCTT
CTTCTTAACTCAAACTTCTTAAATCCTT
TACCATAACTCAAACTTCTTAAATCCTT
TATCTACACTCAAACTTCTTAAATCCTT
NA
TCACTTTACTCAAACTTCTTAAATCCTT
TTACCAAACTCAAACTTCTTAAATCCTT
TTTCACTACTCAAACTTCTTAAATCCTT
AAACTCAATACATCCTTCTTAAATCCTT
NA
AATCCTTATACATCCTTCTTAAATCCTT
ACTCAAAATACATCCTTCTTAAATCCTT
ATACATCATACATCCTTCTTAAATCCTT
ATCCTATATACATCCTTCTTAAATCCTT
CAACAATATACATCCTTCTTAAATCCTT
CTTCTTAATACATCCTTCTTAAATCCTT
TACCATAATACATCCTTCTTAAATCCTT
TATCTACATACATCCTTCTTAAATCCTT
NA
TCACTTTATACATCCTTCTTAAATCCTT
TTACCAAATACATCCTTCTTAAATCCTT
TTTCACTATACATCCTTCTTAAATCCTT
AAACTCAATCCTATCTTCTTAAATCCTT
AATCCTTATCCTATCTTCTTAAATCCTT
ACTCAAAATCCTATCTTCTTAAATCCTT
ATACATCATCCTATCTTCTTAAATCCTT
ATCCTATATCCTATCTTCTTAAATCCTT
CAACAATATCCTATCTTCTTAAATCCTT
NA
CTTCTTAATCCTATCTTCTTAAATCCTT
TACCATAATCCTATCTTCTTAAATCCTT
TATCTACATCCTATCTTCTTAAATCCTT
TCACTTTATCCTATCTTCTTAAATCCTT
TTACCAAATCCTATCTTCTTAAATCCTT
TTTCACTATCCTATCTTCTTAAATCCTT
NA
NA
AAACTCACAACAATCTTCTTAAATCCTT
AATCCTTCAACAATCTTCTTAAATCCTT
ACTCAAACAACAATCTTCTTAAATCCTT
ATACATCCAACAATCTTCTTAAATCCTT
ATCCTATCAACAATCTTCTTAAATCCTT
CAACAATCAACAATCTTCTTAAATCCTT
CTTCTTACAACAATCTTCTTAAATCCTT
NA
TACCATACAACAATCTTCTTAAATCCTT
TATCTACCAACAATCTTCTTAAATCCTT
TCACTTTCAACAATCTTCTTAAATCCTT
TTACCAACAACAATCTTCTTAAATCCTT
TTTCACTCAACAATCTTCTTAAATCCTT
AAACTCACTTCTTACTTCTTAAATCCTT
AATCCTTCTTCTTACTTCTTAAATCCTT
ACTCAAACTTCTTACTTCTTAAATCCTT
ATACATCCTTCTTACTTCTTAAATCCTT
ATCCTATCTTCTTACTTCTTAAATCCTT
CAACAATCTTCTTACTTCTTAAATCCTT
CTTCTTACTTCTTACTTCTTAAATCCTT
TACCATACTTCTTACTTCTTAAATCCTT
TATCTACCTTCTTACTTCTTAAATCCTT
TCACTTTCTTCTTACTTCTTAAATCCTT
TTACCAACTTCTTACTTCTTAAATCCTT
NA
TTTCACTCTTCTTACTTCTTAAATCCTT
AAACTCATACCATACTTCTTAAATCCTT
AATCCTTTACCATACTTCTTAAATCCTT
NA
ACTCAAATACCATACTTCTTAAATCCTT
ATACATCTACCATACTTCTTAAATCCTT
ATCCTATTACCATACTTCTTAAATCCTT
CAACAATTACCATACTTCTTAAATCCTT
CTTCTTATACCATACTTCTTAAATCCTT
TACCATATACCATACTTCTTAAATCCTT
TATCTACTACCATACTTCTTAAATCCTT
TCACTTTTACCATACTTCTTAAATCCTT
TTACCAATACCATACTTCTTAAATCCTT
TTTCACTTACCATACTTCTTAAATCCTT
AAACTCATATCTACCTTCTTAAATCCTT
AATCCTTTATCTACCTTCTTAAATCCTT
ACTCAAATATCTACCTTCTTAAATCCTT
ATACATCTATCTACCTTCTTAAATCCTT
ATCCTATTATCTACCTTCTTAAATCCTT
CAACAATTATCTACCTTCTTAAATCCTT
CTTCTTATATCTACCTTCTTAAATCCTT
TACCATATATCTACCTTCTTAAATCCTT
TATCTACTATCTACCTTCTTAAATCCTT
TCACTTTTATCTACCTTCTTAAATCCTT
TTACCAATATCTACCTTCTTAAATCCTT
TTTCACTTATCTACCTTCTTAAATCCTT
AAACTCATCACTTTCTTCTTAAATCCTT
AATCCTTTCACTTTCTTCTTAAATCCTT
ACTCAAATCACTTTCTTCTTAAATCCTT
ATACATCTCACTTTCTTCTTAAATCCTT
NA
ATCCTATTCACTTTCTTCTTAAATCCTT
CAACAATTCACTTTCTTCTTAAATCCTT
CTTCTTATCACTTTCTTCTTAAATCCTT
TACCATATCACTTTCTTCTTAAATCCTT
TATCTACTCACTTTCTTCTTAAATCCTT
TCACTTTTCACTTTCTTCTTAAATCCTT
TTACCAATCACTTTCTTCTTAAATCCTT
TTTCACTTCACTTTCTTCTTAAATCCTT
AAACTCATTACCAACTTCTTAAATCCTT
AATCCTTTTACCAACTTCTTAAATCCTT
ACTCAAATTACCAACTTCTTAAATCCTT
ATACATCTTACCAACTTCTTAAATCCTT
ATCCTATTTACCAACTTCTTAAATCCTT
CAACAATTTACCAACTTCTTAAATCCTT
CTTCTTATTACCAACTTCTTAAATCCTT
TACCATATTACCAACTTCTTAAATCCTT
NA
TATCTACTTACCAACTTCTTAAATCCTT
TCACTTTTTACCAACTTCTTAAATCCTT
TTACCAATTACCAACTTCTTAAATCCTT
TTTCACTTTACCAACTTCTTAAATCCTT
AAACTCATTTCACTCTTCTTAAATCCTT
AATCCTTTTTCACTCTTCTTAAATCCTT
ACTCAAATTTCACTCTTCTTAAATCCTT
ATACATCTTTCACTCTTCTTAAATCCTT
ATCCTATTTTCACTCTTCTTAAATCCTT
CAACAATTTTCACTCTTCTTAAATCCTT
NA
CTTCTTATTTCACTCTTCTTAAATCCTT
TACCATATTTCACTCTTCTTAAATCCTT
TATCTACTTTCACTCTTCTTAAATCCTT
TCACTTTTTTCACTCTTCTTAAATCCTT
TTACCAATTTCACTCTTCTTAAATCCTT
TTTCACTTTTCACTCTTCTTAAATCCTT
AAACTCAAAACTCATACCATAAATCCTT
AATCCTTAAACTCATACCATAAATCCTT
ACTCAAAAAACTCATACCATAAATCCTT
ATACATCAAACTCATACCATAAATCCTT
ATCCTATAAACTCATACCATAAATCCTT
CAACAATAAACTCATACCATAAATCCTT
CTTCTTAAAACTCATACCATAAATCCTT
TACCATAAAACTCATACCATAAATCCTT
TATCTACAAACTCATACCATAAATCCTT
TCACTTTAAACTCATACCATAAATCCTT
TTACCAAAAACTCATACCATAAATCCTT
TTTCACTAAACTCATACCATAAATCCTT
AAACTCAAATCCTTTACCATAAATCCTT
AATCCTTAATCCTTTACCATAAATCCTT
ACTCAAAAATCCTTTACCATAAATCCTT
ATACATCAATCCTTTACCATAAATCCTT
ATCCTATAATCCTTTACCATAAATCCTT
CAACAATAATCCTTTACCATAAATCCTT
CTTCTTAAATCCTTTACCATAAATCCTT
TACCATAAATCCTTTACCATAAATCCTT
NA
NA
TATCTACAATCCTTTACCATAAATCCTT
TCACTTTAATCCTTTACCATAAATCCTT
TTACCAAAATCCTTTACCATAAATCCTT
TTTCACTAATCCTTTACCATAAATCCTT
AAACTCAACTCAAATACCATAAATCCTT
AATCCTTACTCAAATACCATAAATCCTT
ACTCAAAACTCAAATACCATAAATCCTT
ATACATCACTCAAATACCATAAATCCTT
ATCCTATACTCAAATACCATAAATCCTT
CAACAATACTCAAATACCATAAATCCTT
CTTCTTAACTCAAATACCATAAATCCTT
TACCATAACTCAAATACCATAAATCCTT
TATCTACACTCAAATACCATAAATCCTT
TCACTTTACTCAAATACCATAAATCCTT
TTACCAAACTCAAATACCATAAATCCTT
TTTCACTACTCAAATACCATAAATCCTT
AAACTCAATACATCTACCATAAATCCTT
AATCCTTATACATCTACCATAAATCCTT
ACTCAAAATACATCTACCATAAATCCTT
ATACATCATACATCTACCATAAATCCTT
ATCCTATATACATCTACCATAAATCCTT
CAACAATATACATCTACCATAAATCCTT
CTTCTTAATACATCTACCATAAATCCTT
TACCATAATACATCTACCATAAATCCTT
NA
TATCTACATACATCTACCATAAATCCTT
TCACTTTATACATCTACCATAAATCCTT
NA
TTACCAAATACATCTACCATAAATCCTT
TTTCACTATACATCTACCATAAATCCTT
AAACTCAATCCTATTACCATAAATCCTT
AATCCTTATCCTATTACCATAAATCCTT
ACTCAAAATCCTATTACCATAAATCCTT
ATACATCATCCTATTACCATAAATCCTT
ATCCTATATCCTATTACCATAAATCCTT
CAACAATATCCTATTACCATAAATCCTT
CTTCTTAATCCTATTACCATAAATCCTT
TACCATAATCCTATTACCATAAATCCTT
TATCTACATCCTATTACCATAAATCCTT
TCACTTTATCCTATTACCATAAATCCTT
TTACCAAATCCTATTACCATAAATCCTT
TTTCACTATCCTATTACCATAAATCCTT
AAACTCACAACAATTACCATAAATCCTT
AATCCTTCAACAATTACCATAAATCCTT
ACTCAAACAACAATTACCATAAATCCTT
ATACATCCAACAATTACCATAAATCCTT
ATCCTATCAACAATTACCATAAATCCTT
CAACAATCAACAATTACCATAAATCCTT
CTTCTTACAACAATTACCATAAATCCTT
TACCATACAACAATTACCATAAATCCTT
TATCTACCAACAATTACCATAAATCCTT
TCACTTTCAACAATTACCATAAATCCTT
TTACCAACAACAATTACCATAAATCCTT
TTTCACTCAACAATTACCATAAATCCTT
AAACTCACTTCTTATACCATAAATCCTT
AATCCTTCTTCTTATACCATAAATCCTT
ACTCAAACTTCTTATACCATAAATCCTT
ATACATCCTTCTTATACCATAAATCCTT
ATCCTATCTTCTTATACCATAAATCCTT
CAACAATCTTCTTATACCATAAATCCTT
CTTCTTACTTCTTATACCATAAATCCTT
TACCATACTTCTTATACCATAAATCCTT
TATCTACCTTCTTATACCATAAATCCTT
TCACTTTCTTCTTATACCATAAATCCTT
TTACCAACTTCTTATACCATAAATCCTT
TTTCACTCTTCTTATACCATAAATCCTT
AAACTCATACCATATACCATAAATCCTT
AATCCTTTACCATATACCATAAATCCTT
ACTCAAATACCATATACCATAAATCCTT
ATACATCTACCATATACCATAAATCCTT
ATCCTATTACCATATACCATAAATCCTT
CAACAATTACCATATACCATAAATCCTT
NA
CTTCTTATACCATATACCATAAATCCTT
TACCATATACCATATACCATAAATCCTT
TATCTACTACCATATACCATAAATCCTT
TCACTTTTACCATATACCATAAATCCTT
TTACCAATACCATATACCATAAATCCTT
TTTCACTTACCATATACCATAAATCCTT
AAACTCATATCTACTACCATAAATCCTT
AATCCTTTATCTACTACCATAAATCCTT
ACTCAAATATCTACTACCATAAATCCTT
NA
ATACATCTATCTACTACCATAAATCCTT
ATCCTATTATCTACTACCATAAATCCTT
CAACAATTATCTACTACCATAAATCCTT
CTTCTTATATCTACTACCATAAATCCTT
TACCATATATCTACTACCATAAATCCTT
TATCTACTATCTACTACCATAAATCCTT
TCACTTTTATCTACTACCATAAATCCTT
NA
TTACCAATATCTACTACCATAAATCCTT
TTTCACTTATCTACTACCATAAATCCTT
AAACTCATCACTTTTACCATAAATCCTT
AATCCTTTCACTTTTACCATAAATCCTT
ACTCAAATCACTTTTACCATAAATCCTT
ATACATCTCACTTTTACCATAAATCCTT
ATCCTATTCACTTTTACCATAAATCCTT
CAACAATTCACTTTTACCATAAATCCTT
CTTCTTATCACTTTTACCATAAATCCTT
TACCATATCACTTTTACCATAAATCCTT
TATCTACTCACTTTTACCATAAATCCTT
NA
TCACTTTTCACTTTTACCATAAATCCTT
TTACCAATCACTTTTACCATAAATCCTT
TTTCACTTCACTTTTACCATAAATCCTT
AAACTCATTACCAATACCATAAATCCTT
AATCCTTTTACCAATACCATAAATCCTT
ACTCAAATTACCAATACCATAAATCCTT
ATACATCTTACCAATACCATAAATCCTT
NA
NA
ATCCTATTTACCAATACCATAAATCCTT
CAACAATTTACCAATACCATAAATCCTT
CTTCTTATTACCAATACCATAAATCCTT
TACCATATTACCAATACCATAAATCCTT
TATCTACTTACCAATACCATAAATCCTT
TCACTTTTTACCAATACCATAAATCCTT
TTACCAATTACCAATACCATAAATCCTT
TTTCACTTTACCAATACCATAAATCCTT
AAACTCATTTCACTTACCATAAATCCTT
AATCCTTTTTCACTTACCATAAATCCTT
ACTCAAATTTCACTTACCATAAATCCTT
ATACATCTTTCACTTACCATAAATCCTT
ATCCTATTTTCACTTACCATAAATCCTT
CAACAATTTTCACTTACCATAAATCCTT
CTTCTTATTTCACTTACCATAAATCCTT
TACCATATTTCACTTACCATAAATCCTT
TATCTACTTTCACTTACCATAAATCCTT
TCACTTTTTTCACTTACCATAAATCCTT
TTACCAATTTCACTTACCATAAATCCTT
TTTCACTTTTCACTTACCATAAATCCTT
AAACTCAAAACTCATATCTACAATCCTT
AATCCTTAAACTCATATCTACAATCCTT
ACTCAAAAAACTCATATCTACAATCCTT
ATACATCAAACTCATATCTACAATCCTT
NA
ATCCTATAAACTCATATCTACAATCCTT
NA
CAACAATAAACTCATATCTACAATCCTT
CTTCTTAAAACTCATATCTACAATCCTT
TACCATAAAACTCATATCTACAATCCTT
NA
TATCTACAAACTCATATCTACAATCCTT
TCACTTTAAACTCATATCTACAATCCTT
TTACCAAAAACTCATATCTACAATCCTT
TTTCACTAAACTCATATCTACAATCCTT
AAACTCAAATCCTTTATCTACAATCCTT
AATCCTTAATCCTTTATCTACAATCCTT
ACTCAAAAATCCTTTATCTACAATCCTT
ATACATCAATCCTTTATCTACAATCCTT
ATCCTATAATCCTTTATCTACAATCCTT
CAACAATAATCCTTTATCTACAATCCTT
CTTCTTAAATCCTTTATCTACAATCCTT
TACCATAAATCCTTTATCTACAATCCTT
TATCTACAATCCTTTATCTACAATCCTT
TCACTTTAATCCTTTATCTACAATCCTT
TTACCAAAATCCTTTATCTACAATCCTT
TTTCACTAATCCTTTATCTACAATCCTT
AAACTCAACTCAAATATCTACAATCCTT
AATCCTTACTCAAATATCTACAATCCTT
ACTCAAAACTCAAATATCTACAATCCTT
ATACATCACTCAAATATCTACAATCCTT
ATCCTATACTCAAATATCTACAATCCTT
CAACAATACTCAAATATCTACAATCCTT
CTTCTTAACTCAAATATCTACAATCCTT
TACCATAACTCAAATATCTACAATCCTT
TATCTACACTCAAATATCTACAATCCTT
TCACTTTACTCAAATATCTACAATCCTT
TTACCAAACTCAAATATCTACAATCCTT
TTTCACTACTCAAATATCTACAATCCTT
AAACTCAATACATCTATCTACAATCCTT
AATCCTTATACATCTATCTACAATCCTT
ACTCAAAATACATCTATCTACAATCCTT
ATACATCATACATCTATCTACAATCCTT
ATCCTATATACATCTATCTACAATCCTT
CAACAATATACATCTATCTACAATCCTT
CTTCTTAATACATCTATCTACAATCCTT
TACCATAATACATCTATCTACAATCCTT
TATCTACATACATCTATCTACAATCCTT
TCACTTTATACATCTATCTACAATCCTT
TTACCAAATACATCTATCTACAATCCTT
TTTCACTATACATCTATCTACAATCCTT
AAACTCAATCCTATTATCTACAATCCTT
NA
AATCCTTATCCTATTATCTACAATCCTT
NA
ACTCAAAATCCTATTATCTACAATCCTT
ATACATCATCCTATTATCTACAATCCTT
ATCCTATATCCTATTATCTACAATCCTT
CAACAATATCCTATTATCTACAATCCTT
CTTCTTAATCCTATTATCTACAATCCTT
TACCATAATCCTATTATCTACAATCCTT
NA
TATCTACATCCTATTATCTACAATCCTT
TCACTTTATCCTATTATCTACAATCCTT
TTACCAAATCCTATTATCTACAATCCTT
TTTCACTATCCTATTATCTACAATCCTT
AAACTCACAACAATTATCTACAATCCTT
AATCCTTCAACAATTATCTACAATCCTT
ACTCAAACAACAATTATCTACAATCCTT
ATACATCCAACAATTATCTACAATCCTT
ATCCTATCAACAATTATCTACAATCCTT
CAACAATCAACAATTATCTACAATCCTT
CTTCTTACAACAATTATCTACAATCCTT
TACCATACAACAATTATCTACAATCCTT
TATCTACCAACAATTATCTACAATCCTT
TCACTTTCAACAATTATCTACAATCCTT
TTACCAACAACAATTATCTACAATCCTT
TTTCACTCAACAATTATCTACAATCCTT
AAACTCACTTCTTATATCTACAATCCTT
AATCCTTCTTCTTATATCTACAATCCTT
ACTCAAACTTCTTATATCTACAATCCTT
ATACATCCTTCTTATATCTACAATCCTT
ATCCTATCTTCTTATATCTACAATCCTT
CAACAATCTTCTTATATCTACAATCCTT
CTTCTTACTTCTTATATCTACAATCCTT
TACCATACTTCTTATATCTACAATCCTT
TATCTACCTTCTTATATCTACAATCCTT
TCACTTTCTTCTTATATCTACAATCCTT
TTACCAACTTCTTATATCTACAATCCTT
TTTCACTCTTCTTATATCTACAATCCTT
NA
NA
AAACTCATACCATATATCTACAATCCTT
AATCCTTTACCATATATCTACAATCCTT
ACTCAAATACCATATATCTACAATCCTT
ATACATCTACCATATATCTACAATCCTT
ATCCTATTACCATATATCTACAATCCTT
CAACAATTACCATATATCTACAATCCTT
CTTCTTATACCATATATCTACAATCCTT
TACCATATACCATATATCTACAATCCTT
TATCTACTACCATATATCTACAATCCTT
TCACTTTTACCATATATCTACAATCCTT
TTACCAATACCATATATCTACAATCCTT
TTTCACTTACCATATATCTACAATCCTT
AAACTCATATCTACTATCTACAATCCTT
AATCCTTTATCTACTATCTACAATCCTT
ACTCAAATATCTACTATCTACAATCCTT
ATACATCTATCTACTATCTACAATCCTT
ATCCTATTATCTACTATCTACAATCCTT
CAACAATTATCTACTATCTACAATCCTT
CTTCTTATATCTACTATCTACAATCCTT
TACCATATATCTACTATCTACAATCCTT
TATCTACTATCTACTATCTACAATCCTT
TCACTTTTATCTACTATCTACAATCCTT
TTACCAATATCTACTATCTACAATCCTT
TTTCACTTATCTACTATCTACAATCCTT
NA
NA
AAACTCATCACTTTTATCTACAATCCTT
AATCCTTTCACTTTTATCTACAATCCTT
ACTCAAATCACTTTTATCTACAATCCTT
ATACATCTCACTTTTATCTACAATCCTT
ATCCTATTCACTTTTATCTACAATCCTT
CAACAATTCACTTTTATCTACAATCCTT
CTTCTTATCACTTTTATCTACAATCCTT
TACCATATCACTTTTATCTACAATCCTT
TATCTACTCACTTTTATCTACAATCCTT
TCACTTTTCACTTTTATCTACAATCCTT
TTACCAATCACTTTTATCTACAATCCTT
TTTCACTTCACTTTTATCTACAATCCTT
AAACTCATTACCAATATCTACAATCCTT
AATCCTTTTACCAATATCTACAATCCTT
ACTCAAATTACCAATATCTACAATCCTT
ATACATCTTACCAATATCTACAATCCTT
ATCCTATTTACCAATATCTACAATCCTT
CAACAATTTACCAATATCTACAATCCTT
CTTCTTATTACCAATATCTACAATCCTT
TACCATATTACCAATATCTACAATCCTT
TATCTACTTACCAATATCTACAATCCTT
TCACTTTTTACCAATATCTACAATCCTT
TTACCAATTACCAATATCTACAATCCTT
TTTCACTTTACCAATATCTACAATCCTT
AAACTCATTTCACTTATCTACAATCCTT
AATCCTTTTTCACTTATCTACAATCCTT
NA
ACTCAAATTTCACTTATCTACAATCCTT
ATACATCTTTCACTTATCTACAATCCTT
ATCCTATTTTCACTTATCTACAATCCTT
CAACAATTTTCACTTATCTACAATCCTT
CTTCTTATTTCACTTATCTACAATCCTT
TACCATATTTCACTTATCTACAATCCTT
TATCTACTTTCACTTATCTACAATCCTT
TCACTTTTTTCACTTATCTACAATCCTT
TTACCAATTTCACTTATCTACAATCCTT
TTTCACTTTTCACTTATCTACAATCCTT
AAACTCAAAACTCATCACTTTAATCCTT
AATCCTTAAACTCATCACTTTAATCCTT
ACTCAAAAAACTCATCACTTTAATCCTT
ATACATCAAACTCATCACTTTAATCCTT
ATCCTATAAACTCATCACTTTAATCCTT
CAACAATAAACTCATCACTTTAATCCTT
CTTCTTAAAACTCATCACTTTAATCCTT
TACCATAAAACTCATCACTTTAATCCTT
TATCTACAAACTCATCACTTTAATCCTT
NA
TCACTTTAAACTCATCACTTTAATCCTT
TTACCAAAAACTCATCACTTTAATCCTT
TTTCACTAAACTCATCACTTTAATCCTT
AAACTCAAATCCTTTCACTTTAATCCTT
AATCCTTAATCCTTTCACTTTAATCCTT
ACTCAAAAATCCTTTCACTTTAATCCTT
ATACATCAATCCTTTCACTTTAATCCTT
NA
ATCCTATAATCCTTTCACTTTAATCCTT
CAACAATAATCCTTTCACTTTAATCCTT
CTTCTTAAATCCTTTCACTTTAATCCTT
TACCATAAATCCTTTCACTTTAATCCTT
TATCTACAATCCTTTCACTTTAATCCTT
TCACTTTAATCCTTTCACTTTAATCCTT
TTACCAAAATCCTTTCACTTTAATCCTT
TTTCACTAATCCTTTCACTTTAATCCTT
AAACTCAACTCAAATCACTTTAATCCTT
AATCCTTACTCAAATCACTTTAATCCTT
ACTCAAAACTCAAATCACTTTAATCCTT
ATACATCACTCAAATCACTTTAATCCTT
ATCCTATACTCAAATCACTTTAATCCTT
CAACAATACTCAAATCACTTTAATCCTT
CTTCTTAACTCAAATCACTTTAATCCTT
TACCATAACTCAAATCACTTTAATCCTT
TATCTACACTCAAATCACTTTAATCCTT
TCACTTTACTCAAATCACTTTAATCCTT
TTACCAAACTCAAATCACTTTAATCCTT
TTTCACTACTCAAATCACTTTAATCCTT
AAACTCAATACATCTCACTTTAATCCTT
AATCCTTATACATCTCACTTTAATCCTT
ACTCAAAATACATCTCACTTTAATCCTT
ATACATCATACATCTCACTTTAATCCTT
ATCCTATATACATCTCACTTTAATCCTT
CAACAATATACATCTCACTTTAATCCTT
CTTCTTAATACATCTCACTTTAATCCTT
TACCATAATACATCTCACTTTAATCCTT
TATCTACATACATCTCACTTTAATCCTT
NA
NA
TCACTTTATACATCTCACTTTAATCCTT
TTACCAAATACATCTCACTTTAATCCTT
TTTCACTATACATCTCACTTTAATCCTT
AAACTCAATCCTATTCACTTTAATCCTT
AATCCTTATCCTATTCACTTTAATCCTT
ACTCAAAATCCTATTCACTTTAATCCTT
ATACATCATCCTATTCACTTTAATCCTT
ATCCTATATCCTATTCACTTTAATCCTT
CAACAATATCCTATTCACTTTAATCCTT
CTTCTTAATCCTATTCACTTTAATCCTT
TACCATAATCCTATTCACTTTAATCCTT
TATCTACATCCTATTCACTTTAATCCTT
TCACTTTATCCTATTCACTTTAATCCTT
TTACCAAATCCTATTCACTTTAATCCTT
TTTCACTATCCTATTCACTTTAATCCTT
AAACTCACAACAATTCACTTTAATCCTT
AATCCTTCAACAATTCACTTTAATCCTT
ACTCAAACAACAATTCACTTTAATCCTT
ATACATCCAACAATTCACTTTAATCCTT
ATCCTATCAACAATTCACTTTAATCCTT
CAACAATCAACAATTCACTTTAATCCTT
CTTCTTACAACAATTCACTTTAATCCTT
TACCATACAACAATTCACTTTAATCCTT
TATCTACCAACAATTCACTTTAATCCTT
NA
TCACTTTCAACAATTCACTTTAATCCTT
TTACCAACAACAATTCACTTTAATCCTT
TTTCACTCAACAATTCACTTTAATCCTT
AAACTCACTTCTTATCACTTTAATCCTT
AATCCTTCTTCTTATCACTTTAATCCTT
ACTCAAACTTCTTATCACTTTAATCCTT
ATACATCCTTCTTATCACTTTAATCCTT
ATCCTATCTTCTTATCACTTTAATCCTT
CAACAATCTTCTTATCACTTTAATCCTT
CTTCTTACTTCTTATCACTTTAATCCTT
TACCATACTTCTTATCACTTTAATCCTT
TATCTACCTTCTTATCACTTTAATCCTT
TCACTTTCTTCTTATCACTTTAATCCTT
TTACCAACTTCTTATCACTTTAATCCTT
TTTCACTCTTCTTATCACTTTAATCCTT
AAACTCATACCATATCACTTTAATCCTT
AATCCTTTACCATATCACTTTAATCCTT
ACTCAAATACCATATCACTTTAATCCTT
ATACATCTACCATATCACTTTAATCCTT
ATCCTATTACCATATCACTTTAATCCTT
CAACAATTACCATATCACTTTAATCCTT
CTTCTTATACCATATCACTTTAATCCTT
TACCATATACCATATCACTTTAATCCTT
TATCTACTACCATATCACTTTAATCCTT
TCACTTTTACCATATCACTTTAATCCTT
TTACCAATACCATATCACTTTAATCCTT
TTTCACTTACCATATCACTTTAATCCTT
AAACTCATATCTACTCACTTTAATCCTT
AATCCTTTATCTACTCACTTTAATCCTT
ACTCAAATATCTACTCACTTTAATCCTT
ATACATCTATCTACTCACTTTAATCCTT
ATCCTATTATCTACTCACTTTAATCCTT
CAACAATTATCTACTCACTTTAATCCTT
CTTCTTATATCTACTCACTTTAATCCTT
TACCATATATCTACTCACTTTAATCCTT
TATCTACTATCTACTCACTTTAATCCTT
TCACTTTTATCTACTCACTTTAATCCTT
TTACCAATATCTACTCACTTTAATCCTT
TTTCACTTATCTACTCACTTTAATCCTT
AAACTCATCACTTTTCACTTTAATCCTT
AATCCTTTCACTTTTCACTTTAATCCTT
ACTCAAATCACTTTTCACTTTAATCCTT
ATACATCTCACTTTTCACTTTAATCCTT
ATCCTATTCACTTTTCACTTTAATCCTT
CAACAATTCACTTTTCACTTTAATCCTT
CTTCTTATCACTTTTCACTTTAATCCTT
TACCATATCACTTTTCACTTTAATCCTT
NA
TATCTACTCACTTTTCACTTTAATCCTT
TCACTTTTCACTTTTCACTTTAATCCTT
TTACCAATCACTTTTCACTTTAATCCTT
TTTCACTTCACTTTTCACTTTAATCCTT
AAACTCATTACCAATCACTTTAATCCTT
AATCCTTTTACCAATCACTTTAATCCTT
NA
ACTCAAATTACCAATCACTTTAATCCTT
ATACATCTTACCAATCACTTTAATCCTT
ATCCTATTTACCAATCACTTTAATCCTT
CAACAATTTACCAATCACTTTAATCCTT
CTTCTTATTACCAATCACTTTAATCCTT
TACCATATTACCAATCACTTTAATCCTT
TATCTACTTACCAATCACTTTAATCCTT
TCACTTTTTACCAATCACTTTAATCCTT
TTACCAATTACCAATCACTTTAATCCTT
TTTCACTTTACCAATCACTTTAATCCTT
AAACTCATTTCACTTCACTTTAATCCTT
AATCCTTTTTCACTTCACTTTAATCCTT
ACTCAAATTTCACTTCACTTTAATCCTT
ATACATCTTTCACTTCACTTTAATCCTT
ATCCTATTTTCACTTCACTTTAATCCTT
CAACAATTTTCACTTCACTTTAATCCTT
CTTCTTATTTCACTTCACTTTAATCCTT
TACCATATTTCACTTCACTTTAATCCTT
TATCTACTTTCACTTCACTTTAATCCTT
TCACTTTTTTCACTTCACTTTAATCCTT
TTACCAATTTCACTTCACTTTAATCCTT
TTTCACTTTTCACTTCACTTTAATCCTT
AAACTCAAAACTCATTACCAAAATCCTT
AATCCTTAAACTCATTACCAAAATCCTT
ACTCAAAAAACTCATTACCAAAATCCTT
ATACATCAAACTCATTACCAAAATCCTT
ATCCTATAAACTCATTACCAAAATCCTT
CAACAATAAACTCATTACCAAAATCCTT
CTTCTTAAAACTCATTACCAAAATCCTT
TACCATAAAACTCATTACCAAAATCCTT
NA
NA
TATCTACAAACTCATTACCAAAATCCTT
TCACTTTAAACTCATTACCAAAATCCTT
TTACCAAAAACTCATTACCAAAATCCTT
TTTCACTAAACTCATTACCAAAATCCTT
AAACTCAAATCCTTTTACCAAAATCCTT
AATCCTTAATCCTTTTACCAAAATCCTT
ACTCAAAAATCCTTTTACCAAAATCCTT
ATACATCAATCCTTTTACCAAAATCCTT
ATCCTATAATCCTTTTACCAAAATCCTT
CAACAATAATCCTTTTACCAAAATCCTT
CTTCTTAAATCCTTTTACCAAAATCCTT
TACCATAAATCCTTTTACCAAAATCCTT
TATCTACAATCCTTTTACCAAAATCCTT
TCACTTTAATCCTTTTACCAAAATCCTT
TTACCAAAATCCTTTTACCAAAATCCTT
TTTCACTAATCCTTTTACCAAAATCCTT
AAACTCAACTCAAATTACCAAAATCCTT
AATCCTTACTCAAATTACCAAAATCCTT
ACTCAAAACTCAAATTACCAAAATCCTT
ATACATCACTCAAATTACCAAAATCCTT
ATCCTATACTCAAATTACCAAAATCCTT
CAACAATACTCAAATTACCAAAATCCTT
CTTCTTAACTCAAATTACCAAAATCCTT
NA
TACCATAACTCAAATTACCAAAATCCTT
TATCTACACTCAAATTACCAAAATCCTT
TCACTTTACTCAAATTACCAAAATCCTT
TTACCAAACTCAAATTACCAAAATCCTT
TTTCACTACTCAAATTACCAAAATCCTT
AAACTCAATACATCTTACCAAAATCCTT
AATCCTTATACATCTTACCAAAATCCTT
ACTCAAAATACATCTTACCAAAATCCTT
NA
ATACATCATACATCTTACCAAAATCCTT
ATCCTATATACATCTTACCAAAATCCTT
CAACAATATACATCTTACCAAAATCCTT
CTTCTTAATACATCTTACCAAAATCCTT
TACCATAATACATCTTACCAAAATCCTT
TATCTACATACATCTTACCAAAATCCTT
TCACTTTATACATCTTACCAAAATCCTT
TTACCAAATACATCTTACCAAAATCCTT
TTTCACTATACATCTTACCAAAATCCTT
AAACTCAATCCTATTTACCAAAATCCTT
AATCCTTATCCTATTTACCAAAATCCTT
ACTCAAAATCCTATTTACCAAAATCCTT
ATACATCATCCTATTTACCAAAATCCTT
ATCCTATATCCTATTTACCAAAATCCTT
NA
CAACAATATCCTATTTACCAAAATCCTT
CTTCTTAATCCTATTTACCAAAATCCTT
TACCATAATCCTATTTACCAAAATCCTT
TATCTACATCCTATTTACCAAAATCCTT
TCACTTTATCCTATTTACCAAAATCCTT
TTACCAAATCCTATTTACCAAAATCCTT
TTTCACTATCCTATTTACCAAAATCCTT
AAACTCACAACAATTTACCAAAATCCTT
AATCCTTCAACAATTTACCAAAATCCTT
ACTCAAACAACAATTTACCAAAATCCTT
ATACATCCAACAATTTACCAAAATCCTT
ATCCTATCAACAATTTACCAAAATCCTT
CAACAATCAACAATTTACCAAAATCCTT
CTTCTTACAACAATTTACCAAAATCCTT
TACCATACAACAATTTACCAAAATCCTT
TATCTACCAACAATTTACCAAAATCCTT
TCACTTTCAACAATTTACCAAAATCCTT
NA
TTACCAACAACAATTTACCAAAATCCTT
TTTCACTCAACAATTTACCAAAATCCTT
AAACTCACTTCTTATTACCAAAATCCTT
AATCCTTCTTCTTATTACCAAAATCCTT
ACTCAAACTTCTTATTACCAAAATCCTT
ATACATCCTTCTTATTACCAAAATCCTT
NA
ATCCTATCTTCTTATTACCAAAATCCTT
CAACAATCTTCTTATTACCAAAATCCTT
CTTCTTACTTCTTATTACCAAAATCCTT
TACCATACTTCTTATTACCAAAATCCTT
TATCTACCTTCTTATTACCAAAATCCTT
NA
TCACTTTCTTCTTATTACCAAAATCCTT
TTACCAACTTCTTATTACCAAAATCCTT
TTTCACTCTTCTTATTACCAAAATCCTT
AAACTCATACCATATTACCAAAATCCTT
AATCCTTTACCATATTACCAAAATCCTT
ACTCAAATACCATATTACCAAAATCCTT
ATACATCTACCATATTACCAAAATCCTT
ATCCTATTACCATATTACCAAAATCCTT
CAACAATTACCATATTACCAAAATCCTT
CTTCTTATACCATATTACCAAAATCCTT
TACCATATACCATATTACCAAAATCCTT
TATCTACTACCATATTACCAAAATCCTT
TCACTTTTACCATATTACCAAAATCCTT
TTACCAATACCATATTACCAAAATCCTT
TTTCACTTACCATATTACCAAAATCCTT
AAACTCATATCTACTTACCAAAATCCTT
AATCCTTTATCTACTTACCAAAATCCTT
ACTCAAATATCTACTTACCAAAATCCTT
ATACATCTATCTACTTACCAAAATCCTT
ATCCTATTATCTACTTACCAAAATCCTT
CAACAATTATCTACTTACCAAAATCCTT
CTTCTTATATCTACTTACCAAAATCCTT
TACCATATATCTACTTACCAAAATCCTT
TATCTACTATCTACTTACCAAAATCCTT
TCACTTTTATCTACTTACCAAAATCCTT
TTACCAATATCTACTTACCAAAATCCTT
TTTCACTTATCTACTTACCAAAATCCTT
AAACTCATCACTTTTTACCAAAATCCTT
NA
AATCCTTTCACTTTTTACCAAAATCCTT
ACTCAAATCACTTTTTACCAAAATCCTT
NA
NA
ATACATCTCACTTTTTACCAAAATCCTT
ATCCTATTCACTTTTTACCAAAATCCTT
CAACAATTCACTTTTTACCAAAATCCTT
CTTCTTATCACTTTTTACCAAAATCCTT
TACCATATCACTTTTTACCAAAATCCTT
TATCTACTCACTTTTTACCAAAATCCTT
NA
TCACTTTTCACTTTTTACCAAAATCCTT
TTACCAATCACTTTTTACCAAAATCCTT
TTTCACTTCACTTTTTACCAAAATCCTT
AAACTCATTACCAATTACCAAAATCCTT
AATCCTTTTACCAATTACCAAAATCCTT
ACTCAAATTACCAATTACCAAAATCCTT
ATACATCTTACCAATTACCAAAATCCTT
ATCCTATTTACCAATTACCAAAATCCTT
CAACAATTTACCAATTACCAAAATCCTT
CTTCTTATTACCAATTACCAAAATCCTT
TACCATATTACCAATTACCAAAATCCTT
TATCTACTTACCAATTACCAAAATCCTT
NA
TCACTTTTTACCAATTACCAAAATCCTT
TTACCAATTACCAATTACCAAAATCCTT
NA
TTTCACTTTACCAATTACCAAAATCCTT
AAACTCATTTCACTTTACCAAAATCCTT
AATCCTTTTTCACTTTACCAAAATCCTT
ACTCAAATTTCACTTTACCAAAATCCTT
ATACATCTTTCACTTTACCAAAATCCTT
ATCCTATTTTCACTTTACCAAAATCCTT
CAACAATTTTCACTTTACCAAAATCCTT
CTTCTTATTTCACTTTACCAAAATCCTT
TACCATATTTCACTTTACCAAAATCCTT
TATCTACTTTCACTTTACCAAAATCCTT
TCACTTTTTTCACTTTACCAAAATCCTT
TTACCAATTTCACTTTACCAAAATCCTT
TTTCACTTTTCACTTTACCAAAATCCTT
AAACTCAAAACTCATTTCACTAATCCTT
AATCCTTAAACTCATTTCACTAATCCTT
ACTCAAAAAACTCATTTCACTAATCCTT
ATACATCAAACTCATTTCACTAATCCTT
ATCCTATAAACTCATTTCACTAATCCTT
CAACAATAAACTCATTTCACTAATCCTT
CTTCTTAAAACTCATTTCACTAATCCTT
TACCATAAAACTCATTTCACTAATCCTT
TATCTACAAACTCATTTCACTAATCCTT
TCACTTTAAACTCATTTCACTAATCCTT
TTACCAAAAACTCATTTCACTAATCCTT
TTTCACTAAACTCATTTCACTAATCCTT
AAACTCAAATCCTTTTTCACTAATCCTT
AATCCTTAATCCTTTTTCACTAATCCTT
ACTCAAAAATCCTTTTTCACTAATCCTT
ATACATCAATCCTTTTTCACTAATCCTT
ATCCTATAATCCTTTTTCACTAATCCTT
CAACAATAATCCTTTTTCACTAATCCTT
CTTCTTAAATCCTTTTTCACTAATCCTT
TACCATAAATCCTTTTTCACTAATCCTT
TATCTACAATCCTTTTTCACTAATCCTT
TCACTTTAATCCTTTTTCACTAATCCTT
TTACCAAAATCCTTTTTCACTAATCCTT
TTTCACTAATCCTTTTTCACTAATCCTT
AAACTCAACTCAAATTTCACTAATCCTT
AATCCTTACTCAAATTTCACTAATCCTT
ACTCAAAACTCAAATTTCACTAATCCTT
ATACATCACTCAAATTTCACTAATCCTT
ATCCTATACTCAAATTTCACTAATCCTT
CAACAATACTCAAATTTCACTAATCCTT
CTTCTTAACTCAAATTTCACTAATCCTT
TACCATAACTCAAATTTCACTAATCCTT
TATCTACACTCAAATTTCACTAATCCTT
TCACTTTACTCAAATTTCACTAATCCTT
TTACCAAACTCAAATTTCACTAATCCTT
TTTCACTACTCAAATTTCACTAATCCTT
AAACTCAATACATCTTTCACTAATCCTT
AATCCTTATACATCTTTCACTAATCCTT
ACTCAAAATACATCTTTCACTAATCCTT
ATACATCATACATCTTTCACTAATCCTT
ATCCTATATACATCTTTCACTAATCCTT
NA
CAACAATATACATCTTTCACTAATCCTT
CTTCTTAATACATCTTTCACTAATCCTT
TACCATAATACATCTTTCACTAATCCTT
TATCTACATACATCTTTCACTAATCCTT
TCACTTTATACATCTTTCACTAATCCTT
TTACCAAATACATCTTTCACTAATCCTT
TTTCACTATACATCTTTCACTAATCCTT
AAACTCAATCCTATTTTCACTAATCCTT
AATCCTTATCCTATTTTCACTAATCCTT
ACTCAAAATCCTATTTTCACTAATCCTT
ATACATCATCCTATTTTCACTAATCCTT
ATCCTATATCCTATTTTCACTAATCCTT
CAACAATATCCTATTTTCACTAATCCTT
NA
CTTCTTAATCCTATTTTCACTAATCCTT
TACCATAATCCTATTTTCACTAATCCTT
TATCTACATCCTATTTTCACTAATCCTT
TCACTTTATCCTATTTTCACTAATCCTT
TTACCAAATCCTATTTTCACTAATCCTT
TTTCACTATCCTATTTTCACTAATCCTT
AAACTCACAACAATTTTCACTAATCCTT
AATCCTTCAACAATTTTCACTAATCCTT
ACTCAAACAACAATTTTCACTAATCCTT
ATACATCCAACAATTTTCACTAATCCTT
ATCCTATCAACAATTTTCACTAATCCTT
CAACAATCAACAATTTTCACTAATCCTT
CTTCTTACAACAATTTTCACTAATCCTT
TACCATACAACAATTTTCACTAATCCTT
TATCTACCAACAATTTTCACTAATCCTT
TCACTTTCAACAATTTTCACTAATCCTT
TTACCAACAACAATTTTCACTAATCCTT
TTTCACTCAACAATTTTCACTAATCCTT
NA
NA
AAACTCACTTCTTATTTCACTAATCCTT
AATCCTTCTTCTTATTTCACTAATCCTT
ACTCAAACTTCTTATTTCACTAATCCTT
ATACATCCTTCTTATTTCACTAATCCTT
ATCCTATCTTCTTATTTCACTAATCCTT
CAACAATCTTCTTATTTCACTAATCCTT
CTTCTTACTTCTTATTTCACTAATCCTT
TACCATACTTCTTATTTCACTAATCCTT
TATCTACCTTCTTATTTCACTAATCCTT
TCACTTTCTTCTTATTTCACTAATCCTT
TTACCAACTTCTTATTTCACTAATCCTT
TTTCACTCTTCTTATTTCACTAATCCTT
AAACTCATACCATATTTCACTAATCCTT
AATCCTTTACCATATTTCACTAATCCTT
ACTCAAATACCATATTTCACTAATCCTT
ATACATCTACCATATTTCACTAATCCTT
ATCCTATTACCATATTTCACTAATCCTT
CAACAATTACCATATTTCACTAATCCTT
CTTCTTATACCATATTTCACTAATCCTT
TACCATATACCATATTTCACTAATCCTT
TATCTACTACCATATTTCACTAATCCTT
NA
TCACTTTTACCATATTTCACTAATCCTT
TTACCAATACCATATTTCACTAATCCTT
TTTCACTTACCATATTTCACTAATCCTT
AAACTCATATCTACTTTCACTAATCCTT
AATCCTTTATCTACTTTCACTAATCCTT
ACTCAAATATCTACTTTCACTAATCCTT
ATACATCTATCTACTTTCACTAATCCTT
ATCCTATTATCTACTTTCACTAATCCTT
CAACAATTATCTACTTTCACTAATCCTT
CTTCTTATATCTACTTTCACTAATCCTT
TACCATATATCTACTTTCACTAATCCTT
TATCTACTATCTACTTTCACTAATCCTT
TCACTTTTATCTACTTTCACTAATCCTT
TTACCAATATCTACTTTCACTAATCCTT
TTTCACTTATCTACTTTCACTAATCCTT
AAACTCATCACTTTTTTCACTAATCCTT
AATCCTTTCACTTTTTTCACTAATCCTT
ACTCAAATCACTTTTTTCACTAATCCTT
ATACATCTCACTTTTTTCACTAATCCTT
ATCCTATTCACTTTTTTCACTAATCCTT
CAACAATTCACTTTTTTCACTAATCCTT
CTTCTTATCACTTTTTTCACTAATCCTT
TACCATATCACTTTTTTCACTAATCCTT
TATCTACTCACTTTTTTCACTAATCCTT
TCACTTTTCACTTTTTTCACTAATCCTT
TTACCAATCACTTTTTTCACTAATCCTT
NA
TTTCACTTCACTTTTTTCACTAATCCTT
AAACTCATTACCAATTTCACTAATCCTT
AATCCTTTTACCAATTTCACTAATCCTT
ACTCAAATTACCAATTTCACTAATCCTT
ATACATCTTACCAATTTCACTAATCCTT
ATCCTATTTACCAATTTCACTAATCCTT
CAACAATTTACCAATTTCACTAATCCTT
CTTCTTATTACCAATTTCACTAATCCTT
TACCATATTACCAATTTCACTAATCCTT
TATCTACTTACCAATTTCACTAATCCTT
TCACTTTTTACCAATTTCACTAATCCTT
TTACCAATTACCAATTTCACTAATCCTT
TTTCACTTTACCAATTTCACTAATCCTT
AAACTCATTTCACTTTTCACTAATCCTT
NA
AATCCTTTTTCACTTTTCACTAATCCTT
ACTCAAATTTCACTTTTCACTAATCCTT
ATACATCTTTCACTTTTCACTAATCCTT
ATCCTATTTTCACTTTTCACTAATCCTT
CAACAATTTTCACTTTTCACTAATCCTT
CTTCTTATTTCACTTTTCACTAATCCTT
TACCATATTTCACTTTTCACTAATCCTT
TATCTACTTTCACTTTTCACTAATCCTT
TCACTTTTTTCACTTTTCACTAATCCTT
TTACCAATTTCACTTTTCACTAATCCTT
TTTCACTTTTCACTTTTCACTAATCCTT
AAACTCAAAACTCAAAACTCAACTCAAA
NA
AATCCTTAAACTCAAAACTCAACTCAAA
ACTCAAAAAACTCAAAACTCAACTCAAA
NA
ATACATCAAACTCAAAACTCAACTCAAA
ATCCTATAAACTCAAAACTCAACTCAAA
CAACAATAAACTCAAAACTCAACTCAAA
CTTCTTAAAACTCAAAACTCAACTCAAA
TACCATAAAACTCAAAACTCAACTCAAA
TATCTACAAACTCAAAACTCAACTCAAA
TCACTTTAAACTCAAAACTCAACTCAAA
TTACCAAAAACTCAAAACTCAACTCAAA
TTTCACTAAACTCAAAACTCAACTCAAA
AAACTCAAATCCTTAAACTCAACTCAAA
AATCCTTAATCCTTAAACTCAACTCAAA
ACTCAAAAATCCTTAAACTCAACTCAAA
ATACATCAATCCTTAAACTCAACTCAAA
ATCCTATAATCCTTAAACTCAACTCAAA
CAACAATAATCCTTAAACTCAACTCAAA
CTTCTTAAATCCTTAAACTCAACTCAAA
TACCATAAATCCTTAAACTCAACTCAAA
TATCTACAATCCTTAAACTCAACTCAAA
TCACTTTAATCCTTAAACTCAACTCAAA
TTACCAAAATCCTTAAACTCAACTCAAA
TTTCACTAATCCTTAAACTCAACTCAAA
AAACTCAACTCAAAAAACTCAACTCAAA
AATCCTTACTCAAAAAACTCAACTCAAA
ACTCAAAACTCAAAAAACTCAACTCAAA
ATACATCACTCAAAAAACTCAACTCAAA
ATCCTATACTCAAAAAACTCAACTCAAA
CAACAATACTCAAAAAACTCAACTCAAA
CTTCTTAACTCAAAAAACTCAACTCAAA
TACCATAACTCAAAAAACTCAACTCAAA
TATCTACACTCAAAAAACTCAACTCAAA
NA
NA
TCACTTTACTCAAAAAACTCAACTCAAA
TTACCAAACTCAAAAAACTCAACTCAAA
TTTCACTACTCAAAAAACTCAACTCAAA
AAACTCAATACATCAAACTCAACTCAAA
AATCCTTATACATCAAACTCAACTCAAA
ACTCAAAATACATCAAACTCAACTCAAA
ATACATCATACATCAAACTCAACTCAAA
ATCCTATATACATCAAACTCAACTCAAA
CAACAATATACATCAAACTCAACTCAAA
CTTCTTAATACATCAAACTCAACTCAAA
TACCATAATACATCAAACTCAACTCAAA
TATCTACATACATCAAACTCAACTCAAA
TCACTTTATACATCAAACTCAACTCAAA
TTACCAAATACATCAAACTCAACTCAAA
TTTCACTATACATCAAACTCAACTCAAA
AAACTCAATCCTATAAACTCAACTCAAA
AATCCTTATCCTATAAACTCAACTCAAA
ACTCAAAATCCTATAAACTCAACTCAAA
ATACATCATCCTATAAACTCAACTCAAA
ATCCTATATCCTATAAACTCAACTCAAA
NA
CAACAATATCCTATAAACTCAACTCAAA
CTTCTTAATCCTATAAACTCAACTCAAA
TACCATAATCCTATAAACTCAACTCAAA
TATCTACATCCTATAAACTCAACTCAAA
TCACTTTATCCTATAAACTCAACTCAAA
TTACCAAATCCTATAAACTCAACTCAAA
TTTCACTATCCTATAAACTCAACTCAAA
AAACTCACAACAATAAACTCAACTCAAA
AATCCTTCAACAATAAACTCAACTCAAA
ACTCAAACAACAATAAACTCAACTCAAA
ATACATCCAACAATAAACTCAACTCAAA
ATCCTATCAACAATAAACTCAACTCAAA
NA
CAACAATCAACAATAAACTCAACTCAAA
CTTCTTACAACAATAAACTCAACTCAAA
TACCATACAACAATAAACTCAACTCAAA
TATCTACCAACAATAAACTCAACTCAAA
TCACTTTCAACAATAAACTCAACTCAAA
TTACCAACAACAATAAACTCAACTCAAA
TTTCACTCAACAATAAACTCAACTCAAA
AAACTCACTTCTTAAAACTCAACTCAAA
AATCCTTCTTCTTAAAACTCAACTCAAA
ACTCAAACTTCTTAAAACTCAACTCAAA
ATACATCCTTCTTAAAACTCAACTCAAA
ATCCTATCTTCTTAAAACTCAACTCAAA
CAACAATCTTCTTAAAACTCAACTCAAA
CTTCTTACTTCTTAAAACTCAACTCAAA
NA
TACCATACTTCTTAAAACTCAACTCAAA
TATCTACCTTCTTAAAACTCAACTCAAA
TCACTTTCTTCTTAAAACTCAACTCAAA
NA
TTACCAACTTCTTAAAACTCAACTCAAA
TTTCACTCTTCTTAAAACTCAACTCAAA
AAACTCATACCATAAAACTCAACTCAAA
AATCCTTTACCATAAAACTCAACTCAAA
ACTCAAATACCATAAAACTCAACTCAAA
ATACATCTACCATAAAACTCAACTCAAA
ATCCTATTACCATAAAACTCAACTCAAA
CAACAATTACCATAAAACTCAACTCAAA
CTTCTTATACCATAAAACTCAACTCAAA
TACCATATACCATAAAACTCAACTCAAA
TATCTACTACCATAAAACTCAACTCAAA
TCACTTTTACCATAAAACTCAACTCAAA
TTACCAATACCATAAAACTCAACTCAAA
TTTCACTTACCATAAAACTCAACTCAAA
AAACTCATATCTACAAACTCAACTCAAA
AATCCTTTATCTACAAACTCAACTCAAA
ACTCAAATATCTACAAACTCAACTCAAA
ATACATCTATCTACAAACTCAACTCAAA
ATCCTATTATCTACAAACTCAACTCAAA
CAACAATTATCTACAAACTCAACTCAAA
CTTCTTATATCTACAAACTCAACTCAAA
TACCATATATCTACAAACTCAACTCAAA
NA
TATCTACTATCTACAAACTCAACTCAAA
TCACTTTTATCTACAAACTCAACTCAAA
TTACCAATATCTACAAACTCAACTCAAA
TTTCACTTATCTACAAACTCAACTCAAA
AAACTCATCACTTTAAACTCAACTCAAA
AATCCTTTCACTTTAAACTCAACTCAAA
ACTCAAATCACTTTAAACTCAACTCAAA
ATACATCTCACTTTAAACTCAACTCAAA
ATCCTATTCACTTTAAACTCAACTCAAA
CAACAATTCACTTTAAACTCAACTCAAA
CTTCTTATCACTTTAAACTCAACTCAAA
TACCATATCACTTTAAACTCAACTCAAA
TATCTACTCACTTTAAACTCAACTCAAA
TCACTTTTCACTTTAAACTCAACTCAAA
TTACCAATCACTTTAAACTCAACTCAAA
TTTCACTTCACTTTAAACTCAACTCAAA
AAACTCATTACCAAAAACTCAACTCAAA
AATCCTTTTACCAAAAACTCAACTCAAA
ACTCAAATTACCAAAAACTCAACTCAAA
ATACATCTTACCAAAAACTCAACTCAAA
ATCCTATTTACCAAAAACTCAACTCAAA
CAACAATTTACCAAAAACTCAACTCAAA
CTTCTTATTACCAAAAACTCAACTCAAA
TACCATATTACCAAAAACTCAACTCAAA
TATCTACTTACCAAAAACTCAACTCAAA
TCACTTTTTACCAAAAACTCAACTCAAA
TTACCAATTACCAAAAACTCAACTCAAA
TTTCACTTTACCAAAAACTCAACTCAAA
AAACTCATTTCACTAAACTCAACTCAAA
AATCCTTTTTCACTAAACTCAACTCAAA
ACTCAAATTTCACTAAACTCAACTCAAA
ATACATCTTTCACTAAACTCAACTCAAA
ATCCTATTTTCACTAAACTCAACTCAAA
CAACAATTTTCACTAAACTCAACTCAAA
NA
NA
CTTCTTATTTCACTAAACTCAACTCAAA
TACCATATTTCACTAAACTCAACTCAAA
TATCTACTTTCACTAAACTCAACTCAAA
TCACTTTTTTCACTAAACTCAACTCAAA
TTACCAATTTCACTAAACTCAACTCAAA
TTTCACTTTTCACTAAACTCAACTCAAA
AAACTCAAAACTCAAATCCTTACTCAAA
AATCCTTAAACTCAAATCCTTACTCAAA
ACTCAAAAAACTCAAATCCTTACTCAAA
ATACATCAAACTCAAATCCTTACTCAAA
ATCCTATAAACTCAAATCCTTACTCAAA
CAACAATAAACTCAAATCCTTACTCAAA
CTTCTTAAAACTCAAATCCTTACTCAAA
TACCATAAAACTCAAATCCTTACTCAAA
TATCTACAAACTCAAATCCTTACTCAAA
TCACTTTAAACTCAAATCCTTACTCAAA
TTACCAAAAACTCAAATCCTTACTCAAA
TTTCACTAAACTCAAATCCTTACTCAAA
AAACTCAAATCCTTAATCCTTACTCAAA
NA
AATCCTTAATCCTTAATCCTTACTCAAA
ACTCAAAAATCCTTAATCCTTACTCAAA
ATACATCAATCCTTAATCCTTACTCAAA
ATCCTATAATCCTTAATCCTTACTCAAA
CAACAATAATCCTTAATCCTTACTCAAA
CTTCTTAAATCCTTAATCCTTACTCAAA
TACCATAAATCCTTAATCCTTACTCAAA
TATCTACAATCCTTAATCCTTACTCAAA
TCACTTTAATCCTTAATCCTTACTCAAA
TTACCAAAATCCTTAATCCTTACTCAAA
TTTCACTAATCCTTAATCCTTACTCAAA
AAACTCAACTCAAAAATCCTTACTCAAA
AATCCTTACTCAAAAATCCTTACTCAAA
ACTCAAAACTCAAAAATCCTTACTCAAA
ATACATCACTCAAAAATCCTTACTCAAA
ATCCTATACTCAAAAATCCTTACTCAAA
CAACAATACTCAAAAATCCTTACTCAAA
CTTCTTAACTCAAAAATCCTTACTCAAA
TACCATAACTCAAAAATCCTTACTCAAA
TATCTACACTCAAAAATCCTTACTCAAA
TCACTTTACTCAAAAATCCTTACTCAAA
TTACCAAACTCAAAAATCCTTACTCAAA
TTTCACTACTCAAAAATCCTTACTCAAA
AAACTCAATACATCAATCCTTACTCAAA
AATCCTTATACATCAATCCTTACTCAAA
ACTCAAAATACATCAATCCTTACTCAAA
ATACATCATACATCAATCCTTACTCAAA
ATCCTATATACATCAATCCTTACTCAAA
NA
CAACAATATACATCAATCCTTACTCAAA
CTTCTTAATACATCAATCCTTACTCAAA
TACCATAATACATCAATCCTTACTCAAA
TATCTACATACATCAATCCTTACTCAAA
TCACTTTATACATCAATCCTTACTCAAA
TTACCAAATACATCAATCCTTACTCAAA
TTTCACTATACATCAATCCTTACTCAAA
AAACTCAATCCTATAATCCTTACTCAAA
AATCCTTATCCTATAATCCTTACTCAAA
ACTCAAAATCCTATAATCCTTACTCAAA
ATACATCATCCTATAATCCTTACTCAAA
ATCCTATATCCTATAATCCTTACTCAAA
CAACAATATCCTATAATCCTTACTCAAA
CTTCTTAATCCTATAATCCTTACTCAAA
TACCATAATCCTATAATCCTTACTCAAA
TATCTACATCCTATAATCCTTACTCAAA
TCACTTTATCCTATAATCCTTACTCAAA
TTACCAAATCCTATAATCCTTACTCAAA
TTTCACTATCCTATAATCCTTACTCAAA
AAACTCACAACAATAATCCTTACTCAAA
AATCCTTCAACAATAATCCTTACTCAAA
ACTCAAACAACAATAATCCTTACTCAAA
ATACATCCAACAATAATCCTTACTCAAA
ATCCTATCAACAATAATCCTTACTCAAA
CAACAATCAACAATAATCCTTACTCAAA
NA
CTTCTTACAACAATAATCCTTACTCAAA
TACCATACAACAATAATCCTTACTCAAA
TATCTACCAACAATAATCCTTACTCAAA
TCACTTTCAACAATAATCCTTACTCAAA
TTACCAACAACAATAATCCTTACTCAAA
TTTCACTCAACAATAATCCTTACTCAAA
AAACTCACTTCTTAAATCCTTACTCAAA
AATCCTTCTTCTTAAATCCTTACTCAAA
ACTCAAACTTCTTAAATCCTTACTCAAA
ATACATCCTTCTTAAATCCTTACTCAAA
ATCCTATCTTCTTAAATCCTTACTCAAA
CAACAATCTTCTTAAATCCTTACTCAAA
CTTCTTACTTCTTAAATCCTTACTCAAA
TACCATACTTCTTAAATCCTTACTCAAA
TATCTACCTTCTTAAATCCTTACTCAAA
TCACTTTCTTCTTAAATCCTTACTCAAA
TTACCAACTTCTTAAATCCTTACTCAAA
TTTCACTCTTCTTAAATCCTTACTCAAA
AAACTCATACCATAAATCCTTACTCAAA
AATCCTTTACCATAAATCCTTACTCAAA
ACTCAAATACCATAAATCCTTACTCAAA
ATACATCTACCATAAATCCTTACTCAAA
ATCCTATTACCATAAATCCTTACTCAAA
CAACAATTACCATAAATCCTTACTCAAA
CTTCTTATACCATAAATCCTTACTCAAA
TACCATATACCATAAATCCTTACTCAAA
TATCTACTACCATAAATCCTTACTCAAA
TCACTTTTACCATAAATCCTTACTCAAA
TTACCAATACCATAAATCCTTACTCAAA
TTTCACTTACCATAAATCCTTACTCAAA
AAACTCATATCTACAATCCTTACTCAAA
AATCCTTTATCTACAATCCTTACTCAAA
ACTCAAATATCTACAATCCTTACTCAAA
ATACATCTATCTACAATCCTTACTCAAA
ATCCTATTATCTACAATCCTTACTCAAA
NA
NA
CAACAATTATCTACAATCCTTACTCAAA
CTTCTTATATCTACAATCCTTACTCAAA
NA
TACCATATATCTACAATCCTTACTCAAA
TATCTACTATCTACAATCCTTACTCAAA
TCACTTTTATCTACAATCCTTACTCAAA
TTACCAATATCTACAATCCTTACTCAAA
TTTCACTTATCTACAATCCTTACTCAAA
AAACTCATCACTTTAATCCTTACTCAAA
AATCCTTTCACTTTAATCCTTACTCAAA
ACTCAAATCACTTTAATCCTTACTCAAA
ATACATCTCACTTTAATCCTTACTCAAA
ATCCTATTCACTTTAATCCTTACTCAAA
CAACAATTCACTTTAATCCTTACTCAAA
CTTCTTATCACTTTAATCCTTACTCAAA
TACCATATCACTTTAATCCTTACTCAAA
TATCTACTCACTTTAATCCTTACTCAAA
TCACTTTTCACTTTAATCCTTACTCAAA
NA
TTACCAATCACTTTAATCCTTACTCAAA
TTTCACTTCACTTTAATCCTTACTCAAA
AAACTCATTACCAAAATCCTTACTCAAA
AATCCTTTTACCAAAATCCTTACTCAAA
ACTCAAATTACCAAAATCCTTACTCAAA
ATACATCTTACCAAAATCCTTACTCAAA
ATCCTATTTACCAAAATCCTTACTCAAA
CAACAATTTACCAAAATCCTTACTCAAA
CTTCTTATTACCAAAATCCTTACTCAAA
TACCATATTACCAAAATCCTTACTCAAA
TATCTACTTACCAAAATCCTTACTCAAA
TCACTTTTTACCAAAATCCTTACTCAAA
TTACCAATTACCAAAATCCTTACTCAAA
TTTCACTTTACCAAAATCCTTACTCAAA
AAACTCATTTCACTAATCCTTACTCAAA
AATCCTTTTTCACTAATCCTTACTCAAA
ACTCAAATTTCACTAATCCTTACTCAAA
NA
ATACATCTTTCACTAATCCTTACTCAAA
ATCCTATTTTCACTAATCCTTACTCAAA
CAACAATTTTCACTAATCCTTACTCAAA
CTTCTTATTTCACTAATCCTTACTCAAA
TACCATATTTCACTAATCCTTACTCAAA
TATCTACTTTCACTAATCCTTACTCAAA
TCACTTTTTTCACTAATCCTTACTCAAA
TTACCAATTTCACTAATCCTTACTCAAA
TTTCACTTTTCACTAATCCTTACTCAAA
AAACTCAAAACTCAACTCAAAACTCAAA
AATCCTTAAACTCAACTCAAAACTCAAA
NA
ACTCAAAAAACTCAACTCAAAACTCAAA
ATACATCAAACTCAACTCAAAACTCAAA
ATCCTATAAACTCAACTCAAAACTCAAA
CAACAATAAACTCAACTCAAAACTCAAA
CTTCTTAAAACTCAACTCAAAACTCAAA
TACCATAAAACTCAACTCAAAACTCAAA
TATCTACAAACTCAACTCAAAACTCAAA
TCACTTTAAACTCAACTCAAAACTCAAA
TTACCAAAAACTCAACTCAAAACTCAAA
NA
TTTCACTAAACTCAACTCAAAACTCAAA
AAACTCAAATCCTTACTCAAAACTCAAA
AATCCTTAATCCTTACTCAAAACTCAAA
ACTCAAAAATCCTTACTCAAAACTCAAA
ATACATCAATCCTTACTCAAAACTCAAA
ATCCTATAATCCTTACTCAAAACTCAAA
CAACAATAATCCTTACTCAAAACTCAAA
CTTCTTAAATCCTTACTCAAAACTCAAA
TACCATAAATCCTTACTCAAAACTCAAA
TATCTACAATCCTTACTCAAAACTCAAA
TCACTTTAATCCTTACTCAAAACTCAAA
TTACCAAAATCCTTACTCAAAACTCAAA
TTTCACTAATCCTTACTCAAAACTCAAA
AAACTCAACTCAAAACTCAAAACTCAAA
NA
AATCCTTACTCAAAACTCAAAACTCAAA
ACTCAAAACTCAAAACTCAAAACTCAAA
ATACATCACTCAAAACTCAAAACTCAAA
ATCCTATACTCAAAACTCAAAACTCAAA
CAACAATACTCAAAACTCAAAACTCAAA
CTTCTTAACTCAAAACTCAAAACTCAAA
TACCATAACTCAAAACTCAAAACTCAAA
TATCTACACTCAAAACTCAAAACTCAAA
TCACTTTACTCAAAACTCAAAACTCAAA
TTACCAAACTCAAAACTCAAAACTCAAA
TTTCACTACTCAAAACTCAAAACTCAAA
AAACTCAATACATCACTCAAAACTCAAA
AATCCTTATACATCACTCAAAACTCAAA
ACTCAAAATACATCACTCAAAACTCAAA
ATACATCATACATCACTCAAAACTCAAA
ATCCTATATACATCACTCAAAACTCAAA
CAACAATATACATCACTCAAAACTCAAA
CTTCTTAATACATCACTCAAAACTCAAA
TACCATAATACATCACTCAAAACTCAAA
TATCTACATACATCACTCAAAACTCAAA
TCACTTTATACATCACTCAAAACTCAAA
TTACCAAATACATCACTCAAAACTCAAA
TTTCACTATACATCACTCAAAACTCAAA
AAACTCAATCCTATACTCAAAACTCAAA
AATCCTTATCCTATACTCAAAACTCAAA
ACTCAAAATCCTATACTCAAAACTCAAA
ATACATCATCCTATACTCAAAACTCAAA
ATCCTATATCCTATACTCAAAACTCAAA
CAACAATATCCTATACTCAAAACTCAAA
CTTCTTAATCCTATACTCAAAACTCAAA
TACCATAATCCTATACTCAAAACTCAAA
TATCTACATCCTATACTCAAAACTCAAA
TCACTTTATCCTATACTCAAAACTCAAA
TTACCAAATCCTATACTCAAAACTCAAA
TTTCACTATCCTATACTCAAAACTCAAA
AAACTCACAACAATACTCAAAACTCAAA
NA
NA
AATCCTTCAACAATACTCAAAACTCAAA
ACTCAAACAACAATACTCAAAACTCAAA
ATACATCCAACAATACTCAAAACTCAAA
ATCCTATCAACAATACTCAAAACTCAAA
CAACAATCAACAATACTCAAAACTCAAA
CTTCTTACAACAATACTCAAAACTCAAA
TACCATACAACAATACTCAAAACTCAAA
TATCTACCAACAATACTCAAAACTCAAA
NA
TCACTTTCAACAATACTCAAAACTCAAA
TTACCAACAACAATACTCAAAACTCAAA
TTTCACTCAACAATACTCAAAACTCAAA
AAACTCACTTCTTAACTCAAAACTCAAA
AATCCTTCTTCTTAACTCAAAACTCAAA
ACTCAAACTTCTTAACTCAAAACTCAAA
ATACATCCTTCTTAACTCAAAACTCAAA
ATCCTATCTTCTTAACTCAAAACTCAAA
NA
CAACAATCTTCTTAACTCAAAACTCAAA
CTTCTTACTTCTTAACTCAAAACTCAAA
TACCATACTTCTTAACTCAAAACTCAAA
TATCTACCTTCTTAACTCAAAACTCAAA
TCACTTTCTTCTTAACTCAAAACTCAAA
TTACCAACTTCTTAACTCAAAACTCAAA
TTTCACTCTTCTTAACTCAAAACTCAAA
AAACTCATACCATAACTCAAAACTCAAA
AATCCTTTACCATAACTCAAAACTCAAA
ACTCAAATACCATAACTCAAAACTCAAA
ATACATCTACCATAACTCAAAACTCAAA
ATCCTATTACCATAACTCAAAACTCAAA
CAACAATTACCATAACTCAAAACTCAAA
CTTCTTATACCATAACTCAAAACTCAAA
TACCATATACCATAACTCAAAACTCAAA
TATCTACTACCATAACTCAAAACTCAAA
TCACTTTTACCATAACTCAAAACTCAAA
TTACCAATACCATAACTCAAAACTCAAA
TTTCACTTACCATAACTCAAAACTCAAA
AAACTCATATCTACACTCAAAACTCAAA
AATCCTTTATCTACACTCAAAACTCAAA
ACTCAAATATCTACACTCAAAACTCAAA
ATACATCTATCTACACTCAAAACTCAAA
ATCCTATTATCTACACTCAAAACTCAAA
CAACAATTATCTACACTCAAAACTCAAA
CTTCTTATATCTACACTCAAAACTCAAA
TACCATATATCTACACTCAAAACTCAAA
TATCTACTATCTACACTCAAAACTCAAA
TCACTTTTATCTACACTCAAAACTCAAA
TTACCAATATCTACACTCAAAACTCAAA
NA
TTTCACTTATCTACACTCAAAACTCAAA
AAACTCATCACTTTACTCAAAACTCAAA
AATCCTTTCACTTTACTCAAAACTCAAA
ACTCAAATCACTTTACTCAAAACTCAAA
ATACATCTCACTTTACTCAAAACTCAAA
ATCCTATTCACTTTACTCAAAACTCAAA
CAACAATTCACTTTACTCAAAACTCAAA
CTTCTTATCACTTTACTCAAAACTCAAA
TACCATATCACTTTACTCAAAACTCAAA
TATCTACTCACTTTACTCAAAACTCAAA
TCACTTTTCACTTTACTCAAAACTCAAA
TTACCAATCACTTTACTCAAAACTCAAA
TTTCACTTCACTTTACTCAAAACTCAAA
AAACTCATTACCAAACTCAAAACTCAAA
AATCCTTTTACCAAACTCAAAACTCAAA
ACTCAAATTACCAAACTCAAAACTCAAA
ATACATCTTACCAAACTCAAAACTCAAA
ATCCTATTTACCAAACTCAAAACTCAAA
CAACAATTTACCAAACTCAAAACTCAAA
CTTCTTATTACCAAACTCAAAACTCAAA
TACCATATTACCAAACTCAAAACTCAAA
TATCTACTTACCAAACTCAAAACTCAAA
TCACTTTTTACCAAACTCAAAACTCAAA
NA
TTACCAATTACCAAACTCAAAACTCAAA
TTTCACTTTACCAAACTCAAAACTCAAA
AAACTCATTTCACTACTCAAAACTCAAA
AATCCTTTTTCACTACTCAAAACTCAAA
ACTCAAATTTCACTACTCAAAACTCAAA
ATACATCTTTCACTACTCAAAACTCAAA
ATCCTATTTTCACTACTCAAAACTCAAA
NA
CAACAATTTTCACTACTCAAAACTCAAA
CTTCTTATTTCACTACTCAAAACTCAAA
TACCATATTTCACTACTCAAAACTCAAA
TATCTACTTTCACTACTCAAAACTCAAA
TCACTTTTTTCACTACTCAAAACTCAAA
TTACCAATTTCACTACTCAAAACTCAAA
TTTCACTTTTCACTACTCAAAACTCAAA
AAACTCAAAACTCAATACATCACTCAAA
AATCCTTAAACTCAATACATCACTCAAA
ACTCAAAAAACTCAATACATCACTCAAA
ATACATCAAACTCAATACATCACTCAAA
ATCCTATAAACTCAATACATCACTCAAA
CAACAATAAACTCAATACATCACTCAAA
CTTCTTAAAACTCAATACATCACTCAAA
TACCATAAAACTCAATACATCACTCAAA
TATCTACAAACTCAATACATCACTCAAA
TCACTTTAAACTCAATACATCACTCAAA
TTACCAAAAACTCAATACATCACTCAAA
TTTCACTAAACTCAATACATCACTCAAA
AAACTCAAATCCTTATACATCACTCAAA
AATCCTTAATCCTTATACATCACTCAAA
ACTCAAAAATCCTTATACATCACTCAAA
ATACATCAATCCTTATACATCACTCAAA
ATCCTATAATCCTTATACATCACTCAAA
CAACAATAATCCTTATACATCACTCAAA
CTTCTTAAATCCTTATACATCACTCAAA
TACCATAAATCCTTATACATCACTCAAA
TATCTACAATCCTTATACATCACTCAAA
TCACTTTAATCCTTATACATCACTCAAA
NA
NA
TTACCAAAATCCTTATACATCACTCAAA
TTTCACTAATCCTTATACATCACTCAAA
AAACTCAACTCAAAATACATCACTCAAA
AATCCTTACTCAAAATACATCACTCAAA
ACTCAAAACTCAAAATACATCACTCAAA
ATACATCACTCAAAATACATCACTCAAA
ATCCTATACTCAAAATACATCACTCAAA
CAACAATACTCAAAATACATCACTCAAA
CTTCTTAACTCAAAATACATCACTCAAA
TACCATAACTCAAAATACATCACTCAAA
TATCTACACTCAAAATACATCACTCAAA
NA
TCACTTTACTCAAAATACATCACTCAAA
TTACCAAACTCAAAATACATCACTCAAA
TTTCACTACTCAAAATACATCACTCAAA
AAACTCAATACATCATACATCACTCAAA
NA
AATCCTTATACATCATACATCACTCAAA
ACTCAAAATACATCATACATCACTCAAA
ATACATCATACATCATACATCACTCAAA
ATCCTATATACATCATACATCACTCAAA
CAACAATATACATCATACATCACTCAAA
CTTCTTAATACATCATACATCACTCAAA
TACCATAATACATCATACATCACTCAAA
TATCTACATACATCATACATCACTCAAA
TCACTTTATACATCATACATCACTCAAA
TTACCAAATACATCATACATCACTCAAA
TTTCACTATACATCATACATCACTCAAA
NA
AAACTCAATCCTATATACATCACTCAAA
AATCCTTATCCTATATACATCACTCAAA
ACTCAAAATCCTATATACATCACTCAAA
ATACATCATCCTATATACATCACTCAAA
ATCCTATATCCTATATACATCACTCAAA
CAACAATATCCTATATACATCACTCAAA
CTTCTTAATCCTATATACATCACTCAAA
TACCATAATCCTATATACATCACTCAAA
TATCTACATCCTATATACATCACTCAAA
TCACTTTATCCTATATACATCACTCAAA
TTACCAAATCCTATATACATCACTCAAA
TTTCACTATCCTATATACATCACTCAAA
AAACTCACAACAATATACATCACTCAAA
AATCCTTCAACAATATACATCACTCAAA
ACTCAAACAACAATATACATCACTCAAA
ATACATCCAACAATATACATCACTCAAA
ATCCTATCAACAATATACATCACTCAAA
CAACAATCAACAATATACATCACTCAAA
CTTCTTACAACAATATACATCACTCAAA
NA
TACCATACAACAATATACATCACTCAAA
TATCTACCAACAATATACATCACTCAAA
TCACTTTCAACAATATACATCACTCAAA
TTACCAACAACAATATACATCACTCAAA
TTTCACTCAACAATATACATCACTCAAA
AAACTCACTTCTTAATACATCACTCAAA
AATCCTTCTTCTTAATACATCACTCAAA
ACTCAAACTTCTTAATACATCACTCAAA
ATACATCCTTCTTAATACATCACTCAAA
ATCCTATCTTCTTAATACATCACTCAAA
CAACAATCTTCTTAATACATCACTCAAA
CTTCTTACTTCTTAATACATCACTCAAA
TACCATACTTCTTAATACATCACTCAAA
TATCTACCTTCTTAATACATCACTCAAA
TCACTTTCTTCTTAATACATCACTCAAA
TTACCAACTTCTTAATACATCACTCAAA
TTTCACTCTTCTTAATACATCACTCAAA
AAACTCATACCATAATACATCACTCAAA
AATCCTTTACCATAATACATCACTCAAA
ACTCAAATACCATAATACATCACTCAAA
ATACATCTACCATAATACATCACTCAAA
ATCCTATTACCATAATACATCACTCAAA
NA
CAACAATTACCATAATACATCACTCAAA
CTTCTTATACCATAATACATCACTCAAA
TACCATATACCATAATACATCACTCAAA
TATCTACTACCATAATACATCACTCAAA
TCACTTTTACCATAATACATCACTCAAA
TTACCAATACCATAATACATCACTCAAA
TTTCACTTACCATAATACATCACTCAAA
AAACTCATATCTACATACATCACTCAAA
AATCCTTTATCTACATACATCACTCAAA
ACTCAAATATCTACATACATCACTCAAA
ATACATCTATCTACATACATCACTCAAA
ATCCTATTATCTACATACATCACTCAAA
CAACAATTATCTACATACATCACTCAAA
CTTCTTATATCTACATACATCACTCAAA
TACCATATATCTACATACATCACTCAAA
TATCTACTATCTACATACATCACTCAAA
TCACTTTTATCTACATACATCACTCAAA
TTACCAATATCTACATACATCACTCAAA
TTTCACTTATCTACATACATCACTCAAA
AAACTCATCACTTTATACATCACTCAAA
AATCCTTTCACTTTATACATCACTCAAA
ACTCAAATCACTTTATACATCACTCAAA
ATACATCTCACTTTATACATCACTCAAA
ATCCTATTCACTTTATACATCACTCAAA
CAACAATTCACTTTATACATCACTCAAA
CTTCTTATCACTTTATACATCACTCAAA
TACCATATCACTTTATACATCACTCAAA
TATCTACTCACTTTATACATCACTCAAA
TCACTTTTCACTTTATACATCACTCAAA
TTACCAATCACTTTATACATCACTCAAA
TTTCACTTCACTTTATACATCACTCAAA
AAACTCATTACCAAATACATCACTCAAA
AATCCTTTTACCAAATACATCACTCAAA
ACTCAAATTACCAAATACATCACTCAAA
ATACATCTTACCAAATACATCACTCAAA
ATCCTATTTACCAAATACATCACTCAAA
CAACAATTTACCAAATACATCACTCAAA
CTTCTTATTACCAAATACATCACTCAAA
NA
NA
TACCATATTACCAAATACATCACTCAAA
TATCTACTTACCAAATACATCACTCAAA
TCACTTTTTACCAAATACATCACTCAAA
TTACCAATTACCAAATACATCACTCAAA
TTTCACTTTACCAAATACATCACTCAAA
AAACTCATTTCACTATACATCACTCAAA
AATCCTTTTTCACTATACATCACTCAAA
ACTCAAATTTCACTATACATCACTCAAA
ATACATCTTTCACTATACATCACTCAAA
ATCCTATTTTCACTATACATCACTCAAA
CAACAATTTTCACTATACATCACTCAAA
CTTCTTATTTCACTATACATCACTCAAA
TACCATATTTCACTATACATCACTCAAA
TATCTACTTTCACTATACATCACTCAAA
TCACTTTTTTCACTATACATCACTCAAA
NA
TTACCAATTTCACTATACATCACTCAAA
TTTCACTTTTCACTATACATCACTCAAA
AAACTCAAAACTCAATCCTATACTCAAA
AATCCTTAAACTCAATCCTATACTCAAA
ACTCAAAAAACTCAATCCTATACTCAAA
ATACATCAAACTCAATCCTATACTCAAA
ATCCTATAAACTCAATCCTATACTCAAA
CAACAATAAACTCAATCCTATACTCAAA
CTTCTTAAAACTCAATCCTATACTCAAA
TACCATAAAACTCAATCCTATACTCAAA
TATCTACAAACTCAATCCTATACTCAAA
TCACTTTAAACTCAATCCTATACTCAAA
TTACCAAAAACTCAATCCTATACTCAAA
TTTCACTAAACTCAATCCTATACTCAAA
AAACTCAAATCCTTATCCTATACTCAAA
AATCCTTAATCCTTATCCTATACTCAAA
ACTCAAAAATCCTTATCCTATACTCAAA
ATACATCAATCCTTATCCTATACTCAAA
ATCCTATAATCCTTATCCTATACTCAAA
CAACAATAATCCTTATCCTATACTCAAA
CTTCTTAAATCCTTATCCTATACTCAAA
TACCATAAATCCTTATCCTATACTCAAA
TATCTACAATCCTTATCCTATACTCAAA
TCACTTTAATCCTTATCCTATACTCAAA
TTACCAAAATCCTTATCCTATACTCAAA
TTTCACTAATCCTTATCCTATACTCAAA
AAACTCAACTCAAAATCCTATACTCAAA
AATCCTTACTCAAAATCCTATACTCAAA
ACTCAAAACTCAAAATCCTATACTCAAA
ATACATCACTCAAAATCCTATACTCAAA
ATCCTATACTCAAAATCCTATACTCAAA
CAACAATACTCAAAATCCTATACTCAAA
NA
CTTCTTAACTCAAAATCCTATACTCAAA
TACCATAACTCAAAATCCTATACTCAAA
TATCTACACTCAAAATCCTATACTCAAA
TCACTTTACTCAAAATCCTATACTCAAA
TTACCAAACTCAAAATCCTATACTCAAA
TTTCACTACTCAAAATCCTATACTCAAA
AAACTCAATACATCATCCTATACTCAAA
AATCCTTATACATCATCCTATACTCAAA
ACTCAAAATACATCATCCTATACTCAAA
ATACATCATACATCATCCTATACTCAAA
ATCCTATATACATCATCCTATACTCAAA
CAACAATATACATCATCCTATACTCAAA
CTTCTTAATACATCATCCTATACTCAAA
TACCATAATACATCATCCTATACTCAAA
TATCTACATACATCATCCTATACTCAAA
TCACTTTATACATCATCCTATACTCAAA
TTACCAAATACATCATCCTATACTCAAA
TTTCACTATACATCATCCTATACTCAAA
AAACTCAATCCTATATCCTATACTCAAA
AATCCTTATCCTATATCCTATACTCAAA
ACTCAAAATCCTATATCCTATACTCAAA
NA
ATACATCATCCTATATCCTATACTCAAA
ATCCTATATCCTATATCCTATACTCAAA
CAACAATATCCTATATCCTATACTCAAA
CTTCTTAATCCTATATCCTATACTCAAA
TACCATAATCCTATATCCTATACTCAAA
TATCTACATCCTATATCCTATACTCAAA
TCACTTTATCCTATATCCTATACTCAAA
TTACCAAATCCTATATCCTATACTCAAA
TTTCACTATCCTATATCCTATACTCAAA
AAACTCACAACAATATCCTATACTCAAA
AATCCTTCAACAATATCCTATACTCAAA
ACTCAAACAACAATATCCTATACTCAAA
ATACATCCAACAATATCCTATACTCAAA
ATCCTATCAACAATATCCTATACTCAAA
CAACAATCAACAATATCCTATACTCAAA
CTTCTTACAACAATATCCTATACTCAAA
TACCATACAACAATATCCTATACTCAAA
TATCTACCAACAATATCCTATACTCAAA
TCACTTTCAACAATATCCTATACTCAAA
TTACCAACAACAATATCCTATACTCAAA
TTTCACTCAACAATATCCTATACTCAAA
AAACTCACTTCTTAATCCTATACTCAAA
AATCCTTCTTCTTAATCCTATACTCAAA
ACTCAAACTTCTTAATCCTATACTCAAA
ATACATCCTTCTTAATCCTATACTCAAA
ATCCTATCTTCTTAATCCTATACTCAAA
CAACAATCTTCTTAATCCTATACTCAAA
CTTCTTACTTCTTAATCCTATACTCAAA
TACCATACTTCTTAATCCTATACTCAAA
TATCTACCTTCTTAATCCTATACTCAAA
TCACTTTCTTCTTAATCCTATACTCAAA
TTACCAACTTCTTAATCCTATACTCAAA
TTTCACTCTTCTTAATCCTATACTCAAA
AAACTCATACCATAATCCTATACTCAAA
AATCCTTTACCATAATCCTATACTCAAA
ACTCAAATACCATAATCCTATACTCAAA
ATACATCTACCATAATCCTATACTCAAA
ATCCTATTACCATAATCCTATACTCAAA
CAACAATTACCATAATCCTATACTCAAA
NA
NA
CTTCTTATACCATAATCCTATACTCAAA
TACCATATACCATAATCCTATACTCAAA
TATCTACTACCATAATCCTATACTCAAA
TCACTTTTACCATAATCCTATACTCAAA
TTACCAATACCATAATCCTATACTCAAA
TTTCACTTACCATAATCCTATACTCAAA
AAACTCATATCTACATCCTATACTCAAA
AATCCTTTATCTACATCCTATACTCAAA
ACTCAAATATCTACATCCTATACTCAAA
ATACATCTATCTACATCCTATACTCAAA
ATCCTATTATCTACATCCTATACTCAAA
CAACAATTATCTACATCCTATACTCAAA
CTTCTTATATCTACATCCTATACTCAAA
TACCATATATCTACATCCTATACTCAAA
NA
TATCTACTATCTACATCCTATACTCAAA
TCACTTTTATCTACATCCTATACTCAAA
TTACCAATATCTACATCCTATACTCAAA
TTTCACTTATCTACATCCTATACTCAAA
AAACTCATCACTTTATCCTATACTCAAA
AATCCTTTCACTTTATCCTATACTCAAA
ACTCAAATCACTTTATCCTATACTCAAA
ATACATCTCACTTTATCCTATACTCAAA
ATCCTATTCACTTTATCCTATACTCAAA
CAACAATTCACTTTATCCTATACTCAAA
CTTCTTATCACTTTATCCTATACTCAAA
TACCATATCACTTTATCCTATACTCAAA
TATCTACTCACTTTATCCTATACTCAAA
TCACTTTTCACTTTATCCTATACTCAAA
TTACCAATCACTTTATCCTATACTCAAA
TTTCACTTCACTTTATCCTATACTCAAA
AAACTCATTACCAAATCCTATACTCAAA
AATCCTTTTACCAAATCCTATACTCAAA
ACTCAAATTACCAAATCCTATACTCAAA
ATACATCTTACCAAATCCTATACTCAAA
ATCCTATTTACCAAATCCTATACTCAAA
CAACAATTTACCAAATCCTATACTCAAA
CTTCTTATTACCAAATCCTATACTCAAA
TACCATATTACCAAATCCTATACTCAAA
TATCTACTTACCAAATCCTATACTCAAA
TCACTTTTTACCAAATCCTATACTCAAA
TTACCAATTACCAAATCCTATACTCAAA
TTTCACTTTACCAAATCCTATACTCAAA
AAACTCATTTCACTATCCTATACTCAAA
AATCCTTTTTCACTATCCTATACTCAAA
ACTCAAATTTCACTATCCTATACTCAAA
ATACATCTTTCACTATCCTATACTCAAA
ATCCTATTTTCACTATCCTATACTCAAA
NA
CAACAATTTTCACTATCCTATACTCAAA
CTTCTTATTTCACTATCCTATACTCAAA
TACCATATTTCACTATCCTATACTCAAA
TATCTACTTTCACTATCCTATACTCAAA
TCACTTTTTTCACTATCCTATACTCAAA
TTACCAATTTCACTATCCTATACTCAAA
TTTCACTTTTCACTATCCTATACTCAAA
AAACTCAAAACTCACAACAATACTCAAA
AATCCTTAAACTCACAACAATACTCAAA
ACTCAAAAAACTCACAACAATACTCAAA
ATACATCAAACTCACAACAATACTCAAA
ATCCTATAAACTCACAACAATACTCAAA
CAACAATAAACTCACAACAATACTCAAA
CTTCTTAAAACTCACAACAATACTCAAA
TACCATAAAACTCACAACAATACTCAAA
TATCTACAAACTCACAACAATACTCAAA
TCACTTTAAACTCACAACAATACTCAAA
TTACCAAAAACTCACAACAATACTCAAA
TTTCACTAAACTCACAACAATACTCAAA
AAACTCAAATCCTTCAACAATACTCAAA
NA
AATCCTTAATCCTTCAACAATACTCAAA
ACTCAAAAATCCTTCAACAATACTCAAA
ATACATCAATCCTTCAACAATACTCAAA
ATCCTATAATCCTTCAACAATACTCAAA
CAACAATAATCCTTCAACAATACTCAAA
NA
CTTCTTAAATCCTTCAACAATACTCAAA
TACCATAAATCCTTCAACAATACTCAAA
TATCTACAATCCTTCAACAATACTCAAA
TCACTTTAATCCTTCAACAATACTCAAA
TTACCAAAATCCTTCAACAATACTCAAA
TTTCACTAATCCTTCAACAATACTCAAA
AAACTCAACTCAAACAACAATACTCAAA
AATCCTTACTCAAACAACAATACTCAAA
ACTCAAAACTCAAACAACAATACTCAAA
ATACATCACTCAAACAACAATACTCAAA
ATCCTATACTCAAACAACAATACTCAAA
CAACAATACTCAAACAACAATACTCAAA
CTTCTTAACTCAAACAACAATACTCAAA
TACCATAACTCAAACAACAATACTCAAA
TATCTACACTCAAACAACAATACTCAAA
TCACTTTACTCAAACAACAATACTCAAA
TTACCAAACTCAAACAACAATACTCAAA
TTTCACTACTCAAACAACAATACTCAAA
AAACTCAATACATCCAACAATACTCAAA
AATCCTTATACATCCAACAATACTCAAA
ACTCAAAATACATCCAACAATACTCAAA
NA
ATACATCATACATCCAACAATACTCAAA
ATCCTATATACATCCAACAATACTCAAA
CAACAATATACATCCAACAATACTCAAA
CTTCTTAATACATCCAACAATACTCAAA
TACCATAATACATCCAACAATACTCAAA
TATCTACATACATCCAACAATACTCAAA
TCACTTTATACATCCAACAATACTCAAA
TTACCAAATACATCCAACAATACTCAAA
TTTCACTATACATCCAACAATACTCAAA
AAACTCAATCCTATCAACAATACTCAAA
AATCCTTATCCTATCAACAATACTCAAA
ACTCAAAATCCTATCAACAATACTCAAA
NA
NA
ATACATCATCCTATCAACAATACTCAAA
ATCCTATATCCTATCAACAATACTCAAA
CAACAATATCCTATCAACAATACTCAAA
CTTCTTAATCCTATCAACAATACTCAAA
TACCATAATCCTATCAACAATACTCAAA
TATCTACATCCTATCAACAATACTCAAA
TCACTTTATCCTATCAACAATACTCAAA
TTACCAAATCCTATCAACAATACTCAAA
TTTCACTATCCTATCAACAATACTCAAA
AAACTCACAACAATCAACAATACTCAAA
AATCCTTCAACAATCAACAATACTCAAA
ACTCAAACAACAATCAACAATACTCAAA
ATACATCCAACAATCAACAATACTCAAA
NA
ATCCTATCAACAATCAACAATACTCAAA
CAACAATCAACAATCAACAATACTCAAA
CTTCTTACAACAATCAACAATACTCAAA
TACCATACAACAATCAACAATACTCAAA
TATCTACCAACAATCAACAATACTCAAA
TCACTTTCAACAATCAACAATACTCAAA
TTACCAACAACAATCAACAATACTCAAA
TTTCACTCAACAATCAACAATACTCAAA
AAACTCACTTCTTACAACAATACTCAAA
AATCCTTCTTCTTACAACAATACTCAAA
ACTCAAACTTCTTACAACAATACTCAAA
NA
ATACATCCTTCTTACAACAATACTCAAA
ATCCTATCTTCTTACAACAATACTCAAA
CAACAATCTTCTTACAACAATACTCAAA
CTTCTTACTTCTTACAACAATACTCAAA
TACCATACTTCTTACAACAATACTCAAA
TATCTACCTTCTTACAACAATACTCAAA
TCACTTTCTTCTTACAACAATACTCAAA
TTACCAACTTCTTACAACAATACTCAAA
TTTCACTCTTCTTACAACAATACTCAAA
AAACTCATACCATACAACAATACTCAAA
AATCCTTTACCATACAACAATACTCAAA
ACTCAAATACCATACAACAATACTCAAA
ATACATCTACCATACAACAATACTCAAA
ATCCTATTACCATACAACAATACTCAAA
CAACAATTACCATACAACAATACTCAAA
CTTCTTATACCATACAACAATACTCAAA
TACCATATACCATACAACAATACTCAAA
TATCTACTACCATACAACAATACTCAAA
TCACTTTTACCATACAACAATACTCAAA
TTACCAATACCATACAACAATACTCAAA
TTTCACTTACCATACAACAATACTCAAA
AAACTCATATCTACCAACAATACTCAAA
NA
AATCCTTTATCTACCAACAATACTCAAA
ACTCAAATATCTACCAACAATACTCAAA
ATACATCTATCTACCAACAATACTCAAA
ATCCTATTATCTACCAACAATACTCAAA
CAACAATTATCTACCAACAATACTCAAA
CTTCTTATATCTACCAACAATACTCAAA
TACCATATATCTACCAACAATACTCAAA
TATCTACTATCTACCAACAATACTCAAA
TCACTTTTATCTACCAACAATACTCAAA
TTACCAATATCTACCAACAATACTCAAA
TTTCACTTATCTACCAACAATACTCAAA
AAACTCATCACTTTCAACAATACTCAAA
AATCCTTTCACTTTCAACAATACTCAAA
ACTCAAATCACTTTCAACAATACTCAAA
ATACATCTCACTTTCAACAATACTCAAA
ATCCTATTCACTTTCAACAATACTCAAA
CAACAATTCACTTTCAACAATACTCAAA
CTTCTTATCACTTTCAACAATACTCAAA
TACCATATCACTTTCAACAATACTCAAA
NA
TATCTACTCACTTTCAACAATACTCAAA
TCACTTTTCACTTTCAACAATACTCAAA
TTACCAATCACTTTCAACAATACTCAAA
TTTCACTTCACTTTCAACAATACTCAAA
AAACTCATTACCAACAACAATACTCAAA
AATCCTTTTACCAACAACAATACTCAAA
ACTCAAATTACCAACAACAATACTCAAA
ATACATCTTACCAACAACAATACTCAAA
ATCCTATTTACCAACAACAATACTCAAA
CAACAATTTACCAACAACAATACTCAAA
CTTCTTATTACCAACAACAATACTCAAA
TACCATATTACCAACAACAATACTCAAA
TATCTACTTACCAACAACAATACTCAAA
TCACTTTTTACCAACAACAATACTCAAA
TTACCAATTACCAACAACAATACTCAAA
TTTCACTTTACCAACAACAATACTCAAA
AAACTCATTTCACTCAACAATACTCAAA
AATCCTTTTTCACTCAACAATACTCAAA
ACTCAAATTTCACTCAACAATACTCAAA
ATACATCTTTCACTCAACAATACTCAAA
ATCCTATTTTCACTCAACAATACTCAAA
CAACAATTTTCACTCAACAATACTCAAA
CTTCTTATTTCACTCAACAATACTCAAA
TACCATATTTCACTCAACAATACTCAAA
TATCTACTTTCACTCAACAATACTCAAA
TCACTTTTTTCACTCAACAATACTCAAA
TTACCAATTTCACTCAACAATACTCAAA
TTTCACTTTTCACTCAACAATACTCAAA
AAACTCAAAACTCACTTCTTAACTCAAA
AATCCTTAAACTCACTTCTTAACTCAAA
ACTCAAAAAACTCACTTCTTAACTCAAA
ATACATCAAACTCACTTCTTAACTCAAA
ATCCTATAAACTCACTTCTTAACTCAAA
CAACAATAAACTCACTTCTTAACTCAAA
CTTCTTAAAACTCACTTCTTAACTCAAA
TACCATAAAACTCACTTCTTAACTCAAA
TATCTACAAACTCACTTCTTAACTCAAA
TCACTTTAAACTCACTTCTTAACTCAAA
TTACCAAAAACTCACTTCTTAACTCAAA
TTTCACTAAACTCACTTCTTAACTCAAA
AAACTCAAATCCTTCTTCTTAACTCAAA
NA
NA
AATCCTTAATCCTTCTTCTTAACTCAAA
ACTCAAAAATCCTTCTTCTTAACTCAAA
ATACATCAATCCTTCTTCTTAACTCAAA
ATCCTATAATCCTTCTTCTTAACTCAAA
CAACAATAATCCTTCTTCTTAACTCAAA
CTTCTTAAATCCTTCTTCTTAACTCAAA
TACCATAAATCCTTCTTCTTAACTCAAA
TATCTACAATCCTTCTTCTTAACTCAAA
TCACTTTAATCCTTCTTCTTAACTCAAA
TTACCAAAATCCTTCTTCTTAACTCAAA
TTTCACTAATCCTTCTTCTTAACTCAAA
AAACTCAACTCAAACTTCTTAACTCAAA
NA
AATCCTTACTCAAACTTCTTAACTCAAA
NA
ACTCAAAACTCAAACTTCTTAACTCAAA
ATACATCACTCAAACTTCTTAACTCAAA
ATCCTATACTCAAACTTCTTAACTCAAA
CAACAATACTCAAACTTCTTAACTCAAA
CTTCTTAACTCAAACTTCTTAACTCAAA
TACCATAACTCAAACTTCTTAACTCAAA
TATCTACACTCAAACTTCTTAACTCAAA
TCACTTTACTCAAACTTCTTAACTCAAA
TTACCAAACTCAAACTTCTTAACTCAAA
TTTCACTACTCAAACTTCTTAACTCAAA
AAACTCAATACATCCTTCTTAACTCAAA
AATCCTTATACATCCTTCTTAACTCAAA
ACTCAAAATACATCCTTCTTAACTCAAA
ATACATCATACATCCTTCTTAACTCAAA
ATCCTATATACATCCTTCTTAACTCAAA
CAACAATATACATCCTTCTTAACTCAAA
CTTCTTAATACATCCTTCTTAACTCAAA
TACCATAATACATCCTTCTTAACTCAAA
TATCTACATACATCCTTCTTAACTCAAA
TCACTTTATACATCCTTCTTAACTCAAA
TTACCAAATACATCCTTCTTAACTCAAA
TTTCACTATACATCCTTCTTAACTCAAA
AAACTCAATCCTATCTTCTTAACTCAAA
AATCCTTATCCTATCTTCTTAACTCAAA
ACTCAAAATCCTATCTTCTTAACTCAAA
ATACATCATCCTATCTTCTTAACTCAAA
ATCCTATATCCTATCTTCTTAACTCAAA
CAACAATATCCTATCTTCTTAACTCAAA
CTTCTTAATCCTATCTTCTTAACTCAAA
TACCATAATCCTATCTTCTTAACTCAAA
TATCTACATCCTATCTTCTTAACTCAAA
TCACTTTATCCTATCTTCTTAACTCAAA
TTACCAAATCCTATCTTCTTAACTCAAA
NA
TTTCACTATCCTATCTTCTTAACTCAAA
AAACTCACAACAATCTTCTTAACTCAAA
AATCCTTCAACAATCTTCTTAACTCAAA
ACTCAAACAACAATCTTCTTAACTCAAA
ATACATCCAACAATCTTCTTAACTCAAA
ATCCTATCAACAATCTTCTTAACTCAAA
CAACAATCAACAATCTTCTTAACTCAAA
CTTCTTACAACAATCTTCTTAACTCAAA
TACCATACAACAATCTTCTTAACTCAAA
TATCTACCAACAATCTTCTTAACTCAAA
TCACTTTCAACAATCTTCTTAACTCAAA
TTACCAACAACAATCTTCTTAACTCAAA
TTTCACTCAACAATCTTCTTAACTCAAA
AAACTCACTTCTTACTTCTTAACTCAAA
AATCCTTCTTCTTACTTCTTAACTCAAA
ACTCAAACTTCTTACTTCTTAACTCAAA
ATACATCCTTCTTACTTCTTAACTCAAA
ATCCTATCTTCTTACTTCTTAACTCAAA
NA
CAACAATCTTCTTACTTCTTAACTCAAA
NA
CTTCTTACTTCTTACTTCTTAACTCAAA
TACCATACTTCTTACTTCTTAACTCAAA
TATCTACCTTCTTACTTCTTAACTCAAA
TCACTTTCTTCTTACTTCTTAACTCAAA
TTACCAACTTCTTACTTCTTAACTCAAA
TTTCACTCTTCTTACTTCTTAACTCAAA
AAACTCATACCATACTTCTTAACTCAAA
AATCCTTTACCATACTTCTTAACTCAAA
ACTCAAATACCATACTTCTTAACTCAAA
ATACATCTACCATACTTCTTAACTCAAA
ATCCTATTACCATACTTCTTAACTCAAA
CAACAATTACCATACTTCTTAACTCAAA
CTTCTTATACCATACTTCTTAACTCAAA
TACCATATACCATACTTCTTAACTCAAA
TATCTACTACCATACTTCTTAACTCAAA
TCACTTTTACCATACTTCTTAACTCAAA
TTACCAATACCATACTTCTTAACTCAAA
TTTCACTTACCATACTTCTTAACTCAAA
AAACTCATATCTACCTTCTTAACTCAAA
AATCCTTTATCTACCTTCTTAACTCAAA
ACTCAAATATCTACCTTCTTAACTCAAA
ATACATCTATCTACCTTCTTAACTCAAA
ATCCTATTATCTACCTTCTTAACTCAAA
CAACAATTATCTACCTTCTTAACTCAAA
CTTCTTATATCTACCTTCTTAACTCAAA
TACCATATATCTACCTTCTTAACTCAAA
TATCTACTATCTACCTTCTTAACTCAAA
TCACTTTTATCTACCTTCTTAACTCAAA
TTACCAATATCTACCTTCTTAACTCAAA
TTTCACTTATCTACCTTCTTAACTCAAA
AAACTCATCACTTTCTTCTTAACTCAAA
AATCCTTTCACTTTCTTCTTAACTCAAA
ACTCAAATCACTTTCTTCTTAACTCAAA
ATACATCTCACTTTCTTCTTAACTCAAA
ATCCTATTCACTTTCTTCTTAACTCAAA
CAACAATTCACTTTCTTCTTAACTCAAA
CTTCTTATCACTTTCTTCTTAACTCAAA
TACCATATCACTTTCTTCTTAACTCAAA
TATCTACTCACTTTCTTCTTAACTCAAA
TCACTTTTCACTTTCTTCTTAACTCAAA
NA
NA
TTACCAATCACTTTCTTCTTAACTCAAA
TTTCACTTCACTTTCTTCTTAACTCAAA
AAACTCATTACCAACTTCTTAACTCAAA
AATCCTTTTACCAACTTCTTAACTCAAA
ACTCAAATTACCAACTTCTTAACTCAAA
ATACATCTTACCAACTTCTTAACTCAAA
ATCCTATTTACCAACTTCTTAACTCAAA
CAACAATTTACCAACTTCTTAACTCAAA
CTTCTTATTACCAACTTCTTAACTCAAA
TACCATATTACCAACTTCTTAACTCAAA
TATCTACTTACCAACTTCTTAACTCAAA
NA
TCACTTTTTACCAACTTCTTAACTCAAA
TTACCAATTACCAACTTCTTAACTCAAA
TTTCACTTTACCAACTTCTTAACTCAAA
AAACTCATTTCACTCTTCTTAACTCAAA
AATCCTTTTTCACTCTTCTTAACTCAAA
ACTCAAATTTCACTCTTCTTAACTCAAA
ATACATCTTTCACTCTTCTTAACTCAAA
ATCCTATTTTCACTCTTCTTAACTCAAA
CAACAATTTTCACTCTTCTTAACTCAAA
CTTCTTATTTCACTCTTCTTAACTCAAA
TACCATATTTCACTCTTCTTAACTCAAA
TATCTACTTTCACTCTTCTTAACTCAAA
TCACTTTTTTCACTCTTCTTAACTCAAA
TTACCAATTTCACTCTTCTTAACTCAAA
TTTCACTTTTCACTCTTCTTAACTCAAA
AAACTCAAAACTCATACCATAACTCAAA
AATCCTTAAACTCATACCATAACTCAAA
ACTCAAAAAACTCATACCATAACTCAAA
ATACATCAAACTCATACCATAACTCAAA
ATCCTATAAACTCATACCATAACTCAAA
CAACAATAAACTCATACCATAACTCAAA
CTTCTTAAAACTCATACCATAACTCAAA
TACCATAAAACTCATACCATAACTCAAA
TATCTACAAACTCATACCATAACTCAAA
TCACTTTAAACTCATACCATAACTCAAA
TTACCAAAAACTCATACCATAACTCAAA
TTTCACTAAACTCATACCATAACTCAAA
AAACTCAAATCCTTTACCATAACTCAAA
AATCCTTAATCCTTTACCATAACTCAAA
ACTCAAAAATCCTTTACCATAACTCAAA
ATACATCAATCCTTTACCATAACTCAAA
ATCCTATAATCCTTTACCATAACTCAAA
CAACAATAATCCTTTACCATAACTCAAA
CTTCTTAAATCCTTTACCATAACTCAAA
TACCATAAATCCTTTACCATAACTCAAA
TATCTACAATCCTTTACCATAACTCAAA
TCACTTTAATCCTTTACCATAACTCAAA
TTACCAAAATCCTTTACCATAACTCAAA
TTTCACTAATCCTTTACCATAACTCAAA
AAACTCAACTCAAATACCATAACTCAAA
AATCCTTACTCAAATACCATAACTCAAA
ACTCAAAACTCAAATACCATAACTCAAA
ATACATCACTCAAATACCATAACTCAAA
ATCCTATACTCAAATACCATAACTCAAA
CAACAATACTCAAATACCATAACTCAAA
CTTCTTAACTCAAATACCATAACTCAAA
TACCATAACTCAAATACCATAACTCAAA
TATCTACACTCAAATACCATAACTCAAA
TCACTTTACTCAAATACCATAACTCAAA
TTACCAAACTCAAATACCATAACTCAAA
TTTCACTACTCAAATACCATAACTCAAA
AAACTCAATACATCTACCATAACTCAAA
AATCCTTATACATCTACCATAACTCAAA
ACTCAAAATACATCTACCATAACTCAAA
NA
ATACATCATACATCTACCATAACTCAAA
ATCCTATATACATCTACCATAACTCAAA
CAACAATATACATCTACCATAACTCAAA
CTTCTTAATACATCTACCATAACTCAAA
TACCATAATACATCTACCATAACTCAAA
TATCTACATACATCTACCATAACTCAAA
TCACTTTATACATCTACCATAACTCAAA
TTACCAAATACATCTACCATAACTCAAA
TTTCACTATACATCTACCATAACTCAAA
AAACTCAATCCTATTACCATAACTCAAA
AATCCTTATCCTATTACCATAACTCAAA
ACTCAAAATCCTATTACCATAACTCAAA
ATACATCATCCTATTACCATAACTCAAA
ATCCTATATCCTATTACCATAACTCAAA
CAACAATATCCTATTACCATAACTCAAA
CTTCTTAATCCTATTACCATAACTCAAA
TACCATAATCCTATTACCATAACTCAAA
TATCTACATCCTATTACCATAACTCAAA
TCACTTTATCCTATTACCATAACTCAAA
TTACCAAATCCTATTACCATAACTCAAA
TTTCACTATCCTATTACCATAACTCAAA
AAACTCACAACAATTACCATAACTCAAA
AATCCTTCAACAATTACCATAACTCAAA
ACTCAAACAACAATTACCATAACTCAAA
ATACATCCAACAATTACCATAACTCAAA
NA
ATCCTATCAACAATTACCATAACTCAAA
CAACAATCAACAATTACCATAACTCAAA
CTTCTTACAACAATTACCATAACTCAAA
TACCATACAACAATTACCATAACTCAAA
TATCTACCAACAATTACCATAACTCAAA
TCACTTTCAACAATTACCATAACTCAAA
TTACCAACAACAATTACCATAACTCAAA
TTTCACTCAACAATTACCATAACTCAAA
NA
AAACTCACTTCTTATACCATAACTCAAA
AATCCTTCTTCTTATACCATAACTCAAA
ACTCAAACTTCTTATACCATAACTCAAA
ATACATCCTTCTTATACCATAACTCAAA
ATCCTATCTTCTTATACCATAACTCAAA
CAACAATCTTCTTATACCATAACTCAAA
CTTCTTACTTCTTATACCATAACTCAAA
TACCATACTTCTTATACCATAACTCAAA
NA
NA
TATCTACCTTCTTATACCATAACTCAAA
TCACTTTCTTCTTATACCATAACTCAAA
TTACCAACTTCTTATACCATAACTCAAA
TTTCACTCTTCTTATACCATAACTCAAA
AAACTCATACCATATACCATAACTCAAA
AATCCTTTACCATATACCATAACTCAAA
ACTCAAATACCATATACCATAACTCAAA
ATACATCTACCATATACCATAACTCAAA
ATCCTATTACCATATACCATAACTCAAA
CAACAATTACCATATACCATAACTCAAA
NA
CTTCTTATACCATATACCATAACTCAAA
TACCATATACCATATACCATAACTCAAA
TATCTACTACCATATACCATAACTCAAA
TCACTTTTACCATATACCATAACTCAAA
TTACCAATACCATATACCATAACTCAAA
TTTCACTTACCATATACCATAACTCAAA
AAACTCATATCTACTACCATAACTCAAA
AATCCTTTATCTACTACCATAACTCAAA
ACTCAAATATCTACTACCATAACTCAAA
NA
ATACATCTATCTACTACCATAACTCAAA
ATCCTATTATCTACTACCATAACTCAAA
CAACAATTATCTACTACCATAACTCAAA
CTTCTTATATCTACTACCATAACTCAAA
TACCATATATCTACTACCATAACTCAAA
TATCTACTATCTACTACCATAACTCAAA
TCACTTTTATCTACTACCATAACTCAAA
TTACCAATATCTACTACCATAACTCAAA
TTTCACTTATCTACTACCATAACTCAAA
AAACTCATCACTTTTACCATAACTCAAA
AATCCTTTCACTTTTACCATAACTCAAA
ACTCAAATCACTTTTACCATAACTCAAA
ATACATCTCACTTTTACCATAACTCAAA
ATCCTATTCACTTTTACCATAACTCAAA
CAACAATTCACTTTTACCATAACTCAAA
CTTCTTATCACTTTTACCATAACTCAAA
TACCATATCACTTTTACCATAACTCAAA
TATCTACTCACTTTTACCATAACTCAAA
TCACTTTTCACTTTTACCATAACTCAAA
TTACCAATCACTTTTACCATAACTCAAA
TTTCACTTCACTTTTACCATAACTCAAA
NA
AAACTCATTACCAATACCATAACTCAAA
AATCCTTTTACCAATACCATAACTCAAA
ACTCAAATTACCAATACCATAACTCAAA
ATACATCTTACCAATACCATAACTCAAA
ATCCTATTTACCAATACCATAACTCAAA
CAACAATTTACCAATACCATAACTCAAA
CTTCTTATTACCAATACCATAACTCAAA
TACCATATTACCAATACCATAACTCAAA
TATCTACTTACCAATACCATAACTCAAA
TCACTTTTTACCAATACCATAACTCAAA
TTACCAATTACCAATACCATAACTCAAA
TTTCACTTTACCAATACCATAACTCAAA
AAACTCATTTCACTTACCATAACTCAAA
AATCCTTTTTCACTTACCATAACTCAAA
ACTCAAATTTCACTTACCATAACTCAAA
ATACATCTTTCACTTACCATAACTCAAA
ATCCTATTTTCACTTACCATAACTCAAA
CAACAATTTTCACTTACCATAACTCAAA
CTTCTTATTTCACTTACCATAACTCAAA
TACCATATTTCACTTACCATAACTCAAA
TATCTACTTTCACTTACCATAACTCAAA
NA
NA
TCACTTTTTTCACTTACCATAACTCAAA
TTACCAATTTCACTTACCATAACTCAAA
TTTCACTTTTCACTTACCATAACTCAAA
AAACTCAAAACTCATATCTACACTCAAA
AATCCTTAAACTCATATCTACACTCAAA
ACTCAAAAAACTCATATCTACACTCAAA
ATACATCAAACTCATATCTACACTCAAA
ATCCTATAAACTCATATCTACACTCAAA
CAACAATAAACTCATATCTACACTCAAA
CTTCTTAAAACTCATATCTACACTCAAA
TACCATAAAACTCATATCTACACTCAAA
TATCTACAAACTCATATCTACACTCAAA
TCACTTTAAACTCATATCTACACTCAAA
TTACCAAAAACTCATATCTACACTCAAA
TTTCACTAAACTCATATCTACACTCAAA
AAACTCAAATCCTTTATCTACACTCAAA
AATCCTTAATCCTTTATCTACACTCAAA
ACTCAAAAATCCTTTATCTACACTCAAA
ATACATCAATCCTTTATCTACACTCAAA
ATCCTATAATCCTTTATCTACACTCAAA
CAACAATAATCCTTTATCTACACTCAAA
CTTCTTAAATCCTTTATCTACACTCAAA
TACCATAAATCCTTTATCTACACTCAAA
TATCTACAATCCTTTATCTACACTCAAA
TCACTTTAATCCTTTATCTACACTCAAA
TTACCAAAATCCTTTATCTACACTCAAA
TTTCACTAATCCTTTATCTACACTCAAA
AAACTCAACTCAAATATCTACACTCAAA
AATCCTTACTCAAATATCTACACTCAAA
ACTCAAAACTCAAATATCTACACTCAAA
NA
ATACATCACTCAAATATCTACACTCAAA
ATCCTATACTCAAATATCTACACTCAAA
CAACAATACTCAAATATCTACACTCAAA
CTTCTTAACTCAAATATCTACACTCAAA
TACCATAACTCAAATATCTACACTCAAA
TATCTACACTCAAATATCTACACTCAAA
TCACTTTACTCAAATATCTACACTCAAA
TTACCAAACTCAAATATCTACACTCAAA
TTTCACTACTCAAATATCTACACTCAAA
AAACTCAATACATCTATCTACACTCAAA
AATCCTTATACATCTATCTACACTCAAA
ACTCAAAATACATCTATCTACACTCAAA
ATACATCATACATCTATCTACACTCAAA
NA
NA
ATCCTATATACATCTATCTACACTCAAA
CAACAATATACATCTATCTACACTCAAA
CTTCTTAATACATCTATCTACACTCAAA
TACCATAATACATCTATCTACACTCAAA
TATCTACATACATCTATCTACACTCAAA
TCACTTTATACATCTATCTACACTCAAA
TTACCAAATACATCTATCTACACTCAAA
TTTCACTATACATCTATCTACACTCAAA
AAACTCAATCCTATTATCTACACTCAAA
NA
AATCCTTATCCTATTATCTACACTCAAA
ACTCAAAATCCTATTATCTACACTCAAA
ATACATCATCCTATTATCTACACTCAAA
ATCCTATATCCTATTATCTACACTCAAA
CAACAATATCCTATTATCTACACTCAAA
CTTCTTAATCCTATTATCTACACTCAAA
TACCATAATCCTATTATCTACACTCAAA
TATCTACATCCTATTATCTACACTCAAA
TCACTTTATCCTATTATCTACACTCAAA
TTACCAAATCCTATTATCTACACTCAAA
TTTCACTATCCTATTATCTACACTCAAA
AAACTCACAACAATTATCTACACTCAAA
AATCCTTCAACAATTATCTACACTCAAA
ACTCAAACAACAATTATCTACACTCAAA
ATACATCCAACAATTATCTACACTCAAA
ATCCTATCAACAATTATCTACACTCAAA
CAACAATCAACAATTATCTACACTCAAA
CTTCTTACAACAATTATCTACACTCAAA
TACCATACAACAATTATCTACACTCAAA
TATCTACCAACAATTATCTACACTCAAA
TCACTTTCAACAATTATCTACACTCAAA
TTACCAACAACAATTATCTACACTCAAA
TTTCACTCAACAATTATCTACACTCAAA
AAACTCACTTCTTATATCTACACTCAAA
AATCCTTCTTCTTATATCTACACTCAAA
ACTCAAACTTCTTATATCTACACTCAAA
ATACATCCTTCTTATATCTACACTCAAA
ATCCTATCTTCTTATATCTACACTCAAA
CAACAATCTTCTTATATCTACACTCAAA
CTTCTTACTTCTTATATCTACACTCAAA
TACCATACTTCTTATATCTACACTCAAA
TATCTACCTTCTTATATCTACACTCAAA
TCACTTTCTTCTTATATCTACACTCAAA
TTACCAACTTCTTATATCTACACTCAAA
TTTCACTCTTCTTATATCTACACTCAAA
AAACTCATACCATATATCTACACTCAAA
AATCCTTTACCATATATCTACACTCAAA
ACTCAAATACCATATATCTACACTCAAA
ATACATCTACCATATATCTACACTCAAA
ATCCTATTACCATATATCTACACTCAAA
CAACAATTACCATATATCTACACTCAAA
CTTCTTATACCATATATCTACACTCAAA
TACCATATACCATATATCTACACTCAAA
TATCTACTACCATATATCTACACTCAAA
TCACTTTTACCATATATCTACACTCAAA
TTACCAATACCATATATCTACACTCAAA
TTTCACTTACCATATATCTACACTCAAA
AAACTCATATCTACTATCTACACTCAAA
AATCCTTTATCTACTATCTACACTCAAA
ACTCAAATATCTACTATCTACACTCAAA
ATACATCTATCTACTATCTACACTCAAA
ATCCTATTATCTACTATCTACACTCAAA
CAACAATTATCTACTATCTACACTCAAA
CTTCTTATATCTACTATCTACACTCAAA
NA
TACCATATATCTACTATCTACACTCAAA
TATCTACTATCTACTATCTACACTCAAA
TCACTTTTATCTACTATCTACACTCAAA
TTACCAATATCTACTATCTACACTCAAA
TTTCACTTATCTACTATCTACACTCAAA
AAACTCATCACTTTTATCTACACTCAAA
AATCCTTTCACTTTTATCTACACTCAAA
ACTCAAATCACTTTTATCTACACTCAAA
ATACATCTCACTTTTATCTACACTCAAA
ATCCTATTCACTTTTATCTACACTCAAA
CAACAATTCACTTTTATCTACACTCAAA
CTTCTTATCACTTTTATCTACACTCAAA
TACCATATCACTTTTATCTACACTCAAA
TATCTACTCACTTTTATCTACACTCAAA
TCACTTTTCACTTTTATCTACACTCAAA
TTACCAATCACTTTTATCTACACTCAAA
TTTCACTTCACTTTTATCTACACTCAAA
NA
AAACTCATTACCAATATCTACACTCAAA
AATCCTTTTACCAATATCTACACTCAAA
ACTCAAATTACCAATATCTACACTCAAA
NA
ATACATCTTACCAATATCTACACTCAAA
ATCCTATTTACCAATATCTACACTCAAA
CAACAATTTACCAATATCTACACTCAAA
CTTCTTATTACCAATATCTACACTCAAA
TACCATATTACCAATATCTACACTCAAA
TATCTACTTACCAATATCTACACTCAAA
TCACTTTTTACCAATATCTACACTCAAA
TTACCAATTACCAATATCTACACTCAAA
TTTCACTTTACCAATATCTACACTCAAA
NA
AAACTCATTTCACTTATCTACACTCAAA
AATCCTTTTTCACTTATCTACACTCAAA
ACTCAAATTTCACTTATCTACACTCAAA
ATACATCTTTCACTTATCTACACTCAAA
ATCCTATTTTCACTTATCTACACTCAAA
CAACAATTTTCACTTATCTACACTCAAA
CTTCTTATTTCACTTATCTACACTCAAA
TACCATATTTCACTTATCTACACTCAAA
TATCTACTTTCACTTATCTACACTCAAA
TCACTTTTTTCACTTATCTACACTCAAA
TTACCAATTTCACTTATCTACACTCAAA
TTTCACTTTTCACTTATCTACACTCAAA
AAACTCAAAACTCATCACTTTACTCAAA
NA
NA
AATCCTTAAACTCATCACTTTACTCAAA
ACTCAAAAAACTCATCACTTTACTCAAA
ATACATCAAACTCATCACTTTACTCAAA
ATCCTATAAACTCATCACTTTACTCAAA
CAACAATAAACTCATCACTTTACTCAAA
CTTCTTAAAACTCATCACTTTACTCAAA
TACCATAAAACTCATCACTTTACTCAAA
TATCTACAAACTCATCACTTTACTCAAA
NA
TCACTTTAAACTCATCACTTTACTCAAA
TTACCAAAAACTCATCACTTTACTCAAA
TTTCACTAAACTCATCACTTTACTCAAA
AAACTCAAATCCTTTCACTTTACTCAAA
AATCCTTAATCCTTTCACTTTACTCAAA
NA
ACTCAAAAATCCTTTCACTTTACTCAAA
ATACATCAATCCTTTCACTTTACTCAAA
ATCCTATAATCCTTTCACTTTACTCAAA
CAACAATAATCCTTTCACTTTACTCAAA
CTTCTTAAATCCTTTCACTTTACTCAAA
TACCATAAATCCTTTCACTTTACTCAAA
TATCTACAATCCTTTCACTTTACTCAAA
TCACTTTAATCCTTTCACTTTACTCAAA
TTACCAAAATCCTTTCACTTTACTCAAA
TTTCACTAATCCTTTCACTTTACTCAAA
AAACTCAACTCAAATCACTTTACTCAAA
AATCCTTACTCAAATCACTTTACTCAAA
ACTCAAAACTCAAATCACTTTACTCAAA
ATACATCACTCAAATCACTTTACTCAAA
ATCCTATACTCAAATCACTTTACTCAAA
CAACAATACTCAAATCACTTTACTCAAA
CTTCTTAACTCAAATCACTTTACTCAAA
TACCATAACTCAAATCACTTTACTCAAA
TATCTACACTCAAATCACTTTACTCAAA
TCACTTTACTCAAATCACTTTACTCAAA
TTACCAAACTCAAATCACTTTACTCAAA
TTTCACTACTCAAATCACTTTACTCAAA
AAACTCAATACATCTCACTTTACTCAAA
AATCCTTATACATCTCACTTTACTCAAA
ACTCAAAATACATCTCACTTTACTCAAA
ATACATCATACATCTCACTTTACTCAAA
ATCCTATATACATCTCACTTTACTCAAA
CAACAATATACATCTCACTTTACTCAAA
CTTCTTAATACATCTCACTTTACTCAAA
TACCATAATACATCTCACTTTACTCAAA
TATCTACATACATCTCACTTTACTCAAA
TCACTTTATACATCTCACTTTACTCAAA
TTACCAAATACATCTCACTTTACTCAAA
TTTCACTATACATCTCACTTTACTCAAA
AAACTCAATCCTATTCACTTTACTCAAA
AATCCTTATCCTATTCACTTTACTCAAA
ACTCAAAATCCTATTCACTTTACTCAAA
ATACATCATCCTATTCACTTTACTCAAA
ATCCTATATCCTATTCACTTTACTCAAA
CAACAATATCCTATTCACTTTACTCAAA
CTTCTTAATCCTATTCACTTTACTCAAA
TACCATAATCCTATTCACTTTACTCAAA
TATCTACATCCTATTCACTTTACTCAAA
TCACTTTATCCTATTCACTTTACTCAAA
TTACCAAATCCTATTCACTTTACTCAAA
TTTCACTATCCTATTCACTTTACTCAAA
AAACTCACAACAATTCACTTTACTCAAA
AATCCTTCAACAATTCACTTTACTCAAA
NA
ACTCAAACAACAATTCACTTTACTCAAA
ATACATCCAACAATTCACTTTACTCAAA
ATCCTATCAACAATTCACTTTACTCAAA
CAACAATCAACAATTCACTTTACTCAAA
CTTCTTACAACAATTCACTTTACTCAAA
TACCATACAACAATTCACTTTACTCAAA
TATCTACCAACAATTCACTTTACTCAAA
TCACTTTCAACAATTCACTTTACTCAAA
TTACCAACAACAATTCACTTTACTCAAA
TTTCACTCAACAATTCACTTTACTCAAA
AAACTCACTTCTTATCACTTTACTCAAA
AATCCTTCTTCTTATCACTTTACTCAAA
ACTCAAACTTCTTATCACTTTACTCAAA
ATACATCCTTCTTATCACTTTACTCAAA
ATCCTATCTTCTTATCACTTTACTCAAA
CAACAATCTTCTTATCACTTTACTCAAA
CTTCTTACTTCTTATCACTTTACTCAAA
TACCATACTTCTTATCACTTTACTCAAA
TATCTACCTTCTTATCACTTTACTCAAA
TCACTTTCTTCTTATCACTTTACTCAAA
TTACCAACTTCTTATCACTTTACTCAAA
TTTCACTCTTCTTATCACTTTACTCAAA
AAACTCATACCATATCACTTTACTCAAA
AATCCTTTACCATATCACTTTACTCAAA
ACTCAAATACCATATCACTTTACTCAAA
ATACATCTACCATATCACTTTACTCAAA
ATCCTATTACCATATCACTTTACTCAAA
CAACAATTACCATATCACTTTACTCAAA
CTTCTTATACCATATCACTTTACTCAAA
TACCATATACCATATCACTTTACTCAAA
TATCTACTACCATATCACTTTACTCAAA
TCACTTTTACCATATCACTTTACTCAAA
NA
TTACCAATACCATATCACTTTACTCAAA
TTTCACTTACCATATCACTTTACTCAAA
AAACTCATATCTACTCACTTTACTCAAA
AATCCTTTATCTACTCACTTTACTCAAA
ACTCAAATATCTACTCACTTTACTCAAA
ATACATCTATCTACTCACTTTACTCAAA
ATCCTATTATCTACTCACTTTACTCAAA
CAACAATTATCTACTCACTTTACTCAAA
CTTCTTATATCTACTCACTTTACTCAAA
TACCATATATCTACTCACTTTACTCAAA
TATCTACTATCTACTCACTTTACTCAAA
NA
TCACTTTTATCTACTCACTTTACTCAAA
NA
NA
TTACCAATATCTACTCACTTTACTCAAA
TTTCACTTATCTACTCACTTTACTCAAA
AAACTCATCACTTTTCACTTTACTCAAA
AATCCTTTCACTTTTCACTTTACTCAAA
ACTCAAATCACTTTTCACTTTACTCAAA
ATACATCTCACTTTTCACTTTACTCAAA
ATCCTATTCACTTTTCACTTTACTCAAA
NA
CAACAATTCACTTTTCACTTTACTCAAA
CTTCTTATCACTTTTCACTTTACTCAAA
TACCATATCACTTTTCACTTTACTCAAA
TATCTACTCACTTTTCACTTTACTCAAA
TCACTTTTCACTTTTCACTTTACTCAAA
TTACCAATCACTTTTCACTTTACTCAAA
TTTCACTTCACTTTTCACTTTACTCAAA
AAACTCATTACCAATCACTTTACTCAAA
AATCCTTTTACCAATCACTTTACTCAAA
ACTCAAATTACCAATCACTTTACTCAAA
ATACATCTTACCAATCACTTTACTCAAA
ATCCTATTTACCAATCACTTTACTCAAA
CAACAATTTACCAATCACTTTACTCAAA
CTTCTTATTACCAATCACTTTACTCAAA
TACCATATTACCAATCACTTTACTCAAA
TATCTACTTACCAATCACTTTACTCAAA
TCACTTTTTACCAATCACTTTACTCAAA
TTACCAATTACCAATCACTTTACTCAAA
TTTCACTTTACCAATCACTTTACTCAAA
AAACTCATTTCACTTCACTTTACTCAAA
AATCCTTTTTCACTTCACTTTACTCAAA
ACTCAAATTTCACTTCACTTTACTCAAA
ATACATCTTTCACTTCACTTTACTCAAA
ATCCTATTTTCACTTCACTTTACTCAAA
CAACAATTTTCACTTCACTTTACTCAAA
CTTCTTATTTCACTTCACTTTACTCAAA
TACCATATTTCACTTCACTTTACTCAAA
TATCTACTTTCACTTCACTTTACTCAAA
TCACTTTTTTCACTTCACTTTACTCAAA
NA
TTACCAATTTCACTTCACTTTACTCAAA
TTTCACTTTTCACTTCACTTTACTCAAA
AAACTCAAAACTCATTACCAAACTCAAA
AATCCTTAAACTCATTACCAAACTCAAA
ACTCAAAAAACTCATTACCAAACTCAAA
ATACATCAAACTCATTACCAAACTCAAA
ATCCTATAAACTCATTACCAAACTCAAA
CAACAATAAACTCATTACCAAACTCAAA
CTTCTTAAAACTCATTACCAAACTCAAA
TACCATAAAACTCATTACCAAACTCAAA
TATCTACAAACTCATTACCAAACTCAAA
TCACTTTAAACTCATTACCAAACTCAAA
TTACCAAAAACTCATTACCAAACTCAAA
TTTCACTAAACTCATTACCAAACTCAAA
AAACTCAAATCCTTTTACCAAACTCAAA
NA
NA
AATCCTTAATCCTTTTACCAAACTCAAA
ACTCAAAAATCCTTTTACCAAACTCAAA
ATACATCAATCCTTTTACCAAACTCAAA
ATCCTATAATCCTTTTACCAAACTCAAA
CAACAATAATCCTTTTACCAAACTCAAA
CTTCTTAAATCCTTTTACCAAACTCAAA
TACCATAAATCCTTTTACCAAACTCAAA
NA
TATCTACAATCCTTTTACCAAACTCAAA
TCACTTTAATCCTTTTACCAAACTCAAA
TTACCAAAATCCTTTTACCAAACTCAAA
TTTCACTAATCCTTTTACCAAACTCAAA
AAACTCAACTCAAATTACCAAACTCAAA
AATCCTTACTCAAATTACCAAACTCAAA
ACTCAAAACTCAAATTACCAAACTCAAA
ATACATCACTCAAATTACCAAACTCAAA
ATCCTATACTCAAATTACCAAACTCAAA
CAACAATACTCAAATTACCAAACTCAAA
CTTCTTAACTCAAATTACCAAACTCAAA
TACCATAACTCAAATTACCAAACTCAAA
TATCTACACTCAAATTACCAAACTCAAA
TCACTTTACTCAAATTACCAAACTCAAA
TTACCAAACTCAAATTACCAAACTCAAA
TTTCACTACTCAAATTACCAAACTCAAA
AAACTCAATACATCTTACCAAACTCAAA
AATCCTTATACATCTTACCAAACTCAAA
ACTCAAAATACATCTTACCAAACTCAAA
ATACATCATACATCTTACCAAACTCAAA
ATCCTATATACATCTTACCAAACTCAAA
CAACAATATACATCTTACCAAACTCAAA
CTTCTTAATACATCTTACCAAACTCAAA
TACCATAATACATCTTACCAAACTCAAA
TATCTACATACATCTTACCAAACTCAAA
TCACTTTATACATCTTACCAAACTCAAA
TTACCAAATACATCTTACCAAACTCAAA
TTTCACTATACATCTTACCAAACTCAAA
AAACTCAATCCTATTTACCAAACTCAAA
AATCCTTATCCTATTTACCAAACTCAAA
ACTCAAAATCCTATTTACCAAACTCAAA
ATACATCATCCTATTTACCAAACTCAAA
ATCCTATATCCTATTTACCAAACTCAAA
NA
CAACAATATCCTATTTACCAAACTCAAA
CTTCTTAATCCTATTTACCAAACTCAAA
TACCATAATCCTATTTACCAAACTCAAA
TATCTACATCCTATTTACCAAACTCAAA
TCACTTTATCCTATTTACCAAACTCAAA
TTACCAAATCCTATTTACCAAACTCAAA
TTTCACTATCCTATTTACCAAACTCAAA
AAACTCACAACAATTTACCAAACTCAAA
AATCCTTCAACAATTTACCAAACTCAAA
ACTCAAACAACAATTTACCAAACTCAAA
ATACATCCAACAATTTACCAAACTCAAA
ATCCTATCAACAATTTACCAAACTCAAA
CAACAATCAACAATTTACCAAACTCAAA
NA
NA
CTTCTTACAACAATTTACCAAACTCAAA
TACCATACAACAATTTACCAAACTCAAA
TATCTACCAACAATTTACCAAACTCAAA
TCACTTTCAACAATTTACCAAACTCAAA
TTACCAACAACAATTTACCAAACTCAAA
TTTCACTCAACAATTTACCAAACTCAAA
NA
AAACTCACTTCTTATTACCAAACTCAAA
AATCCTTCTTCTTATTACCAAACTCAAA
ACTCAAACTTCTTATTACCAAACTCAAA
ATACATCCTTCTTATTACCAAACTCAAA
ATCCTATCTTCTTATTACCAAACTCAAA
CAACAATCTTCTTATTACCAAACTCAAA
CTTCTTACTTCTTATTACCAAACTCAAA
TACCATACTTCTTATTACCAAACTCAAA
TATCTACCTTCTTATTACCAAACTCAAA
TCACTTTCTTCTTATTACCAAACTCAAA
TTACCAACTTCTTATTACCAAACTCAAA
TTTCACTCTTCTTATTACCAAACTCAAA
AAACTCATACCATATTACCAAACTCAAA
AATCCTTTACCATATTACCAAACTCAAA
ACTCAAATACCATATTACCAAACTCAAA
ATACATCTACCATATTACCAAACTCAAA
ATCCTATTACCATATTACCAAACTCAAA
CAACAATTACCATATTACCAAACTCAAA
CTTCTTATACCATATTACCAAACTCAAA
TACCATATACCATATTACCAAACTCAAA
TATCTACTACCATATTACCAAACTCAAA
TCACTTTTACCATATTACCAAACTCAAA
TTACCAATACCATATTACCAAACTCAAA
TTTCACTTACCATATTACCAAACTCAAA
AAACTCATATCTACTTACCAAACTCAAA
AATCCTTTATCTACTTACCAAACTCAAA
ACTCAAATATCTACTTACCAAACTCAAA
ATACATCTATCTACTTACCAAACTCAAA
ATCCTATTATCTACTTACCAAACTCAAA
CAACAATTATCTACTTACCAAACTCAAA
CTTCTTATATCTACTTACCAAACTCAAA
TACCATATATCTACTTACCAAACTCAAA
TATCTACTATCTACTTACCAAACTCAAA
TCACTTTTATCTACTTACCAAACTCAAA
TTACCAATATCTACTTACCAAACTCAAA
TTTCACTTATCTACTTACCAAACTCAAA
AAACTCATCACTTTTTACCAAACTCAAA
AATCCTTTCACTTTTTACCAAACTCAAA
ACTCAAATCACTTTTTACCAAACTCAAA
ATACATCTCACTTTTTACCAAACTCAAA
ATCCTATTCACTTTTTACCAAACTCAAA
CAACAATTCACTTTTTACCAAACTCAAA
CTTCTTATCACTTTTTACCAAACTCAAA
TACCATATCACTTTTTACCAAACTCAAA
TATCTACTCACTTTTTACCAAACTCAAA
TCACTTTTCACTTTTTACCAAACTCAAA
TTACCAATCACTTTTTACCAAACTCAAA
TTTCACTTCACTTTTTACCAAACTCAAA
AAACTCATTACCAATTACCAAACTCAAA
AATCCTTTTACCAATTACCAAACTCAAA
ACTCAAATTACCAATTACCAAACTCAAA
ATACATCTTACCAATTACCAAACTCAAA
ATCCTATTTACCAATTACCAAACTCAAA
CAACAATTTACCAATTACCAAACTCAAA
NA
CTTCTTATTACCAATTACCAAACTCAAA
TACCATATTACCAATTACCAAACTCAAA
TATCTACTTACCAATTACCAAACTCAAA
TCACTTTTTACCAATTACCAAACTCAAA
TTACCAATTACCAATTACCAAACTCAAA
TTTCACTTTACCAATTACCAAACTCAAA
AAACTCATTTCACTTTACCAAACTCAAA
AATCCTTTTTCACTTTACCAAACTCAAA
ACTCAAATTTCACTTTACCAAACTCAAA
ATACATCTTTCACTTTACCAAACTCAAA
ATCCTATTTTCACTTTACCAAACTCAAA
CAACAATTTTCACTTTACCAAACTCAAA
CTTCTTATTTCACTTTACCAAACTCAAA
TACCATATTTCACTTTACCAAACTCAAA
TATCTACTTTCACTTTACCAAACTCAAA
TCACTTTTTTCACTTTACCAAACTCAAA
TTACCAATTTCACTTTACCAAACTCAAA
TTTCACTTTTCACTTTACCAAACTCAAA
AAACTCAAAACTCATTTCACTACTCAAA
NA
AATCCTTAAACTCATTTCACTACTCAAA
ACTCAAAAAACTCATTTCACTACTCAAA
ATACATCAAACTCATTTCACTACTCAAA
ATCCTATAAACTCATTTCACTACTCAAA
CAACAATAAACTCATTTCACTACTCAAA
CTTCTTAAAACTCATTTCACTACTCAAA
TACCATAAAACTCATTTCACTACTCAAA
NA
TATCTACAAACTCATTTCACTACTCAAA
TCACTTTAAACTCATTTCACTACTCAAA
TTACCAAAAACTCATTTCACTACTCAAA
TTTCACTAAACTCATTTCACTACTCAAA
AAACTCAAATCCTTTTTCACTACTCAAA
AATCCTTAATCCTTTTTCACTACTCAAA
NA
ACTCAAAAATCCTTTTTCACTACTCAAA
ATACATCAATCCTTTTTCACTACTCAAA
ATCCTATAATCCTTTTTCACTACTCAAA
CAACAATAATCCTTTTTCACTACTCAAA
CTTCTTAAATCCTTTTTCACTACTCAAA
TACCATAAATCCTTTTTCACTACTCAAA
NA
TATCTACAATCCTTTTTCACTACTCAAA
TCACTTTAATCCTTTTTCACTACTCAAA
TTACCAAAATCCTTTTTCACTACTCAAA
TTTCACTAATCCTTTTTCACTACTCAAA
AAACTCAACTCAAATTTCACTACTCAAA
AATCCTTACTCAAATTTCACTACTCAAA
NA
NA
ACTCAAAACTCAAATTTCACTACTCAAA
ATACATCACTCAAATTTCACTACTCAAA
ATCCTATACTCAAATTTCACTACTCAAA
NA
CAACAATACTCAAATTTCACTACTCAAA
NA
CTTCTTAACTCAAATTTCACTACTCAAA
TACCATAACTCAAATTTCACTACTCAAA
TATCTACACTCAAATTTCACTACTCAAA
NA
TCACTTTACTCAAATTTCACTACTCAAA
TTACCAAACTCAAATTTCACTACTCAAA
TTTCACTACTCAAATTTCACTACTCAAA
AAACTCAATACATCTTTCACTACTCAAA
AATCCTTATACATCTTTCACTACTCAAA
ACTCAAAATACATCTTTCACTACTCAAA
ATACATCATACATCTTTCACTACTCAAA
ATCCTATATACATCTTTCACTACTCAAA
CAACAATATACATCTTTCACTACTCAAA
CTTCTTAATACATCTTTCACTACTCAAA
TACCATAATACATCTTTCACTACTCAAA
TATCTACATACATCTTTCACTACTCAAA
TCACTTTATACATCTTTCACTACTCAAA
TTACCAAATACATCTTTCACTACTCAAA
TTTCACTATACATCTTTCACTACTCAAA
AAACTCAATCCTATTTTCACTACTCAAA
AATCCTTATCCTATTTTCACTACTCAAA
ACTCAAAATCCTATTTTCACTACTCAAA
ATACATCATCCTATTTTCACTACTCAAA
ATCCTATATCCTATTTTCACTACTCAAA
CAACAATATCCTATTTTCACTACTCAAA
NA
CTTCTTAATCCTATTTTCACTACTCAAA
TACCATAATCCTATTTTCACTACTCAAA
TATCTACATCCTATTTTCACTACTCAAA
TCACTTTATCCTATTTTCACTACTCAAA
TTACCAAATCCTATTTTCACTACTCAAA
TTTCACTATCCTATTTTCACTACTCAAA
AAACTCACAACAATTTTCACTACTCAAA
AATCCTTCAACAATTTTCACTACTCAAA
ACTCAAACAACAATTTTCACTACTCAAA
ATACATCCAACAATTTTCACTACTCAAA
ATCCTATCAACAATTTTCACTACTCAAA
CAACAATCAACAATTTTCACTACTCAAA
CTTCTTACAACAATTTTCACTACTCAAA
TACCATACAACAATTTTCACTACTCAAA
TATCTACCAACAATTTTCACTACTCAAA
TCACTTTCAACAATTTTCACTACTCAAA
TTACCAACAACAATTTTCACTACTCAAA
TTTCACTCAACAATTTTCACTACTCAAA
AAACTCACTTCTTATTTCACTACTCAAA
AATCCTTCTTCTTATTTCACTACTCAAA
ACTCAAACTTCTTATTTCACTACTCAAA
ATACATCCTTCTTATTTCACTACTCAAA
ATCCTATCTTCTTATTTCACTACTCAAA
CAACAATCTTCTTATTTCACTACTCAAA
CTTCTTACTTCTTATTTCACTACTCAAA
TACCATACTTCTTATTTCACTACTCAAA
TATCTACCTTCTTATTTCACTACTCAAA
TCACTTTCTTCTTATTTCACTACTCAAA
NA
TTACCAACTTCTTATTTCACTACTCAAA
TTTCACTCTTCTTATTTCACTACTCAAA
AAACTCATACCATATTTCACTACTCAAA
AATCCTTTACCATATTTCACTACTCAAA
ACTCAAATACCATATTTCACTACTCAAA
ATACATCTACCATATTTCACTACTCAAA
ATCCTATTACCATATTTCACTACTCAAA
CAACAATTACCATATTTCACTACTCAAA
CTTCTTATACCATATTTCACTACTCAAA
TACCATATACCATATTTCACTACTCAAA
TATCTACTACCATATTTCACTACTCAAA
TCACTTTTACCATATTTCACTACTCAAA
TTACCAATACCATATTTCACTACTCAAA
TTTCACTTACCATATTTCACTACTCAAA
AAACTCATATCTACTTTCACTACTCAAA
AATCCTTTATCTACTTTCACTACTCAAA
ACTCAAATATCTACTTTCACTACTCAAA
ATACATCTATCTACTTTCACTACTCAAA
ATCCTATTATCTACTTTCACTACTCAAA
CAACAATTATCTACTTTCACTACTCAAA
CTTCTTATATCTACTTTCACTACTCAAA
TACCATATATCTACTTTCACTACTCAAA
TATCTACTATCTACTTTCACTACTCAAA
TCACTTTTATCTACTTTCACTACTCAAA
TTACCAATATCTACTTTCACTACTCAAA
TTTCACTTATCTACTTTCACTACTCAAA
AAACTCATCACTTTTTTCACTACTCAAA
AATCCTTTCACTTTTTTCACTACTCAAA
ACTCAAATCACTTTTTTCACTACTCAAA
ATACATCTCACTTTTTTCACTACTCAAA
ATCCTATTCACTTTTTTCACTACTCAAA
CAACAATTCACTTTTTTCACTACTCAAA
CTTCTTATCACTTTTTTCACTACTCAAA
TACCATATCACTTTTTTCACTACTCAAA
TATCTACTCACTTTTTTCACTACTCAAA
NA
TCACTTTTCACTTTTTTCACTACTCAAA
TTACCAATCACTTTTTTCACTACTCAAA
TTTCACTTCACTTTTTTCACTACTCAAA
AAACTCATTACCAATTTCACTACTCAAA
AATCCTTTTACCAATTTCACTACTCAAA
ACTCAAATTACCAATTTCACTACTCAAA
ATACATCTTACCAATTTCACTACTCAAA
ATCCTATTTACCAATTTCACTACTCAAA
CAACAATTTACCAATTTCACTACTCAAA
CTTCTTATTACCAATTTCACTACTCAAA
TACCATATTACCAATTTCACTACTCAAA
TATCTACTTACCAATTTCACTACTCAAA
TCACTTTTTACCAATTTCACTACTCAAA
NA
NA
TTACCAATTACCAATTTCACTACTCAAA
TTTCACTTTACCAATTTCACTACTCAAA
AAACTCATTTCACTTTTCACTACTCAAA
AATCCTTTTTCACTTTTCACTACTCAAA
NA
ACTCAAATTTCACTTTTCACTACTCAAA
ATACATCTTTCACTTTTCACTACTCAAA
ATCCTATTTTCACTTTTCACTACTCAAA
CAACAATTTTCACTTTTCACTACTCAAA
CTTCTTATTTCACTTTTCACTACTCAAA
TACCATATTTCACTTTTCACTACTCAAA
TATCTACTTTCACTTTTCACTACTCAAA
NA
TCACTTTTTTCACTTTTCACTACTCAAA
TTACCAATTTCACTTTTCACTACTCAAA
TTTCACTTTTCACTTTTCACTACTCAAA
AAACTCAAAACTCAAAACTCAATACATC
AATCCTTAAACTCAAAACTCAATACATC
ACTCAAAAAACTCAAAACTCAATACATC
ATACATCAAACTCAAAACTCAATACATC
ATCCTATAAACTCAAAACTCAATACATC
CAACAATAAACTCAAAACTCAATACATC
CTTCTTAAAACTCAAAACTCAATACATC
TACCATAAAACTCAAAACTCAATACATC
TATCTACAAACTCAAAACTCAATACATC
TCACTTTAAACTCAAAACTCAATACATC
TTACCAAAAACTCAAAACTCAATACATC
TTTCACTAAACTCAAAACTCAATACATC
NA
AAACTCAAATCCTTAAACTCAATACATC
AATCCTTAATCCTTAAACTCAATACATC
ACTCAAAAATCCTTAAACTCAATACATC
ATACATCAATCCTTAAACTCAATACATC
ATCCTATAATCCTTAAACTCAATACATC
CAACAATAATCCTTAAACTCAATACATC
CTTCTTAAATCCTTAAACTCAATACATC
TACCATAAATCCTTAAACTCAATACATC
TATCTACAATCCTTAAACTCAATACATC
TCACTTTAATCCTTAAACTCAATACATC
TTACCAAAATCCTTAAACTCAATACATC
TTTCACTAATCCTTAAACTCAATACATC
AAACTCAACTCAAAAAACTCAATACATC
AATCCTTACTCAAAAAACTCAATACATC
ACTCAAAACTCAAAAAACTCAATACATC
ATACATCACTCAAAAAACTCAATACATC
ATCCTATACTCAAAAAACTCAATACATC
CAACAATACTCAAAAAACTCAATACATC
CTTCTTAACTCAAAAAACTCAATACATC
TACCATAACTCAAAAAACTCAATACATC
TATCTACACTCAAAAAACTCAATACATC
TCACTTTACTCAAAAAACTCAATACATC
TTACCAAACTCAAAAAACTCAATACATC
TTTCACTACTCAAAAAACTCAATACATC
AAACTCAATACATCAAACTCAATACATC
AATCCTTATACATCAAACTCAATACATC
ACTCAAAATACATCAAACTCAATACATC
ATACATCATACATCAAACTCAATACATC
ATCCTATATACATCAAACTCAATACATC
CAACAATATACATCAAACTCAATACATC
NA
CTTCTTAATACATCAAACTCAATACATC
TACCATAATACATCAAACTCAATACATC
NA
TATCTACATACATCAAACTCAATACATC
TCACTTTATACATCAAACTCAATACATC
TTACCAAATACATCAAACTCAATACATC
TTTCACTATACATCAAACTCAATACATC
AAACTCAATCCTATAAACTCAATACATC
AATCCTTATCCTATAAACTCAATACATC
ACTCAAAATCCTATAAACTCAATACATC
ATACATCATCCTATAAACTCAATACATC
ATCCTATATCCTATAAACTCAATACATC
CAACAATATCCTATAAACTCAATACATC
CTTCTTAATCCTATAAACTCAATACATC
TACCATAATCCTATAAACTCAATACATC
TATCTACATCCTATAAACTCAATACATC
TCACTTTATCCTATAAACTCAATACATC
TTACCAAATCCTATAAACTCAATACATC
TTTCACTATCCTATAAACTCAATACATC
AAACTCACAACAATAAACTCAATACATC
AATCCTTCAACAATAAACTCAATACATC
ACTCAAACAACAATAAACTCAATACATC
ATACATCCAACAATAAACTCAATACATC
ATCCTATCAACAATAAACTCAATACATC
CAACAATCAACAATAAACTCAATACATC
CTTCTTACAACAATAAACTCAATACATC
TACCATACAACAATAAACTCAATACATC
TATCTACCAACAATAAACTCAATACATC
TCACTTTCAACAATAAACTCAATACATC
TTACCAACAACAATAAACTCAATACATC
TTTCACTCAACAATAAACTCAATACATC
AAACTCACTTCTTAAAACTCAATACATC
AATCCTTCTTCTTAAAACTCAATACATC
ACTCAAACTTCTTAAAACTCAATACATC
ATACATCCTTCTTAAAACTCAATACATC
ATCCTATCTTCTTAAAACTCAATACATC
NA
CAACAATCTTCTTAAAACTCAATACATC
CTTCTTACTTCTTAAAACTCAATACATC
TACCATACTTCTTAAAACTCAATACATC
TATCTACCTTCTTAAAACTCAATACATC
TCACTTTCTTCTTAAAACTCAATACATC
TTACCAACTTCTTAAAACTCAATACATC
TTTCACTCTTCTTAAAACTCAATACATC
AAACTCATACCATAAAACTCAATACATC
AATCCTTTACCATAAAACTCAATACATC
ACTCAAATACCATAAAACTCAATACATC
ATACATCTACCATAAAACTCAATACATC
ATCCTATTACCATAAAACTCAATACATC
CAACAATTACCATAAAACTCAATACATC
NA
NA
CTTCTTATACCATAAAACTCAATACATC
TACCATATACCATAAAACTCAATACATC
TATCTACTACCATAAAACTCAATACATC
NA
TCACTTTTACCATAAAACTCAATACATC
TTACCAATACCATAAAACTCAATACATC
TTTCACTTACCATAAAACTCAATACATC
AAACTCATATCTACAAACTCAATACATC
AATCCTTTATCTACAAACTCAATACATC
ACTCAAATATCTACAAACTCAATACATC
ATACATCTATCTACAAACTCAATACATC
ATCCTATTATCTACAAACTCAATACATC
CAACAATTATCTACAAACTCAATACATC
CTTCTTATATCTACAAACTCAATACATC
TACCATATATCTACAAACTCAATACATC
TATCTACTATCTACAAACTCAATACATC
TCACTTTTATCTACAAACTCAATACATC
TTACCAATATCTACAAACTCAATACATC
TTTCACTTATCTACAAACTCAATACATC
AAACTCATCACTTTAAACTCAATACATC
AATCCTTTCACTTTAAACTCAATACATC
ACTCAAATCACTTTAAACTCAATACATC
ATACATCTCACTTTAAACTCAATACATC
ATCCTATTCACTTTAAACTCAATACATC
CAACAATTCACTTTAAACTCAATACATC
CTTCTTATCACTTTAAACTCAATACATC
TACCATATCACTTTAAACTCAATACATC
TATCTACTCACTTTAAACTCAATACATC
TCACTTTTCACTTTAAACTCAATACATC
TTACCAATCACTTTAAACTCAATACATC
TTTCACTTCACTTTAAACTCAATACATC
AAACTCATTACCAAAAACTCAATACATC
AATCCTTTTACCAAAAACTCAATACATC
ACTCAAATTACCAAAAACTCAATACATC
ATACATCTTACCAAAAACTCAATACATC
ATCCTATTTACCAAAAACTCAATACATC
CAACAATTTACCAAAAACTCAATACATC
CTTCTTATTACCAAAAACTCAATACATC
TACCATATTACCAAAAACTCAATACATC
TATCTACTTACCAAAAACTCAATACATC
TCACTTTTTACCAAAAACTCAATACATC
TTACCAATTACCAAAAACTCAATACATC
TTTCACTTTACCAAAAACTCAATACATC
AAACTCATTTCACTAAACTCAATACATC
AATCCTTTTTCACTAAACTCAATACATC
ACTCAAATTTCACTAAACTCAATACATC
ATACATCTTTCACTAAACTCAATACATC
ATCCTATTTTCACTAAACTCAATACATC
CAACAATTTTCACTAAACTCAATACATC
CTTCTTATTTCACTAAACTCAATACATC
TACCATATTTCACTAAACTCAATACATC
TATCTACTTTCACTAAACTCAATACATC
TCACTTTTTTCACTAAACTCAATACATC
TTACCAATTTCACTAAACTCAATACATC
TTTCACTTTTCACTAAACTCAATACATC
AAACTCAAAACTCAAATCCTTATACATC
AATCCTTAAACTCAAATCCTTATACATC
ACTCAAAAAACTCAAATCCTTATACATC
NA
ATACATCAAACTCAAATCCTTATACATC
ATCCTATAAACTCAAATCCTTATACATC
CAACAATAAACTCAAATCCTTATACATC
NA
CTTCTTAAAACTCAAATCCTTATACATC
TACCATAAAACTCAAATCCTTATACATC
TATCTACAAACTCAAATCCTTATACATC
TCACTTTAAACTCAAATCCTTATACATC
TTACCAAAAACTCAAATCCTTATACATC
TTTCACTAAACTCAAATCCTTATACATC
AAACTCAAATCCTTAATCCTTATACATC
AATCCTTAATCCTTAATCCTTATACATC
ACTCAAAAATCCTTAATCCTTATACATC
ATACATCAATCCTTAATCCTTATACATC
ATCCTATAATCCTTAATCCTTATACATC
CAACAATAATCCTTAATCCTTATACATC
CTTCTTAAATCCTTAATCCTTATACATC
TACCATAAATCCTTAATCCTTATACATC
TATCTACAATCCTTAATCCTTATACATC
TCACTTTAATCCTTAATCCTTATACATC
TTACCAAAATCCTTAATCCTTATACATC
TTTCACTAATCCTTAATCCTTATACATC
NA
AAACTCAACTCAAAAATCCTTATACATC
AATCCTTACTCAAAAATCCTTATACATC
ACTCAAAACTCAAAAATCCTTATACATC
ATACATCACTCAAAAATCCTTATACATC
ATCCTATACTCAAAAATCCTTATACATC
CAACAATACTCAAAAATCCTTATACATC
CTTCTTAACTCAAAAATCCTTATACATC
TACCATAACTCAAAAATCCTTATACATC
TATCTACACTCAAAAATCCTTATACATC
TCACTTTACTCAAAAATCCTTATACATC
TTACCAAACTCAAAAATCCTTATACATC
TTTCACTACTCAAAAATCCTTATACATC
AAACTCAATACATCAATCCTTATACATC
AATCCTTATACATCAATCCTTATACATC
NA
ACTCAAAATACATCAATCCTTATACATC
NA
ATACATCATACATCAATCCTTATACATC
ATCCTATATACATCAATCCTTATACATC
CAACAATATACATCAATCCTTATACATC
CTTCTTAATACATCAATCCTTATACATC
TACCATAATACATCAATCCTTATACATC
TATCTACATACATCAATCCTTATACATC
TCACTTTATACATCAATCCTTATACATC
TTACCAAATACATCAATCCTTATACATC
TTTCACTATACATCAATCCTTATACATC
AAACTCAATCCTATAATCCTTATACATC
AATCCTTATCCTATAATCCTTATACATC
NA
NA
ACTCAAAATCCTATAATCCTTATACATC
ATACATCATCCTATAATCCTTATACATC
NA
ATCCTATATCCTATAATCCTTATACATC
CAACAATATCCTATAATCCTTATACATC
CTTCTTAATCCTATAATCCTTATACATC
TACCATAATCCTATAATCCTTATACATC
TATCTACATCCTATAATCCTTATACATC
TCACTTTATCCTATAATCCTTATACATC
TTACCAAATCCTATAATCCTTATACATC
TTTCACTATCCTATAATCCTTATACATC
AAACTCACAACAATAATCCTTATACATC
AATCCTTCAACAATAATCCTTATACATC
ACTCAAACAACAATAATCCTTATACATC
ATACATCCAACAATAATCCTTATACATC
ATCCTATCAACAATAATCCTTATACATC
CAACAATCAACAATAATCCTTATACATC
NA
CTTCTTACAACAATAATCCTTATACATC
TACCATACAACAATAATCCTTATACATC
TATCTACCAACAATAATCCTTATACATC
TCACTTTCAACAATAATCCTTATACATC
TTACCAACAACAATAATCCTTATACATC
TTTCACTCAACAATAATCCTTATACATC
AAACTCACTTCTTAAATCCTTATACATC
AATCCTTCTTCTTAAATCCTTATACATC
NA
ACTCAAACTTCTTAAATCCTTATACATC
ATACATCCTTCTTAAATCCTTATACATC
ATCCTATCTTCTTAAATCCTTATACATC
CAACAATCTTCTTAAATCCTTATACATC
CTTCTTACTTCTTAAATCCTTATACATC
TACCATACTTCTTAAATCCTTATACATC
TATCTACCTTCTTAAATCCTTATACATC
TCACTTTCTTCTTAAATCCTTATACATC
TTACCAACTTCTTAAATCCTTATACATC
TTTCACTCTTCTTAAATCCTTATACATC
AAACTCATACCATAAATCCTTATACATC
AATCCTTTACCATAAATCCTTATACATC
ACTCAAATACCATAAATCCTTATACATC
ATACATCTACCATAAATCCTTATACATC
ATCCTATTACCATAAATCCTTATACATC
CAACAATTACCATAAATCCTTATACATC
CTTCTTATACCATAAATCCTTATACATC
TACCATATACCATAAATCCTTATACATC
TATCTACTACCATAAATCCTTATACATC
TCACTTTTACCATAAATCCTTATACATC
TTACCAATACCATAAATCCTTATACATC
TTTCACTTACCATAAATCCTTATACATC
AAACTCATATCTACAATCCTTATACATC
AATCCTTTATCTACAATCCTTATACATC
ACTCAAATATCTACAATCCTTATACATC
ATACATCTATCTACAATCCTTATACATC
ATCCTATTATCTACAATCCTTATACATC
CAACAATTATCTACAATCCTTATACATC
CTTCTTATATCTACAATCCTTATACATC
TACCATATATCTACAATCCTTATACATC
NA
TATCTACTATCTACAATCCTTATACATC
TCACTTTTATCTACAATCCTTATACATC
TTACCAATATCTACAATCCTTATACATC
TTTCACTTATCTACAATCCTTATACATC
AAACTCATCACTTTAATCCTTATACATC
AATCCTTTCACTTTAATCCTTATACATC
ACTCAAATCACTTTAATCCTTATACATC
ATACATCTCACTTTAATCCTTATACATC
ATCCTATTCACTTTAATCCTTATACATC
CAACAATTCACTTTAATCCTTATACATC
CTTCTTATCACTTTAATCCTTATACATC
TACCATATCACTTTAATCCTTATACATC
TATCTACTCACTTTAATCCTTATACATC
TCACTTTTCACTTTAATCCTTATACATC
TTACCAATCACTTTAATCCTTATACATC
TTTCACTTCACTTTAATCCTTATACATC
AAACTCATTACCAAAATCCTTATACATC
AATCCTTTTACCAAAATCCTTATACATC
ACTCAAATTACCAAAATCCTTATACATC
ATACATCTTACCAAAATCCTTATACATC
ATCCTATTTACCAAAATCCTTATACATC
CAACAATTTACCAAAATCCTTATACATC
CTTCTTATTACCAAAATCCTTATACATC
TACCATATTACCAAAATCCTTATACATC
TATCTACTTACCAAAATCCTTATACATC
TCACTTTTTACCAAAATCCTTATACATC
TTACCAATTACCAAAATCCTTATACATC
TTTCACTTTACCAAAATCCTTATACATC
AAACTCATTTCACTAATCCTTATACATC
AATCCTTTTTCACTAATCCTTATACATC
ACTCAAATTTCACTAATCCTTATACATC
ATACATCTTTCACTAATCCTTATACATC
ATCCTATTTTCACTAATCCTTATACATC
CAACAATTTTCACTAATCCTTATACATC
CTTCTTATTTCACTAATCCTTATACATC
TACCATATTTCACTAATCCTTATACATC
TATCTACTTTCACTAATCCTTATACATC
TCACTTTTTTCACTAATCCTTATACATC
NA
TTACCAATTTCACTAATCCTTATACATC
TTTCACTTTTCACTAATCCTTATACATC
AAACTCAAAACTCAACTCAAAATACATC
AATCCTTAAACTCAACTCAAAATACATC
ACTCAAAAAACTCAACTCAAAATACATC
ATACATCAAACTCAACTCAAAATACATC
ATCCTATAAACTCAACTCAAAATACATC
CAACAATAAACTCAACTCAAAATACATC
CTTCTTAAAACTCAACTCAAAATACATC
TACCATAAAACTCAACTCAAAATACATC
TATCTACAAACTCAACTCAAAATACATC
TCACTTTAAACTCAACTCAAAATACATC
TTACCAAAAACTCAACTCAAAATACATC
NA
NA
TTTCACTAAACTCAACTCAAAATACATC
NA
AAACTCAAATCCTTACTCAAAATACATC
AATCCTTAATCCTTACTCAAAATACATC
ACTCAAAAATCCTTACTCAAAATACATC
ATACATCAATCCTTACTCAAAATACATC
ATCCTATAATCCTTACTCAAAATACATC
CAACAATAATCCTTACTCAAAATACATC
CTTCTTAAATCCTTACTCAAAATACATC
TACCATAAATCCTTACTCAAAATACATC
TATCTACAATCCTTACTCAAAATACATC
TCACTTTAATCCTTACTCAAAATACATC
TTACCAAAATCCTTACTCAAAATACATC
TTTCACTAATCCTTACTCAAAATACATC
AAACTCAACTCAAAACTCAAAATACATC
AATCCTTACTCAAAACTCAAAATACATC
ACTCAAAACTCAAAACTCAAAATACATC
NA
ATACATCACTCAAAACTCAAAATACATC
ATCCTATACTCAAAACTCAAAATACATC
CAACAATACTCAAAACTCAAAATACATC
CTTCTTAACTCAAAACTCAAAATACATC
TACCATAACTCAAAACTCAAAATACATC
TATCTACACTCAAAACTCAAAATACATC
TCACTTTACTCAAAACTCAAAATACATC
TTACCAAACTCAAAACTCAAAATACATC
TTTCACTACTCAAAACTCAAAATACATC
AAACTCAATACATCACTCAAAATACATC
AATCCTTATACATCACTCAAAATACATC
ACTCAAAATACATCACTCAAAATACATC
ATACATCATACATCACTCAAAATACATC
ATCCTATATACATCACTCAAAATACATC
CAACAATATACATCACTCAAAATACATC
CTTCTTAATACATCACTCAAAATACATC
TACCATAATACATCACTCAAAATACATC
TATCTACATACATCACTCAAAATACATC
TCACTTTATACATCACTCAAAATACATC
TTACCAAATACATCACTCAAAATACATC
TTTCACTATACATCACTCAAAATACATC
AAACTCAATCCTATACTCAAAATACATC
AATCCTTATCCTATACTCAAAATACATC
ACTCAAAATCCTATACTCAAAATACATC
ATACATCATCCTATACTCAAAATACATC
ATCCTATATCCTATACTCAAAATACATC
CAACAATATCCTATACTCAAAATACATC
CTTCTTAATCCTATACTCAAAATACATC
TACCATAATCCTATACTCAAAATACATC
TATCTACATCCTATACTCAAAATACATC
NA
TCACTTTATCCTATACTCAAAATACATC
TTACCAAATCCTATACTCAAAATACATC
TTTCACTATCCTATACTCAAAATACATC
AAACTCACAACAATACTCAAAATACATC
AATCCTTCAACAATACTCAAAATACATC
ACTCAAACAACAATACTCAAAATACATC
ATACATCCAACAATACTCAAAATACATC
NA
ATCCTATCAACAATACTCAAAATACATC
CAACAATCAACAATACTCAAAATACATC
CTTCTTACAACAATACTCAAAATACATC
TACCATACAACAATACTCAAAATACATC
TATCTACCAACAATACTCAAAATACATC
TCACTTTCAACAATACTCAAAATACATC
TTACCAACAACAATACTCAAAATACATC
TTTCACTCAACAATACTCAAAATACATC
AAACTCACTTCTTAACTCAAAATACATC
AATCCTTCTTCTTAACTCAAAATACATC
ACTCAAACTTCTTAACTCAAAATACATC
ATACATCCTTCTTAACTCAAAATACATC
ATCCTATCTTCTTAACTCAAAATACATC
NA
CAACAATCTTCTTAACTCAAAATACATC
CTTCTTACTTCTTAACTCAAAATACATC
TACCATACTTCTTAACTCAAAATACATC
TATCTACCTTCTTAACTCAAAATACATC
TCACTTTCTTCTTAACTCAAAATACATC
TTACCAACTTCTTAACTCAAAATACATC
TTTCACTCTTCTTAACTCAAAATACATC
AAACTCATACCATAACTCAAAATACATC
AATCCTTTACCATAACTCAAAATACATC
ACTCAAATACCATAACTCAAAATACATC
ATACATCTACCATAACTCAAAATACATC
ATCCTATTACCATAACTCAAAATACATC
CAACAATTACCATAACTCAAAATACATC
CTTCTTATACCATAACTCAAAATACATC
TACCATATACCATAACTCAAAATACATC
TATCTACTACCATAACTCAAAATACATC
TCACTTTTACCATAACTCAAAATACATC
TTACCAATACCATAACTCAAAATACATC
TTTCACTTACCATAACTCAAAATACATC
AAACTCATATCTACACTCAAAATACATC
AATCCTTTATCTACACTCAAAATACATC
ACTCAAATATCTACACTCAAAATACATC
ATACATCTATCTACACTCAAAATACATC
ATCCTATTATCTACACTCAAAATACATC
CAACAATTATCTACACTCAAAATACATC
NA
CTTCTTATATCTACACTCAAAATACATC
TACCATATATCTACACTCAAAATACATC
TATCTACTATCTACACTCAAAATACATC
TCACTTTTATCTACACTCAAAATACATC
TTACCAATATCTACACTCAAAATACATC
TTTCACTTATCTACACTCAAAATACATC
AAACTCATCACTTTACTCAAAATACATC
AATCCTTTCACTTTACTCAAAATACATC
ACTCAAATCACTTTACTCAAAATACATC
ATACATCTCACTTTACTCAAAATACATC
ATCCTATTCACTTTACTCAAAATACATC
CAACAATTCACTTTACTCAAAATACATC
CTTCTTATCACTTTACTCAAAATACATC
NA
NA
NA
TACCATATCACTTTACTCAAAATACATC
TATCTACTCACTTTACTCAAAATACATC
TCACTTTTCACTTTACTCAAAATACATC
TTACCAATCACTTTACTCAAAATACATC
TTTCACTTCACTTTACTCAAAATACATC
AAACTCATTACCAAACTCAAAATACATC
AATCCTTTTACCAAACTCAAAATACATC
ACTCAAATTACCAAACTCAAAATACATC
ATACATCTTACCAAACTCAAAATACATC
ATCCTATTTACCAAACTCAAAATACATC
CAACAATTTACCAAACTCAAAATACATC
CTTCTTATTACCAAACTCAAAATACATC
TACCATATTACCAAACTCAAAATACATC
TATCTACTTACCAAACTCAAAATACATC
TCACTTTTTACCAAACTCAAAATACATC
TTACCAATTACCAAACTCAAAATACATC
NA
TTTCACTTTACCAAACTCAAAATACATC
AAACTCATTTCACTACTCAAAATACATC
AATCCTTTTTCACTACTCAAAATACATC
ACTCAAATTTCACTACTCAAAATACATC
ATACATCTTTCACTACTCAAAATACATC
ATCCTATTTTCACTACTCAAAATACATC
CAACAATTTTCACTACTCAAAATACATC
CTTCTTATTTCACTACTCAAAATACATC
TACCATATTTCACTACTCAAAATACATC
TATCTACTTTCACTACTCAAAATACATC
TCACTTTTTTCACTACTCAAAATACATC
TTACCAATTTCACTACTCAAAATACATC
TTTCACTTTTCACTACTCAAAATACATC
AAACTCAAAACTCAATACATCATACATC
AATCCTTAAACTCAATACATCATACATC
ACTCAAAAAACTCAATACATCATACATC
ATACATCAAACTCAATACATCATACATC
ATCCTATAAACTCAATACATCATACATC
CAACAATAAACTCAATACATCATACATC
CTTCTTAAAACTCAATACATCATACATC
TACCATAAAACTCAATACATCATACATC
TATCTACAAACTCAATACATCATACATC
TCACTTTAAACTCAATACATCATACATC
TTACCAAAAACTCAATACATCATACATC
TTTCACTAAACTCAATACATCATACATC
AAACTCAAATCCTTATACATCATACATC
AATCCTTAATCCTTATACATCATACATC
ACTCAAAAATCCTTATACATCATACATC
ATACATCAATCCTTATACATCATACATC
ATCCTATAATCCTTATACATCATACATC
CAACAATAATCCTTATACATCATACATC
CTTCTTAAATCCTTATACATCATACATC
TACCATAAATCCTTATACATCATACATC
TATCTACAATCCTTATACATCATACATC
NA
TCACTTTAATCCTTATACATCATACATC
TTACCAAAATCCTTATACATCATACATC
NA
TTTCACTAATCCTTATACATCATACATC
AAACTCAACTCAAAATACATCATACATC
AATCCTTACTCAAAATACATCATACATC
ACTCAAAACTCAAAATACATCATACATC
ATACATCACTCAAAATACATCATACATC
ATCCTATACTCAAAATACATCATACATC
CAACAATACTCAAAATACATCATACATC
CTTCTTAACTCAAAATACATCATACATC
TACCATAACTCAAAATACATCATACATC
NA
TATCTACACTCAAAATACATCATACATC
NA
TCACTTTACTCAAAATACATCATACATC
TTACCAAACTCAAAATACATCATACATC
TTTCACTACTCAAAATACATCATACATC
AAACTCAATACATCATACATCATACATC
NA
AATCCTTATACATCATACATCATACATC
ACTCAAAATACATCATACATCATACATC
ATACATCATACATCATACATCATACATC
ATCCTATATACATCATACATCATACATC
CAACAATATACATCATACATCATACATC
CTTCTTAATACATCATACATCATACATC
TACCATAATACATCATACATCATACATC
TATCTACATACATCATACATCATACATC
TCACTTTATACATCATACATCATACATC
TTACCAAATACATCATACATCATACATC
TTTCACTATACATCATACATCATACATC
AAACTCAATCCTATATACATCATACATC
AATCCTTATCCTATATACATCATACATC
ACTCAAAATCCTATATACATCATACATC
ATACATCATCCTATATACATCATACATC
ATCCTATATCCTATATACATCATACATC
CAACAATATCCTATATACATCATACATC
CTTCTTAATCCTATATACATCATACATC
TACCATAATCCTATATACATCATACATC
TATCTACATCCTATATACATCATACATC
TCACTTTATCCTATATACATCATACATC
TTACCAAATCCTATATACATCATACATC
TTTCACTATCCTATATACATCATACATC
AAACTCACAACAATATACATCATACATC
AATCCTTCAACAATATACATCATACATC
ACTCAAACAACAATATACATCATACATC
ATACATCCAACAATATACATCATACATC
ATCCTATCAACAATATACATCATACATC
CAACAATCAACAATATACATCATACATC
CTTCTTACAACAATATACATCATACATC
TACCATACAACAATATACATCATACATC
TATCTACCAACAATATACATCATACATC
TCACTTTCAACAATATACATCATACATC
TTACCAACAACAATATACATCATACATC
TTTCACTCAACAATATACATCATACATC
AAACTCACTTCTTAATACATCATACATC
AATCCTTCTTCTTAATACATCATACATC
NA
NA
ACTCAAACTTCTTAATACATCATACATC
ATACATCCTTCTTAATACATCATACATC
ATCCTATCTTCTTAATACATCATACATC
CAACAATCTTCTTAATACATCATACATC
CTTCTTACTTCTTAATACATCATACATC
TACCATACTTCTTAATACATCATACATC
TATCTACCTTCTTAATACATCATACATC
TCACTTTCTTCTTAATACATCATACATC
TTACCAACTTCTTAATACATCATACATC
TTTCACTCTTCTTAATACATCATACATC
AAACTCATACCATAATACATCATACATC
AATCCTTTACCATAATACATCATACATC
ACTCAAATACCATAATACATCATACATC
ATACATCTACCATAATACATCATACATC
ATCCTATTACCATAATACATCATACATC
CAACAATTACCATAATACATCATACATC
CTTCTTATACCATAATACATCATACATC
NA
TACCATATACCATAATACATCATACATC
TATCTACTACCATAATACATCATACATC
TCACTTTTACCATAATACATCATACATC
TTACCAATACCATAATACATCATACATC
TTTCACTTACCATAATACATCATACATC
AAACTCATATCTACATACATCATACATC
AATCCTTTATCTACATACATCATACATC
ACTCAAATATCTACATACATCATACATC
ATACATCTATCTACATACATCATACATC
ATCCTATTATCTACATACATCATACATC
CAACAATTATCTACATACATCATACATC
CTTCTTATATCTACATACATCATACATC
TACCATATATCTACATACATCATACATC
TATCTACTATCTACATACATCATACATC
TCACTTTTATCTACATACATCATACATC
TTACCAATATCTACATACATCATACATC
TTTCACTTATCTACATACATCATACATC
AAACTCATCACTTTATACATCATACATC
AATCCTTTCACTTTATACATCATACATC
ACTCAAATCACTTTATACATCATACATC
ATACATCTCACTTTATACATCATACATC
ATCCTATTCACTTTATACATCATACATC
CAACAATTCACTTTATACATCATACATC
CTTCTTATCACTTTATACATCATACATC
TACCATATCACTTTATACATCATACATC
NA
TATCTACTCACTTTATACATCATACATC
TCACTTTTCACTTTATACATCATACATC
TTACCAATCACTTTATACATCATACATC
TTTCACTTCACTTTATACATCATACATC
AAACTCATTACCAAATACATCATACATC
AATCCTTTTACCAAATACATCATACATC
ACTCAAATTACCAAATACATCATACATC
ATACATCTTACCAAATACATCATACATC
ATCCTATTTACCAAATACATCATACATC
CAACAATTTACCAAATACATCATACATC
NA
CTTCTTATTACCAAATACATCATACATC
TACCATATTACCAAATACATCATACATC
TATCTACTTACCAAATACATCATACATC
TCACTTTTTACCAAATACATCATACATC
TTACCAATTACCAAATACATCATACATC
TTTCACTTTACCAAATACATCATACATC
AAACTCATTTCACTATACATCATACATC
AATCCTTTTTCACTATACATCATACATC
ACTCAAATTTCACTATACATCATACATC
ATACATCTTTCACTATACATCATACATC
NA
ATCCTATTTTCACTATACATCATACATC
CAACAATTTTCACTATACATCATACATC
CTTCTTATTTCACTATACATCATACATC
TACCATATTTCACTATACATCATACATC
TATCTACTTTCACTATACATCATACATC
TCACTTTTTTCACTATACATCATACATC
TTACCAATTTCACTATACATCATACATC
TTTCACTTTTCACTATACATCATACATC
AAACTCAAAACTCAATCCTATATACATC
AATCCTTAAACTCAATCCTATATACATC
ACTCAAAAAACTCAATCCTATATACATC
ATACATCAAACTCAATCCTATATACATC
ATCCTATAAACTCAATCCTATATACATC
CAACAATAAACTCAATCCTATATACATC
CTTCTTAAAACTCAATCCTATATACATC
TACCATAAAACTCAATCCTATATACATC
TATCTACAAACTCAATCCTATATACATC
TCACTTTAAACTCAATCCTATATACATC
TTACCAAAAACTCAATCCTATATACATC
TTTCACTAAACTCAATCCTATATACATC
AAACTCAAATCCTTATCCTATATACATC
AATCCTTAATCCTTATCCTATATACATC
ACTCAAAAATCCTTATCCTATATACATC
ATACATCAATCCTTATCCTATATACATC
ATCCTATAATCCTTATCCTATATACATC
CAACAATAATCCTTATCCTATATACATC
CTTCTTAAATCCTTATCCTATATACATC
TACCATAAATCCTTATCCTATATACATC
TATCTACAATCCTTATCCTATATACATC
TCACTTTAATCCTTATCCTATATACATC
TTACCAAAATCCTTATCCTATATACATC
TTTCACTAATCCTTATCCTATATACATC
AAACTCAACTCAAAATCCTATATACATC
AATCCTTACTCAAAATCCTATATACATC
ACTCAAAACTCAAAATCCTATATACATC
ATACATCACTCAAAATCCTATATACATC
ATCCTATACTCAAAATCCTATATACATC
CAACAATACTCAAAATCCTATATACATC
CTTCTTAACTCAAAATCCTATATACATC
TACCATAACTCAAAATCCTATATACATC
TATCTACACTCAAAATCCTATATACATC
TCACTTTACTCAAAATCCTATATACATC
TTACCAAACTCAAAATCCTATATACATC
NA
NA
NA
TTTCACTACTCAAAATCCTATATACATC
AAACTCAATACATCATCCTATATACATC
AATCCTTATACATCATCCTATATACATC
ACTCAAAATACATCATCCTATATACATC
ATACATCATACATCATCCTATATACATC
ATCCTATATACATCATCCTATATACATC
CAACAATATACATCATCCTATATACATC
CTTCTTAATACATCATCCTATATACATC
TACCATAATACATCATCCTATATACATC
TATCTACATACATCATCCTATATACATC
TCACTTTATACATCATCCTATATACATC
TTACCAAATACATCATCCTATATACATC
TTTCACTATACATCATCCTATATACATC
AAACTCAATCCTATATCCTATATACATC
AATCCTTATCCTATATCCTATATACATC
ACTCAAAATCCTATATCCTATATACATC
ATACATCATCCTATATCCTATATACATC
NA
ATCCTATATCCTATATCCTATATACATC
CAACAATATCCTATATCCTATATACATC
CTTCTTAATCCTATATCCTATATACATC
TACCATAATCCTATATCCTATATACATC
TATCTACATCCTATATCCTATATACATC
TCACTTTATCCTATATCCTATATACATC
TTACCAAATCCTATATCCTATATACATC
TTTCACTATCCTATATCCTATATACATC
AAACTCACAACAATATCCTATATACATC
AATCCTTCAACAATATCCTATATACATC
ACTCAAACAACAATATCCTATATACATC
ATACATCCAACAATATCCTATATACATC
ATCCTATCAACAATATCCTATATACATC
CAACAATCAACAATATCCTATATACATC
CTTCTTACAACAATATCCTATATACATC
TACCATACAACAATATCCTATATACATC
TATCTACCAACAATATCCTATATACATC
TCACTTTCAACAATATCCTATATACATC
TTACCAACAACAATATCCTATATACATC
TTTCACTCAACAATATCCTATATACATC
AAACTCACTTCTTAATCCTATATACATC
AATCCTTCTTCTTAATCCTATATACATC
ACTCAAACTTCTTAATCCTATATACATC
ATACATCCTTCTTAATCCTATATACATC
ATCCTATCTTCTTAATCCTATATACATC
CAACAATCTTCTTAATCCTATATACATC
CTTCTTACTTCTTAATCCTATATACATC
TACCATACTTCTTAATCCTATATACATC
TATCTACCTTCTTAATCCTATATACATC
TCACTTTCTTCTTAATCCTATATACATC
TTACCAACTTCTTAATCCTATATACATC
TTTCACTCTTCTTAATCCTATATACATC
AAACTCATACCATAATCCTATATACATC
AATCCTTTACCATAATCCTATATACATC
ACTCAAATACCATAATCCTATATACATC
NA
ATACATCTACCATAATCCTATATACATC
ATCCTATTACCATAATCCTATATACATC
CAACAATTACCATAATCCTATATACATC
CTTCTTATACCATAATCCTATATACATC
TACCATATACCATAATCCTATATACATC
TATCTACTACCATAATCCTATATACATC
TCACTTTTACCATAATCCTATATACATC
TTACCAATACCATAATCCTATATACATC
TTTCACTTACCATAATCCTATATACATC
AAACTCATATCTACATCCTATATACATC
AATCCTTTATCTACATCCTATATACATC
NA
ACTCAAATATCTACATCCTATATACATC
ATACATCTATCTACATCCTATATACATC
ATCCTATTATCTACATCCTATATACATC
CAACAATTATCTACATCCTATATACATC
CTTCTTATATCTACATCCTATATACATC
TACCATATATCTACATCCTATATACATC
TATCTACTATCTACATCCTATATACATC
TCACTTTTATCTACATCCTATATACATC
TTACCAATATCTACATCCTATATACATC
TTTCACTTATCTACATCCTATATACATC
AAACTCATCACTTTATCCTATATACATC
AATCCTTTCACTTTATCCTATATACATC
ACTCAAATCACTTTATCCTATATACATC
ATACATCTCACTTTATCCTATATACATC
ATCCTATTCACTTTATCCTATATACATC
CAACAATTCACTTTATCCTATATACATC
CTTCTTATCACTTTATCCTATATACATC
TACCATATCACTTTATCCTATATACATC
TATCTACTCACTTTATCCTATATACATC
TCACTTTTCACTTTATCCTATATACATC
TTACCAATCACTTTATCCTATATACATC
NA
TTTCACTTCACTTTATCCTATATACATC
AAACTCATTACCAAATCCTATATACATC
AATCCTTTTACCAAATCCTATATACATC
ACTCAAATTACCAAATCCTATATACATC
ATACATCTTACCAAATCCTATATACATC
ATCCTATTTACCAAATCCTATATACATC
CAACAATTTACCAAATCCTATATACATC
CTTCTTATTACCAAATCCTATATACATC
TACCATATTACCAAATCCTATATACATC
TATCTACTTACCAAATCCTATATACATC
TCACTTTTTACCAAATCCTATATACATC
TTACCAATTACCAAATCCTATATACATC
TTTCACTTTACCAAATCCTATATACATC
AAACTCATTTCACTATCCTATATACATC
AATCCTTTTTCACTATCCTATATACATC
ACTCAAATTTCACTATCCTATATACATC
ATACATCTTTCACTATCCTATATACATC
ATCCTATTTTCACTATCCTATATACATC
CAACAATTTTCACTATCCTATATACATC
CTTCTTATTTCACTATCCTATATACATC
NA
TACCATATTTCACTATCCTATATACATC
NA
NA
TATCTACTTTCACTATCCTATATACATC
TCACTTTTTTCACTATCCTATATACATC
TTACCAATTTCACTATCCTATATACATC
TTTCACTTTTCACTATCCTATATACATC
AAACTCAAAACTCACAACAATATACATC
AATCCTTAAACTCACAACAATATACATC
ACTCAAAAAACTCACAACAATATACATC
ATACATCAAACTCACAACAATATACATC
ATCCTATAAACTCACAACAATATACATC
CAACAATAAACTCACAACAATATACATC
CTTCTTAAAACTCACAACAATATACATC
TACCATAAAACTCACAACAATATACATC
TATCTACAAACTCACAACAATATACATC
TCACTTTAAACTCACAACAATATACATC
TTACCAAAAACTCACAACAATATACATC
NA
TTTCACTAAACTCACAACAATATACATC
NA
AAACTCAAATCCTTCAACAATATACATC
AATCCTTAATCCTTCAACAATATACATC
ACTCAAAAATCCTTCAACAATATACATC
ATACATCAATCCTTCAACAATATACATC
ATCCTATAATCCTTCAACAATATACATC
CAACAATAATCCTTCAACAATATACATC
CTTCTTAAATCCTTCAACAATATACATC
TACCATAAATCCTTCAACAATATACATC
TATCTACAATCCTTCAACAATATACATC
TCACTTTAATCCTTCAACAATATACATC
TTACCAAAATCCTTCAACAATATACATC
TTTCACTAATCCTTCAACAATATACATC
AAACTCAACTCAAACAACAATATACATC
AATCCTTACTCAAACAACAATATACATC
ACTCAAAACTCAAACAACAATATACATC
ATACATCACTCAAACAACAATATACATC
ATCCTATACTCAAACAACAATATACATC
CAACAATACTCAAACAACAATATACATC
CTTCTTAACTCAAACAACAATATACATC
TACCATAACTCAAACAACAATATACATC
TATCTACACTCAAACAACAATATACATC
TCACTTTACTCAAACAACAATATACATC
NA
TTACCAAACTCAAACAACAATATACATC
TTTCACTACTCAAACAACAATATACATC
AAACTCAATACATCCAACAATATACATC
AATCCTTATACATCCAACAATATACATC
ACTCAAAATACATCCAACAATATACATC
ATACATCATACATCCAACAATATACATC
ATCCTATATACATCCAACAATATACATC
CAACAATATACATCCAACAATATACATC
CTTCTTAATACATCCAACAATATACATC
TACCATAATACATCCAACAATATACATC
TATCTACATACATCCAACAATATACATC
NA
TCACTTTATACATCCAACAATATACATC
TTACCAAATACATCCAACAATATACATC
TTTCACTATACATCCAACAATATACATC
AAACTCAATCCTATCAACAATATACATC
AATCCTTATCCTATCAACAATATACATC
ACTCAAAATCCTATCAACAATATACATC
ATACATCATCCTATCAACAATATACATC
ATCCTATATCCTATCAACAATATACATC
CAACAATATCCTATCAACAATATACATC
CTTCTTAATCCTATCAACAATATACATC
TACCATAATCCTATCAACAATATACATC
TATCTACATCCTATCAACAATATACATC
NA
TCACTTTATCCTATCAACAATATACATC
TTACCAAATCCTATCAACAATATACATC
TTTCACTATCCTATCAACAATATACATC
AAACTCACAACAATCAACAATATACATC
AATCCTTCAACAATCAACAATATACATC
ACTCAAACAACAATCAACAATATACATC
ATACATCCAACAATCAACAATATACATC
ATCCTATCAACAATCAACAATATACATC
CAACAATCAACAATCAACAATATACATC
CTTCTTACAACAATCAACAATATACATC
TACCATACAACAATCAACAATATACATC
TATCTACCAACAATCAACAATATACATC
TCACTTTCAACAATCAACAATATACATC
TTACCAACAACAATCAACAATATACATC
TTTCACTCAACAATCAACAATATACATC
AAACTCACTTCTTACAACAATATACATC
AATCCTTCTTCTTACAACAATATACATC
NA
ACTCAAACTTCTTACAACAATATACATC
ATACATCCTTCTTACAACAATATACATC
ATCCTATCTTCTTACAACAATATACATC
CAACAATCTTCTTACAACAATATACATC
CTTCTTACTTCTTACAACAATATACATC
TACCATACTTCTTACAACAATATACATC
TATCTACCTTCTTACAACAATATACATC
TCACTTTCTTCTTACAACAATATACATC
TTACCAACTTCTTACAACAATATACATC
TTTCACTCTTCTTACAACAATATACATC
AAACTCATACCATACAACAATATACATC
AATCCTTTACCATACAACAATATACATC
ACTCAAATACCATACAACAATATACATC
ATACATCTACCATACAACAATATACATC
ATCCTATTACCATACAACAATATACATC
CAACAATTACCATACAACAATATACATC
CTTCTTATACCATACAACAATATACATC
TACCATATACCATACAACAATATACATC
TATCTACTACCATACAACAATATACATC
TCACTTTTACCATACAACAATATACATC
TTACCAATACCATACAACAATATACATC
TTTCACTTACCATACAACAATATACATC
AAACTCATATCTACCAACAATATACATC
NA
AATCCTTTATCTACCAACAATATACATC
ACTCAAATATCTACCAACAATATACATC
NA
NA
ATACATCTATCTACCAACAATATACATC
ATCCTATTATCTACCAACAATATACATC
CAACAATTATCTACCAACAATATACATC
CTTCTTATATCTACCAACAATATACATC
TACCATATATCTACCAACAATATACATC
TATCTACTATCTACCAACAATATACATC
TCACTTTTATCTACCAACAATATACATC
TTACCAATATCTACCAACAATATACATC
TTTCACTTATCTACCAACAATATACATC
AAACTCATCACTTTCAACAATATACATC
AATCCTTTCACTTTCAACAATATACATC
ACTCAAATCACTTTCAACAATATACATC
ATACATCTCACTTTCAACAATATACATC
ATCCTATTCACTTTCAACAATATACATC
CAACAATTCACTTTCAACAATATACATC
CTTCTTATCACTTTCAACAATATACATC
TACCATATCACTTTCAACAATATACATC
NA
TATCTACTCACTTTCAACAATATACATC
TCACTTTTCACTTTCAACAATATACATC
TTACCAATCACTTTCAACAATATACATC
TTTCACTTCACTTTCAACAATATACATC
AAACTCATTACCAACAACAATATACATC
AATCCTTTTACCAACAACAATATACATC
ACTCAAATTACCAACAACAATATACATC
ATACATCTTACCAACAACAATATACATC
ATCCTATTTACCAACAACAATATACATC
CAACAATTTACCAACAACAATATACATC
CTTCTTATTACCAACAACAATATACATC
TACCATATTACCAACAACAATATACATC
TATCTACTTACCAACAACAATATACATC
TCACTTTTTACCAACAACAATATACATC
TTACCAATTACCAACAACAATATACATC
TTTCACTTTACCAACAACAATATACATC
AAACTCATTTCACTCAACAATATACATC
AATCCTTTTTCACTCAACAATATACATC
ACTCAAATTTCACTCAACAATATACATC
ATACATCTTTCACTCAACAATATACATC
ATCCTATTTTCACTCAACAATATACATC
CAACAATTTTCACTCAACAATATACATC
CTTCTTATTTCACTCAACAATATACATC
TACCATATTTCACTCAACAATATACATC
TATCTACTTTCACTCAACAATATACATC
TCACTTTTTTCACTCAACAATATACATC
TTACCAATTTCACTCAACAATATACATC
TTTCACTTTTCACTCAACAATATACATC
AAACTCAAAACTCACTTCTTAATACATC
AATCCTTAAACTCACTTCTTAATACATC
ACTCAAAAAACTCACTTCTTAATACATC
ATACATCAAACTCACTTCTTAATACATC
ATCCTATAAACTCACTTCTTAATACATC
NA
CAACAATAAACTCACTTCTTAATACATC
CTTCTTAAAACTCACTTCTTAATACATC
TACCATAAAACTCACTTCTTAATACATC
TATCTACAAACTCACTTCTTAATACATC
TCACTTTAAACTCACTTCTTAATACATC
TTACCAAAAACTCACTTCTTAATACATC
TTTCACTAAACTCACTTCTTAATACATC
NA
AAACTCAAATCCTTCTTCTTAATACATC
AATCCTTAATCCTTCTTCTTAATACATC
ACTCAAAAATCCTTCTTCTTAATACATC
NA
ATACATCAATCCTTCTTCTTAATACATC
NA
ATCCTATAATCCTTCTTCTTAATACATC
CAACAATAATCCTTCTTCTTAATACATC
CTTCTTAAATCCTTCTTCTTAATACATC
TACCATAAATCCTTCTTCTTAATACATC
TATCTACAATCCTTCTTCTTAATACATC
TCACTTTAATCCTTCTTCTTAATACATC
TTACCAAAATCCTTCTTCTTAATACATC
TTTCACTAATCCTTCTTCTTAATACATC
AAACTCAACTCAAACTTCTTAATACATC
AATCCTTACTCAAACTTCTTAATACATC
ACTCAAAACTCAAACTTCTTAATACATC
ATACATCACTCAAACTTCTTAATACATC
ATCCTATACTCAAACTTCTTAATACATC
CAACAATACTCAAACTTCTTAATACATC
CTTCTTAACTCAAACTTCTTAATACATC
TACCATAACTCAAACTTCTTAATACATC
TATCTACACTCAAACTTCTTAATACATC
TCACTTTACTCAAACTTCTTAATACATC
TTACCAAACTCAAACTTCTTAATACATC
TTTCACTACTCAAACTTCTTAATACATC
AAACTCAATACATCCTTCTTAATACATC
AATCCTTATACATCCTTCTTAATACATC
ACTCAAAATACATCCTTCTTAATACATC
ATACATCATACATCCTTCTTAATACATC
ATCCTATATACATCCTTCTTAATACATC
CAACAATATACATCCTTCTTAATACATC
CTTCTTAATACATCCTTCTTAATACATC
TACCATAATACATCCTTCTTAATACATC
TATCTACATACATCCTTCTTAATACATC
TCACTTTATACATCCTTCTTAATACATC
TTACCAAATACATCCTTCTTAATACATC
TTTCACTATACATCCTTCTTAATACATC
AAACTCAATCCTATCTTCTTAATACATC
AATCCTTATCCTATCTTCTTAATACATC
ACTCAAAATCCTATCTTCTTAATACATC
ATACATCATCCTATCTTCTTAATACATC
ATCCTATATCCTATCTTCTTAATACATC
CAACAATATCCTATCTTCTTAATACATC
CTTCTTAATCCTATCTTCTTAATACATC
TACCATAATCCTATCTTCTTAATACATC
NA
TATCTACATCCTATCTTCTTAATACATC
TCACTTTATCCTATCTTCTTAATACATC
TTACCAAATCCTATCTTCTTAATACATC
NA
NA
TTTCACTATCCTATCTTCTTAATACATC
AAACTCACAACAATCTTCTTAATACATC
AATCCTTCAACAATCTTCTTAATACATC
ACTCAAACAACAATCTTCTTAATACATC
ATACATCCAACAATCTTCTTAATACATC
ATCCTATCAACAATCTTCTTAATACATC
CAACAATCAACAATCTTCTTAATACATC
CTTCTTACAACAATCTTCTTAATACATC
TACCATACAACAATCTTCTTAATACATC
TATCTACCAACAATCTTCTTAATACATC
TCACTTTCAACAATCTTCTTAATACATC
TTACCAACAACAATCTTCTTAATACATC
TTTCACTCAACAATCTTCTTAATACATC
AAACTCACTTCTTACTTCTTAATACATC
AATCCTTCTTCTTACTTCTTAATACATC
ACTCAAACTTCTTACTTCTTAATACATC
ATACATCCTTCTTACTTCTTAATACATC
NA
ATCCTATCTTCTTACTTCTTAATACATC
CAACAATCTTCTTACTTCTTAATACATC
CTTCTTACTTCTTACTTCTTAATACATC
TACCATACTTCTTACTTCTTAATACATC
TATCTACCTTCTTACTTCTTAATACATC
TCACTTTCTTCTTACTTCTTAATACATC
TTACCAACTTCTTACTTCTTAATACATC
TTTCACTCTTCTTACTTCTTAATACATC
AAACTCATACCATACTTCTTAATACATC
AATCCTTTACCATACTTCTTAATACATC
ACTCAAATACCATACTTCTTAATACATC
ATACATCTACCATACTTCTTAATACATC
ATCCTATTACCATACTTCTTAATACATC
CAACAATTACCATACTTCTTAATACATC
CTTCTTATACCATACTTCTTAATACATC
TACCATATACCATACTTCTTAATACATC
TATCTACTACCATACTTCTTAATACATC
TCACTTTTACCATACTTCTTAATACATC
TTACCAATACCATACTTCTTAATACATC
TTTCACTTACCATACTTCTTAATACATC
AAACTCATATCTACCTTCTTAATACATC
AATCCTTTATCTACCTTCTTAATACATC
ACTCAAATATCTACCTTCTTAATACATC
ATACATCTATCTACCTTCTTAATACATC
ATCCTATTATCTACCTTCTTAATACATC
CAACAATTATCTACCTTCTTAATACATC
CTTCTTATATCTACCTTCTTAATACATC
TACCATATATCTACCTTCTTAATACATC
TATCTACTATCTACCTTCTTAATACATC
TCACTTTTATCTACCTTCTTAATACATC
TTACCAATATCTACCTTCTTAATACATC
TTTCACTTATCTACCTTCTTAATACATC
NA
AAACTCATCACTTTCTTCTTAATACATC
AATCCTTTCACTTTCTTCTTAATACATC
ACTCAAATCACTTTCTTCTTAATACATC
ATACATCTCACTTTCTTCTTAATACATC
ATCCTATTCACTTTCTTCTTAATACATC
CAACAATTCACTTTCTTCTTAATACATC
CTTCTTATCACTTTCTTCTTAATACATC
TACCATATCACTTTCTTCTTAATACATC
TATCTACTCACTTTCTTCTTAATACATC
TCACTTTTCACTTTCTTCTTAATACATC
TTACCAATCACTTTCTTCTTAATACATC
TTTCACTTCACTTTCTTCTTAATACATC
AAACTCATTACCAACTTCTTAATACATC
AATCCTTTTACCAACTTCTTAATACATC
NA
ACTCAAATTACCAACTTCTTAATACATC
ATACATCTTACCAACTTCTTAATACATC
ATCCTATTTACCAACTTCTTAATACATC
CAACAATTTACCAACTTCTTAATACATC
CTTCTTATTACCAACTTCTTAATACATC
TACCATATTACCAACTTCTTAATACATC
TATCTACTTACCAACTTCTTAATACATC
TCACTTTTTACCAACTTCTTAATACATC
TTACCAATTACCAACTTCTTAATACATC
TTTCACTTTACCAACTTCTTAATACATC
AAACTCATTTCACTCTTCTTAATACATC
AATCCTTTTTCACTCTTCTTAATACATC
ACTCAAATTTCACTCTTCTTAATACATC
ATACATCTTTCACTCTTCTTAATACATC
ATCCTATTTTCACTCTTCTTAATACATC
CAACAATTTTCACTCTTCTTAATACATC
NA
CTTCTTATTTCACTCTTCTTAATACATC
TACCATATTTCACTCTTCTTAATACATC
TATCTACTTTCACTCTTCTTAATACATC
TCACTTTTTTCACTCTTCTTAATACATC
TTACCAATTTCACTCTTCTTAATACATC
NA
TTTCACTTTTCACTCTTCTTAATACATC
AAACTCAAAACTCATACCATAATACATC
AATCCTTAAACTCATACCATAATACATC
ACTCAAAAAACTCATACCATAATACATC
ATACATCAAACTCATACCATAATACATC
ATCCTATAAACTCATACCATAATACATC
CAACAATAAACTCATACCATAATACATC
CTTCTTAAAACTCATACCATAATACATC
TACCATAAAACTCATACCATAATACATC
TATCTACAAACTCATACCATAATACATC
TCACTTTAAACTCATACCATAATACATC
TTACCAAAAACTCATACCATAATACATC
TTTCACTAAACTCATACCATAATACATC
AAACTCAAATCCTTTACCATAATACATC
AATCCTTAATCCTTTACCATAATACATC
ACTCAAAAATCCTTTACCATAATACATC
NA
ATACATCAATCCTTTACCATAATACATC
ATCCTATAATCCTTTACCATAATACATC
CAACAATAATCCTTTACCATAATACATC
CTTCTTAAATCCTTTACCATAATACATC
NA
NA
TACCATAAATCCTTTACCATAATACATC
TATCTACAATCCTTTACCATAATACATC
TCACTTTAATCCTTTACCATAATACATC
TTACCAAAATCCTTTACCATAATACATC
TTTCACTAATCCTTTACCATAATACATC
AAACTCAACTCAAATACCATAATACATC
AATCCTTACTCAAATACCATAATACATC
ACTCAAAACTCAAATACCATAATACATC
ATACATCACTCAAATACCATAATACATC
ATCCTATACTCAAATACCATAATACATC
NA
CAACAATACTCAAATACCATAATACATC
CTTCTTAACTCAAATACCATAATACATC
TACCATAACTCAAATACCATAATACATC
TATCTACACTCAAATACCATAATACATC
TCACTTTACTCAAATACCATAATACATC
TTACCAAACTCAAATACCATAATACATC
NA
TTTCACTACTCAAATACCATAATACATC
AAACTCAATACATCTACCATAATACATC
AATCCTTATACATCTACCATAATACATC
ACTCAAAATACATCTACCATAATACATC
ATACATCATACATCTACCATAATACATC
ATCCTATATACATCTACCATAATACATC
CAACAATATACATCTACCATAATACATC
CTTCTTAATACATCTACCATAATACATC
TACCATAATACATCTACCATAATACATC
TATCTACATACATCTACCATAATACATC
TCACTTTATACATCTACCATAATACATC
TTACCAAATACATCTACCATAATACATC
TTTCACTATACATCTACCATAATACATC
AAACTCAATCCTATTACCATAATACATC
NA
AATCCTTATCCTATTACCATAATACATC
ACTCAAAATCCTATTACCATAATACATC
ATACATCATCCTATTACCATAATACATC
ATCCTATATCCTATTACCATAATACATC
CAACAATATCCTATTACCATAATACATC
CTTCTTAATCCTATTACCATAATACATC
TACCATAATCCTATTACCATAATACATC
TATCTACATCCTATTACCATAATACATC
TCACTTTATCCTATTACCATAATACATC
TTACCAAATCCTATTACCATAATACATC
TTTCACTATCCTATTACCATAATACATC
AAACTCACAACAATTACCATAATACATC
AATCCTTCAACAATTACCATAATACATC
ACTCAAACAACAATTACCATAATACATC
ATACATCCAACAATTACCATAATACATC
ATCCTATCAACAATTACCATAATACATC
NA
CAACAATCAACAATTACCATAATACATC
CTTCTTACAACAATTACCATAATACATC
TACCATACAACAATTACCATAATACATC
TATCTACCAACAATTACCATAATACATC
NA
TCACTTTCAACAATTACCATAATACATC
TTACCAACAACAATTACCATAATACATC
TTTCACTCAACAATTACCATAATACATC
AAACTCACTTCTTATACCATAATACATC
AATCCTTCTTCTTATACCATAATACATC
ACTCAAACTTCTTATACCATAATACATC
ATACATCCTTCTTATACCATAATACATC
ATCCTATCTTCTTATACCATAATACATC
CAACAATCTTCTTATACCATAATACATC
CTTCTTACTTCTTATACCATAATACATC
NA
TACCATACTTCTTATACCATAATACATC
TATCTACCTTCTTATACCATAATACATC
TCACTTTCTTCTTATACCATAATACATC
TTACCAACTTCTTATACCATAATACATC
TTTCACTCTTCTTATACCATAATACATC
AAACTCATACCATATACCATAATACATC
AATCCTTTACCATATACCATAATACATC
ACTCAAATACCATATACCATAATACATC
ATACATCTACCATATACCATAATACATC
ATCCTATTACCATATACCATAATACATC
CAACAATTACCATATACCATAATACATC
CTTCTTATACCATATACCATAATACATC
TACCATATACCATATACCATAATACATC
TATCTACTACCATATACCATAATACATC
TCACTTTTACCATATACCATAATACATC
TTACCAATACCATATACCATAATACATC
TTTCACTTACCATATACCATAATACATC
AAACTCATATCTACTACCATAATACATC
AATCCTTTATCTACTACCATAATACATC
ACTCAAATATCTACTACCATAATACATC
ATACATCTATCTACTACCATAATACATC
ATCCTATTATCTACTACCATAATACATC
CAACAATTATCTACTACCATAATACATC
CTTCTTATATCTACTACCATAATACATC
TACCATATATCTACTACCATAATACATC
TATCTACTATCTACTACCATAATACATC
TCACTTTTATCTACTACCATAATACATC
TTACCAATATCTACTACCATAATACATC
TTTCACTTATCTACTACCATAATACATC
AAACTCATCACTTTTACCATAATACATC
AATCCTTTCACTTTTACCATAATACATC
ACTCAAATCACTTTTACCATAATACATC
ATACATCTCACTTTTACCATAATACATC
ATCCTATTCACTTTTACCATAATACATC
CAACAATTCACTTTTACCATAATACATC
CTTCTTATCACTTTTACCATAATACATC
TACCATATCACTTTTACCATAATACATC
TATCTACTCACTTTTACCATAATACATC
NA
TCACTTTTCACTTTTACCATAATACATC
TTACCAATCACTTTTACCATAATACATC
TTTCACTTCACTTTTACCATAATACATC
AAACTCATTACCAATACCATAATACATC
AATCCTTTTACCAATACCATAATACATC
NA
NA
ACTCAAATTACCAATACCATAATACATC
ATACATCTTACCAATACCATAATACATC
ATCCTATTTACCAATACCATAATACATC
CAACAATTTACCAATACCATAATACATC
CTTCTTATTACCAATACCATAATACATC
TACCATATTACCAATACCATAATACATC
TATCTACTTACCAATACCATAATACATC
TCACTTTTTACCAATACCATAATACATC
TTACCAATTACCAATACCATAATACATC
TTTCACTTTACCAATACCATAATACATC
AAACTCATTTCACTTACCATAATACATC
AATCCTTTTTCACTTACCATAATACATC
ACTCAAATTTCACTTACCATAATACATC
ATACATCTTTCACTTACCATAATACATC
ATCCTATTTTCACTTACCATAATACATC
CAACAATTTTCACTTACCATAATACATC
CTTCTTATTTCACTTACCATAATACATC
NA
TACCATATTTCACTTACCATAATACATC
TATCTACTTTCACTTACCATAATACATC
TCACTTTTTTCACTTACCATAATACATC
TTACCAATTTCACTTACCATAATACATC
TTTCACTTTTCACTTACCATAATACATC
AAACTCAAAACTCATATCTACATACATC
AATCCTTAAACTCATATCTACATACATC
ACTCAAAAAACTCATATCTACATACATC
ATACATCAAACTCATATCTACATACATC
ATCCTATAAACTCATATCTACATACATC
CAACAATAAACTCATATCTACATACATC
CTTCTTAAAACTCATATCTACATACATC
TACCATAAAACTCATATCTACATACATC
TATCTACAAACTCATATCTACATACATC
TCACTTTAAACTCATATCTACATACATC
TTACCAAAAACTCATATCTACATACATC
TTTCACTAAACTCATATCTACATACATC
AAACTCAAATCCTTTATCTACATACATC
AATCCTTAATCCTTTATCTACATACATC
ACTCAAAAATCCTTTATCTACATACATC
ATACATCAATCCTTTATCTACATACATC
ATCCTATAATCCTTTATCTACATACATC
CAACAATAATCCTTTATCTACATACATC
CTTCTTAAATCCTTTATCTACATACATC
TACCATAAATCCTTTATCTACATACATC
TATCTACAATCCTTTATCTACATACATC
TCACTTTAATCCTTTATCTACATACATC
TTACCAAAATCCTTTATCTACATACATC
TTTCACTAATCCTTTATCTACATACATC
AAACTCAACTCAAATATCTACATACATC
NA
AATCCTTACTCAAATATCTACATACATC
ACTCAAAACTCAAATATCTACATACATC
ATACATCACTCAAATATCTACATACATC
ATCCTATACTCAAATATCTACATACATC
CAACAATACTCAAATATCTACATACATC
CTTCTTAACTCAAATATCTACATACATC
TACCATAACTCAAATATCTACATACATC
TATCTACACTCAAATATCTACATACATC
TCACTTTACTCAAATATCTACATACATC
TTACCAAACTCAAATATCTACATACATC
TTTCACTACTCAAATATCTACATACATC
AAACTCAATACATCTATCTACATACATC
AATCCTTATACATCTATCTACATACATC
ACTCAAAATACATCTATCTACATACATC
ATACATCATACATCTATCTACATACATC
ATCCTATATACATCTATCTACATACATC
NA
CAACAATATACATCTATCTACATACATC
CTTCTTAATACATCTATCTACATACATC
TACCATAATACATCTATCTACATACATC
TATCTACATACATCTATCTACATACATC
TCACTTTATACATCTATCTACATACATC
TTACCAAATACATCTATCTACATACATC
TTTCACTATACATCTATCTACATACATC
NA
AAACTCAATCCTATTATCTACATACATC
AATCCTTATCCTATTATCTACATACATC
NA
ACTCAAAATCCTATTATCTACATACATC
ATACATCATCCTATTATCTACATACATC
ATCCTATATCCTATTATCTACATACATC
CAACAATATCCTATTATCTACATACATC
CTTCTTAATCCTATTATCTACATACATC
TACCATAATCCTATTATCTACATACATC
TATCTACATCCTATTATCTACATACATC
TCACTTTATCCTATTATCTACATACATC
TTACCAAATCCTATTATCTACATACATC
TTTCACTATCCTATTATCTACATACATC
AAACTCACAACAATTATCTACATACATC
AATCCTTCAACAATTATCTACATACATC
ACTCAAACAACAATTATCTACATACATC
ATACATCCAACAATTATCTACATACATC
ATCCTATCAACAATTATCTACATACATC
CAACAATCAACAATTATCTACATACATC
CTTCTTACAACAATTATCTACATACATC
TACCATACAACAATTATCTACATACATC
TATCTACCAACAATTATCTACATACATC
TCACTTTCAACAATTATCTACATACATC
TTACCAACAACAATTATCTACATACATC
TTTCACTCAACAATTATCTACATACATC
AAACTCACTTCTTATATCTACATACATC
AATCCTTCTTCTTATATCTACATACATC
ACTCAAACTTCTTATATCTACATACATC
ATACATCCTTCTTATATCTACATACATC
NA
NA
ATCCTATCTTCTTATATCTACATACATC
CAACAATCTTCTTATATCTACATACATC
CTTCTTACTTCTTATATCTACATACATC
TACCATACTTCTTATATCTACATACATC
TATCTACCTTCTTATATCTACATACATC
NA
NA
TCACTTTCTTCTTATATCTACATACATC
TTACCAACTTCTTATATCTACATACATC
TTTCACTCTTCTTATATCTACATACATC
AAACTCATACCATATATCTACATACATC
NA
AATCCTTTACCATATATCTACATACATC
ACTCAAATACCATATATCTACATACATC
ATACATCTACCATATATCTACATACATC
ATCCTATTACCATATATCTACATACATC
CAACAATTACCATATATCTACATACATC
CTTCTTATACCATATATCTACATACATC
TACCATATACCATATATCTACATACATC
TATCTACTACCATATATCTACATACATC
TCACTTTTACCATATATCTACATACATC
TTACCAATACCATATATCTACATACATC
TTTCACTTACCATATATCTACATACATC
AAACTCATATCTACTATCTACATACATC
AATCCTTTATCTACTATCTACATACATC
ACTCAAATATCTACTATCTACATACATC
ATACATCTATCTACTATCTACATACATC
ATCCTATTATCTACTATCTACATACATC
CAACAATTATCTACTATCTACATACATC
CTTCTTATATCTACTATCTACATACATC
TACCATATATCTACTATCTACATACATC
TATCTACTATCTACTATCTACATACATC
TCACTTTTATCTACTATCTACATACATC
TTACCAATATCTACTATCTACATACATC
TTTCACTTATCTACTATCTACATACATC
AAACTCATCACTTTTATCTACATACATC
AATCCTTTCACTTTTATCTACATACATC
ACTCAAATCACTTTTATCTACATACATC
ATACATCTCACTTTTATCTACATACATC
ATCCTATTCACTTTTATCTACATACATC
CAACAATTCACTTTTATCTACATACATC
CTTCTTATCACTTTTATCTACATACATC
TACCATATCACTTTTATCTACATACATC
TATCTACTCACTTTTATCTACATACATC
TCACTTTTCACTTTTATCTACATACATC
TTACCAATCACTTTTATCTACATACATC
TTTCACTTCACTTTTATCTACATACATC
AAACTCATTACCAATATCTACATACATC
AATCCTTTTACCAATATCTACATACATC
ACTCAAATTACCAATATCTACATACATC
ATACATCTTACCAATATCTACATACATC
ATCCTATTTACCAATATCTACATACATC
CAACAATTTACCAATATCTACATACATC
CTTCTTATTACCAATATCTACATACATC
NA
TACCATATTACCAATATCTACATACATC
TATCTACTTACCAATATCTACATACATC
TCACTTTTTACCAATATCTACATACATC
TTACCAATTACCAATATCTACATACATC
TTTCACTTTACCAATATCTACATACATC
AAACTCATTTCACTTATCTACATACATC
AATCCTTTTTCACTTATCTACATACATC
ACTCAAATTTCACTTATCTACATACATC
ATACATCTTTCACTTATCTACATACATC
ATCCTATTTTCACTTATCTACATACATC
CAACAATTTTCACTTATCTACATACATC
CTTCTTATTTCACTTATCTACATACATC
TACCATATTTCACTTATCTACATACATC
TATCTACTTTCACTTATCTACATACATC
TCACTTTTTTCACTTATCTACATACATC
TTACCAATTTCACTTATCTACATACATC
TTTCACTTTTCACTTATCTACATACATC
NA
AAACTCAAAACTCATCACTTTATACATC
AATCCTTAAACTCATCACTTTATACATC
ACTCAAAAAACTCATCACTTTATACATC
ATACATCAAACTCATCACTTTATACATC
ATCCTATAAACTCATCACTTTATACATC
CAACAATAAACTCATCACTTTATACATC
CTTCTTAAAACTCATCACTTTATACATC
TACCATAAAACTCATCACTTTATACATC
TATCTACAAACTCATCACTTTATACATC
TCACTTTAAACTCATCACTTTATACATC
TTACCAAAAACTCATCACTTTATACATC
TTTCACTAAACTCATCACTTTATACATC
AAACTCAAATCCTTTCACTTTATACATC
AATCCTTAATCCTTTCACTTTATACATC
ACTCAAAAATCCTTTCACTTTATACATC
ATACATCAATCCTTTCACTTTATACATC
ATCCTATAATCCTTTCACTTTATACATC
CAACAATAATCCTTTCACTTTATACATC
CTTCTTAAATCCTTTCACTTTATACATC
TACCATAAATCCTTTCACTTTATACATC
TATCTACAATCCTTTCACTTTATACATC
TCACTTTAATCCTTTCACTTTATACATC
TTACCAAAATCCTTTCACTTTATACATC
TTTCACTAATCCTTTCACTTTATACATC
AAACTCAACTCAAATCACTTTATACATC
AATCCTTACTCAAATCACTTTATACATC
ACTCAAAACTCAAATCACTTTATACATC
ATACATCACTCAAATCACTTTATACATC
ATCCTATACTCAAATCACTTTATACATC
CAACAATACTCAAATCACTTTATACATC
CTTCTTAACTCAAATCACTTTATACATC
TACCATAACTCAAATCACTTTATACATC
TATCTACACTCAAATCACTTTATACATC
NA
TCACTTTACTCAAATCACTTTATACATC
TTACCAAACTCAAATCACTTTATACATC
NA
TTTCACTACTCAAATCACTTTATACATC
AAACTCAATACATCTCACTTTATACATC
AATCCTTATACATCTCACTTTATACATC
ACTCAAAATACATCTCACTTTATACATC
ATACATCATACATCTCACTTTATACATC
ATCCTATATACATCTCACTTTATACATC
CAACAATATACATCTCACTTTATACATC
NA
NA
CTTCTTAATACATCTCACTTTATACATC
TACCATAATACATCTCACTTTATACATC
TATCTACATACATCTCACTTTATACATC
NA
TCACTTTATACATCTCACTTTATACATC
TTACCAAATACATCTCACTTTATACATC
TTTCACTATACATCTCACTTTATACATC
AAACTCAATCCTATTCACTTTATACATC
AATCCTTATCCTATTCACTTTATACATC
ACTCAAAATCCTATTCACTTTATACATC
ATACATCATCCTATTCACTTTATACATC
ATCCTATATCCTATTCACTTTATACATC
CAACAATATCCTATTCACTTTATACATC
CTTCTTAATCCTATTCACTTTATACATC
TACCATAATCCTATTCACTTTATACATC
TATCTACATCCTATTCACTTTATACATC
TCACTTTATCCTATTCACTTTATACATC
TTACCAAATCCTATTCACTTTATACATC
TTTCACTATCCTATTCACTTTATACATC
AAACTCACAACAATTCACTTTATACATC
AATCCTTCAACAATTCACTTTATACATC
ACTCAAACAACAATTCACTTTATACATC
ATACATCCAACAATTCACTTTATACATC
ATCCTATCAACAATTCACTTTATACATC
CAACAATCAACAATTCACTTTATACATC
CTTCTTACAACAATTCACTTTATACATC
TACCATACAACAATTCACTTTATACATC
NA
TATCTACCAACAATTCACTTTATACATC
TCACTTTCAACAATTCACTTTATACATC
TTACCAACAACAATTCACTTTATACATC
TTTCACTCAACAATTCACTTTATACATC
AAACTCACTTCTTATCACTTTATACATC
AATCCTTCTTCTTATCACTTTATACATC
ACTCAAACTTCTTATCACTTTATACATC
ATACATCCTTCTTATCACTTTATACATC
ATCCTATCTTCTTATCACTTTATACATC
CAACAATCTTCTTATCACTTTATACATC
CTTCTTACTTCTTATCACTTTATACATC
TACCATACTTCTTATCACTTTATACATC
TATCTACCTTCTTATCACTTTATACATC
TCACTTTCTTCTTATCACTTTATACATC
TTACCAACTTCTTATCACTTTATACATC
TTTCACTCTTCTTATCACTTTATACATC
AAACTCATACCATATCACTTTATACATC
AATCCTTTACCATATCACTTTATACATC
NA
ACTCAAATACCATATCACTTTATACATC
ATACATCTACCATATCACTTTATACATC
ATCCTATTACCATATCACTTTATACATC
CAACAATTACCATATCACTTTATACATC
CTTCTTATACCATATCACTTTATACATC
TACCATATACCATATCACTTTATACATC
TATCTACTACCATATCACTTTATACATC
TCACTTTTACCATATCACTTTATACATC
TTACCAATACCATATCACTTTATACATC
TTTCACTTACCATATCACTTTATACATC
AAACTCATATCTACTCACTTTATACATC
AATCCTTTATCTACTCACTTTATACATC
ACTCAAATATCTACTCACTTTATACATC
ATACATCTATCTACTCACTTTATACATC
ATCCTATTATCTACTCACTTTATACATC
CAACAATTATCTACTCACTTTATACATC
CTTCTTATATCTACTCACTTTATACATC
TACCATATATCTACTCACTTTATACATC
NA
TATCTACTATCTACTCACTTTATACATC
TCACTTTTATCTACTCACTTTATACATC
TTACCAATATCTACTCACTTTATACATC
TTTCACTTATCTACTCACTTTATACATC
AAACTCATCACTTTTCACTTTATACATC
AATCCTTTCACTTTTCACTTTATACATC
ACTCAAATCACTTTTCACTTTATACATC
ATACATCTCACTTTTCACTTTATACATC
NA
ATCCTATTCACTTTTCACTTTATACATC
CAACAATTCACTTTTCACTTTATACATC
CTTCTTATCACTTTTCACTTTATACATC
TACCATATCACTTTTCACTTTATACATC
TATCTACTCACTTTTCACTTTATACATC
TCACTTTTCACTTTTCACTTTATACATC
TTACCAATCACTTTTCACTTTATACATC
TTTCACTTCACTTTTCACTTTATACATC
AAACTCATTACCAATCACTTTATACATC
AATCCTTTTACCAATCACTTTATACATC
ACTCAAATTACCAATCACTTTATACATC
ATACATCTTACCAATCACTTTATACATC
ATCCTATTTACCAATCACTTTATACATC
CAACAATTTACCAATCACTTTATACATC
CTTCTTATTACCAATCACTTTATACATC
TACCATATTACCAATCACTTTATACATC
TATCTACTTACCAATCACTTTATACATC
TCACTTTTTACCAATCACTTTATACATC
TTACCAATTACCAATCACTTTATACATC
TTTCACTTTACCAATCACTTTATACATC
AAACTCATTTCACTTCACTTTATACATC
AATCCTTTTTCACTTCACTTTATACATC
ACTCAAATTTCACTTCACTTTATACATC
ATACATCTTTCACTTCACTTTATACATC
ATCCTATTTTCACTTCACTTTATACATC
CAACAATTTTCACTTCACTTTATACATC
NA
CTTCTTATTTCACTTCACTTTATACATC
TACCATATTTCACTTCACTTTATACATC
TATCTACTTTCACTTCACTTTATACATC
TCACTTTTTTCACTTCACTTTATACATC
TTACCAATTTCACTTCACTTTATACATC
TTTCACTTTTCACTTCACTTTATACATC
AAACTCAAAACTCATTACCAAATACATC
AATCCTTAAACTCATTACCAAATACATC
NA
NA
ACTCAAAAAACTCATTACCAAATACATC
ATACATCAAACTCATTACCAAATACATC
ATCCTATAAACTCATTACCAAATACATC
CAACAATAAACTCATTACCAAATACATC
CTTCTTAAAACTCATTACCAAATACATC
TACCATAAAACTCATTACCAAATACATC
TATCTACAAACTCATTACCAAATACATC
TCACTTTAAACTCATTACCAAATACATC
TTACCAAAAACTCATTACCAAATACATC
TTTCACTAAACTCATTACCAAATACATC
AAACTCAAATCCTTTTACCAAATACATC
AATCCTTAATCCTTTTACCAAATACATC
ACTCAAAAATCCTTTTACCAAATACATC
ATACATCAATCCTTTTACCAAATACATC
ATCCTATAATCCTTTTACCAAATACATC
CAACAATAATCCTTTTACCAAATACATC
CTTCTTAAATCCTTTTACCAAATACATC
TACCATAAATCCTTTTACCAAATACATC
TATCTACAATCCTTTTACCAAATACATC
TCACTTTAATCCTTTTACCAAATACATC
TTACCAAAATCCTTTTACCAAATACATC
TTTCACTAATCCTTTTACCAAATACATC
AAACTCAACTCAAATTACCAAATACATC
AATCCTTACTCAAATTACCAAATACATC
ACTCAAAACTCAAATTACCAAATACATC
ATACATCACTCAAATTACCAAATACATC
ATCCTATACTCAAATTACCAAATACATC
CAACAATACTCAAATTACCAAATACATC
CTTCTTAACTCAAATTACCAAATACATC
TACCATAACTCAAATTACCAAATACATC
TATCTACACTCAAATTACCAAATACATC
TCACTTTACTCAAATTACCAAATACATC
TTACCAAACTCAAATTACCAAATACATC
TTTCACTACTCAAATTACCAAATACATC
AAACTCAATACATCTTACCAAATACATC
AATCCTTATACATCTTACCAAATACATC
ACTCAAAATACATCTTACCAAATACATC
ATACATCATACATCTTACCAAATACATC
ATCCTATATACATCTTACCAAATACATC
CAACAATATACATCTTACCAAATACATC
CTTCTTAATACATCTTACCAAATACATC
TACCATAATACATCTTACCAAATACATC
TATCTACATACATCTTACCAAATACATC
TCACTTTATACATCTTACCAAATACATC
TTACCAAATACATCTTACCAAATACATC
NA
TTTCACTATACATCTTACCAAATACATC
AAACTCAATCCTATTTACCAAATACATC
AATCCTTATCCTATTTACCAAATACATC
ACTCAAAATCCTATTTACCAAATACATC
ATACATCATCCTATTTACCAAATACATC
ATCCTATATCCTATTTACCAAATACATC
CAACAATATCCTATTTACCAAATACATC
CTTCTTAATCCTATTTACCAAATACATC
TACCATAATCCTATTTACCAAATACATC
TATCTACATCCTATTTACCAAATACATC
TCACTTTATCCTATTTACCAAATACATC
TTACCAAATCCTATTTACCAAATACATC
TTTCACTATCCTATTTACCAAATACATC
AAACTCACAACAATTTACCAAATACATC
AATCCTTCAACAATTTACCAAATACATC
ACTCAAACAACAATTTACCAAATACATC
ATACATCCAACAATTTACCAAATACATC
ATCCTATCAACAATTTACCAAATACATC
CAACAATCAACAATTTACCAAATACATC
CTTCTTACAACAATTTACCAAATACATC
TACCATACAACAATTTACCAAATACATC
TATCTACCAACAATTTACCAAATACATC
TCACTTTCAACAATTTACCAAATACATC
TTACCAACAACAATTTACCAAATACATC
TTTCACTCAACAATTTACCAAATACATC
NA
AAACTCACTTCTTATTACCAAATACATC
AATCCTTCTTCTTATTACCAAATACATC
ACTCAAACTTCTTATTACCAAATACATC
ATACATCCTTCTTATTACCAAATACATC
ATCCTATCTTCTTATTACCAAATACATC
CAACAATCTTCTTATTACCAAATACATC
CTTCTTACTTCTTATTACCAAATACATC
TACCATACTTCTTATTACCAAATACATC
TATCTACCTTCTTATTACCAAATACATC
TCACTTTCTTCTTATTACCAAATACATC
TTACCAACTTCTTATTACCAAATACATC
TTTCACTCTTCTTATTACCAAATACATC
AAACTCATACCATATTACCAAATACATC
AATCCTTTACCATATTACCAAATACATC
ACTCAAATACCATATTACCAAATACATC
ATACATCTACCATATTACCAAATACATC
ATCCTATTACCATATTACCAAATACATC
CAACAATTACCATATTACCAAATACATC
NA
CTTCTTATACCATATTACCAAATACATC
TACCATATACCATATTACCAAATACATC
NA
TATCTACTACCATATTACCAAATACATC
TCACTTTTACCATATTACCAAATACATC
TTACCAATACCATATTACCAAATACATC
TTTCACTTACCATATTACCAAATACATC
AAACTCATATCTACTTACCAAATACATC
AATCCTTTATCTACTTACCAAATACATC
NA
ACTCAAATATCTACTTACCAAATACATC
ATACATCTATCTACTTACCAAATACATC
ATCCTATTATCTACTTACCAAATACATC
CAACAATTATCTACTTACCAAATACATC
CTTCTTATATCTACTTACCAAATACATC
TACCATATATCTACTTACCAAATACATC
TATCTACTATCTACTTACCAAATACATC
TCACTTTTATCTACTTACCAAATACATC
TTACCAATATCTACTTACCAAATACATC
NA
NA
TTTCACTTATCTACTTACCAAATACATC
AAACTCATCACTTTTTACCAAATACATC
AATCCTTTCACTTTTTACCAAATACATC
ACTCAAATCACTTTTTACCAAATACATC
ATACATCTCACTTTTTACCAAATACATC
ATCCTATTCACTTTTTACCAAATACATC
CAACAATTCACTTTTTACCAAATACATC
CTTCTTATCACTTTTTACCAAATACATC
TACCATATCACTTTTTACCAAATACATC
TATCTACTCACTTTTTACCAAATACATC
TCACTTTTCACTTTTTACCAAATACATC
TTACCAATCACTTTTTACCAAATACATC
TTTCACTTCACTTTTTACCAAATACATC
AAACTCATTACCAATTACCAAATACATC
AATCCTTTTACCAATTACCAAATACATC
ACTCAAATTACCAATTACCAAATACATC
ATACATCTTACCAATTACCAAATACATC
ATCCTATTTACCAATTACCAAATACATC
CAACAATTTACCAATTACCAAATACATC
CTTCTTATTACCAATTACCAAATACATC
TACCATATTACCAATTACCAAATACATC
NA
TATCTACTTACCAATTACCAAATACATC
TCACTTTTTACCAATTACCAAATACATC
TTACCAATTACCAATTACCAAATACATC
TTTCACTTTACCAATTACCAAATACATC
AAACTCATTTCACTTTACCAAATACATC
NA
AATCCTTTTTCACTTTACCAAATACATC
ACTCAAATTTCACTTTACCAAATACATC
ATACATCTTTCACTTTACCAAATACATC
ATCCTATTTTCACTTTACCAAATACATC
CAACAATTTTCACTTTACCAAATACATC
CTTCTTATTTCACTTTACCAAATACATC
TACCATATTTCACTTTACCAAATACATC
TATCTACTTTCACTTTACCAAATACATC
NA
TCACTTTTTTCACTTTACCAAATACATC
TTACCAATTTCACTTTACCAAATACATC
TTTCACTTTTCACTTTACCAAATACATC
AAACTCAAAACTCATTTCACTATACATC
AATCCTTAAACTCATTTCACTATACATC
NA
ACTCAAAAAACTCATTTCACTATACATC
NA
ATACATCAAACTCATTTCACTATACATC
ATCCTATAAACTCATTTCACTATACATC
CAACAATAAACTCATTTCACTATACATC
CTTCTTAAAACTCATTTCACTATACATC
TACCATAAAACTCATTTCACTATACATC
TATCTACAAACTCATTTCACTATACATC
TCACTTTAAACTCATTTCACTATACATC
TTACCAAAAACTCATTTCACTATACATC
TTTCACTAAACTCATTTCACTATACATC
AAACTCAAATCCTTTTTCACTATACATC
AATCCTTAATCCTTTTTCACTATACATC
ACTCAAAAATCCTTTTTCACTATACATC
ATACATCAATCCTTTTTCACTATACATC
ATCCTATAATCCTTTTTCACTATACATC
CAACAATAATCCTTTTTCACTATACATC
CTTCTTAAATCCTTTTTCACTATACATC
TACCATAAATCCTTTTTCACTATACATC
TATCTACAATCCTTTTTCACTATACATC
TCACTTTAATCCTTTTTCACTATACATC
TTACCAAAATCCTTTTTCACTATACATC
TTTCACTAATCCTTTTTCACTATACATC
NA
AAACTCAACTCAAATTTCACTATACATC
AATCCTTACTCAAATTTCACTATACATC
ACTCAAAACTCAAATTTCACTATACATC
ATACATCACTCAAATTTCACTATACATC
ATCCTATACTCAAATTTCACTATACATC
CAACAATACTCAAATTTCACTATACATC
CTTCTTAACTCAAATTTCACTATACATC
TACCATAACTCAAATTTCACTATACATC
TATCTACACTCAAATTTCACTATACATC
TCACTTTACTCAAATTTCACTATACATC
TTACCAAACTCAAATTTCACTATACATC
TTTCACTACTCAAATTTCACTATACATC
AAACTCAATACATCTTTCACTATACATC
AATCCTTATACATCTTTCACTATACATC
ACTCAAAATACATCTTTCACTATACATC
ATACATCATACATCTTTCACTATACATC
ATCCTATATACATCTTTCACTATACATC
CAACAATATACATCTTTCACTATACATC
CTTCTTAATACATCTTTCACTATACATC
TACCATAATACATCTTTCACTATACATC
TATCTACATACATCTTTCACTATACATC
TCACTTTATACATCTTTCACTATACATC
TTACCAAATACATCTTTCACTATACATC
TTTCACTATACATCTTTCACTATACATC
AAACTCAATCCTATTTTCACTATACATC
AATCCTTATCCTATTTTCACTATACATC
ACTCAAAATCCTATTTTCACTATACATC
ATACATCATCCTATTTTCACTATACATC
ATCCTATATCCTATTTTCACTATACATC
CAACAATATCCTATTTTCACTATACATC
CTTCTTAATCCTATTTTCACTATACATC
TACCATAATCCTATTTTCACTATACATC
NA
TATCTACATCCTATTTTCACTATACATC
TCACTTTATCCTATTTTCACTATACATC
TTACCAAATCCTATTTTCACTATACATC
TTTCACTATCCTATTTTCACTATACATC
AAACTCACAACAATTTTCACTATACATC
AATCCTTCAACAATTTTCACTATACATC
ACTCAAACAACAATTTTCACTATACATC
ATACATCCAACAATTTTCACTATACATC
ATCCTATCAACAATTTTCACTATACATC
CAACAATCAACAATTTTCACTATACATC
NA
NA
CTTCTTACAACAATTTTCACTATACATC
TACCATACAACAATTTTCACTATACATC
TATCTACCAACAATTTTCACTATACATC
TCACTTTCAACAATTTTCACTATACATC
TTACCAACAACAATTTTCACTATACATC
TTTCACTCAACAATTTTCACTATACATC
AAACTCACTTCTTATTTCACTATACATC
AATCCTTCTTCTTATTTCACTATACATC
ACTCAAACTTCTTATTTCACTATACATC
ATACATCCTTCTTATTTCACTATACATC
ATCCTATCTTCTTATTTCACTATACATC
CAACAATCTTCTTATTTCACTATACATC
CTTCTTACTTCTTATTTCACTATACATC
TACCATACTTCTTATTTCACTATACATC
TATCTACCTTCTTATTTCACTATACATC
TCACTTTCTTCTTATTTCACTATACATC
TTACCAACTTCTTATTTCACTATACATC
TTTCACTCTTCTTATTTCACTATACATC
AAACTCATACCATATTTCACTATACATC
AATCCTTTACCATATTTCACTATACATC
ACTCAAATACCATATTTCACTATACATC
ATACATCTACCATATTTCACTATACATC
ATCCTATTACCATATTTCACTATACATC
CAACAATTACCATATTTCACTATACATC
CTTCTTATACCATATTTCACTATACATC
TACCATATACCATATTTCACTATACATC
TATCTACTACCATATTTCACTATACATC
TCACTTTTACCATATTTCACTATACATC
TTACCAATACCATATTTCACTATACATC
TTTCACTTACCATATTTCACTATACATC
AAACTCATATCTACTTTCACTATACATC
AATCCTTTATCTACTTTCACTATACATC
ACTCAAATATCTACTTTCACTATACATC
ATACATCTATCTACTTTCACTATACATC
ATCCTATTATCTACTTTCACTATACATC
CAACAATTATCTACTTTCACTATACATC
CTTCTTATATCTACTTTCACTATACATC
TACCATATATCTACTTTCACTATACATC
TATCTACTATCTACTTTCACTATACATC
TCACTTTTATCTACTTTCACTATACATC
TTACCAATATCTACTTTCACTATACATC
TTTCACTTATCTACTTTCACTATACATC
AAACTCATCACTTTTTTCACTATACATC
NA
AATCCTTTCACTTTTTTCACTATACATC
ACTCAAATCACTTTTTTCACTATACATC
ATACATCTCACTTTTTTCACTATACATC
ATCCTATTCACTTTTTTCACTATACATC
CAACAATTCACTTTTTTCACTATACATC
NA
CTTCTTATCACTTTTTTCACTATACATC
TACCATATCACTTTTTTCACTATACATC
TATCTACTCACTTTTTTCACTATACATC
TCACTTTTCACTTTTTTCACTATACATC
TTACCAATCACTTTTTTCACTATACATC
TTTCACTTCACTTTTTTCACTATACATC
AAACTCATTACCAATTTCACTATACATC
AATCCTTTTACCAATTTCACTATACATC
ACTCAAATTACCAATTTCACTATACATC
ATACATCTTACCAATTTCACTATACATC
ATCCTATTTACCAATTTCACTATACATC
CAACAATTTACCAATTTCACTATACATC
CTTCTTATTACCAATTTCACTATACATC
TACCATATTACCAATTTCACTATACATC
TATCTACTTACCAATTTCACTATACATC
NA
TCACTTTTTACCAATTTCACTATACATC
TTACCAATTACCAATTTCACTATACATC
TTTCACTTTACCAATTTCACTATACATC
AAACTCATTTCACTTTTCACTATACATC
AATCCTTTTTCACTTTTCACTATACATC
ACTCAAATTTCACTTTTCACTATACATC
ATACATCTTTCACTTTTCACTATACATC
ATCCTATTTTCACTTTTCACTATACATC
CAACAATTTTCACTTTTCACTATACATC
CTTCTTATTTCACTTTTCACTATACATC
TACCATATTTCACTTTTCACTATACATC
TATCTACTTTCACTTTTCACTATACATC
TCACTTTTTTCACTTTTCACTATACATC
TTACCAATTTCACTTTTCACTATACATC
TTTCACTTTTCACTTTTCACTATACATC
AAACTCAAAACTCAAAACTCAATCCTAT
AATCCTTAAACTCAAAACTCAATCCTAT
ACTCAAAAAACTCAAAACTCAATCCTAT
ATACATCAAACTCAAAACTCAATCCTAT
ATCCTATAAACTCAAAACTCAATCCTAT
CAACAATAAACTCAAAACTCAATCCTAT
CTTCTTAAAACTCAAAACTCAATCCTAT
TACCATAAAACTCAAAACTCAATCCTAT
TATCTACAAACTCAAAACTCAATCCTAT
TCACTTTAAACTCAAAACTCAATCCTAT
TTACCAAAAACTCAAAACTCAATCCTAT
TTTCACTAAACTCAAAACTCAATCCTAT
AAACTCAAATCCTTAAACTCAATCCTAT
AATCCTTAATCCTTAAACTCAATCCTAT
ACTCAAAAATCCTTAAACTCAATCCTAT
ATACATCAATCCTTAAACTCAATCCTAT
ATCCTATAATCCTTAAACTCAATCCTAT
NA
CAACAATAATCCTTAAACTCAATCCTAT
CTTCTTAAATCCTTAAACTCAATCCTAT
TACCATAAATCCTTAAACTCAATCCTAT
TATCTACAATCCTTAAACTCAATCCTAT
TCACTTTAATCCTTAAACTCAATCCTAT
TTACCAAAATCCTTAAACTCAATCCTAT
TTTCACTAATCCTTAAACTCAATCCTAT
AAACTCAACTCAAAAAACTCAATCCTAT
AATCCTTACTCAAAAAACTCAATCCTAT
ACTCAAAACTCAAAAAACTCAATCCTAT
ATACATCACTCAAAAAACTCAATCCTAT
NA
NA
ATCCTATACTCAAAAAACTCAATCCTAT
CAACAATACTCAAAAAACTCAATCCTAT
CTTCTTAACTCAAAAAACTCAATCCTAT
TACCATAACTCAAAAAACTCAATCCTAT
TATCTACACTCAAAAAACTCAATCCTAT
TCACTTTACTCAAAAAACTCAATCCTAT
TTACCAAACTCAAAAAACTCAATCCTAT
TTTCACTACTCAAAAAACTCAATCCTAT
AAACTCAATACATCAAACTCAATCCTAT
AATCCTTATACATCAAACTCAATCCTAT
ACTCAAAATACATCAAACTCAATCCTAT
ATACATCATACATCAAACTCAATCCTAT
ATCCTATATACATCAAACTCAATCCTAT
CAACAATATACATCAAACTCAATCCTAT
CTTCTTAATACATCAAACTCAATCCTAT
TACCATAATACATCAAACTCAATCCTAT
TATCTACATACATCAAACTCAATCCTAT
TCACTTTATACATCAAACTCAATCCTAT
TTACCAAATACATCAAACTCAATCCTAT
TTTCACTATACATCAAACTCAATCCTAT
AAACTCAATCCTATAAACTCAATCCTAT
AATCCTTATCCTATAAACTCAATCCTAT
ACTCAAAATCCTATAAACTCAATCCTAT
ATACATCATCCTATAAACTCAATCCTAT
ATCCTATATCCTATAAACTCAATCCTAT
CAACAATATCCTATAAACTCAATCCTAT
CTTCTTAATCCTATAAACTCAATCCTAT
TACCATAATCCTATAAACTCAATCCTAT
TATCTACATCCTATAAACTCAATCCTAT
TCACTTTATCCTATAAACTCAATCCTAT
TTACCAAATCCTATAAACTCAATCCTAT
NA
TTTCACTATCCTATAAACTCAATCCTAT
AAACTCACAACAATAAACTCAATCCTAT
AATCCTTCAACAATAAACTCAATCCTAT
ACTCAAACAACAATAAACTCAATCCTAT
ATACATCCAACAATAAACTCAATCCTAT
NA
ATCCTATCAACAATAAACTCAATCCTAT
CAACAATCAACAATAAACTCAATCCTAT
CTTCTTACAACAATAAACTCAATCCTAT
TACCATACAACAATAAACTCAATCCTAT
NA
TATCTACCAACAATAAACTCAATCCTAT
NA
TCACTTTCAACAATAAACTCAATCCTAT
TTACCAACAACAATAAACTCAATCCTAT
TTTCACTCAACAATAAACTCAATCCTAT
AAACTCACTTCTTAAAACTCAATCCTAT
AATCCTTCTTCTTAAAACTCAATCCTAT
ACTCAAACTTCTTAAAACTCAATCCTAT
ATACATCCTTCTTAAAACTCAATCCTAT
ATCCTATCTTCTTAAAACTCAATCCTAT
CAACAATCTTCTTAAAACTCAATCCTAT
CTTCTTACTTCTTAAAACTCAATCCTAT
TACCATACTTCTTAAAACTCAATCCTAT
TATCTACCTTCTTAAAACTCAATCCTAT
TCACTTTCTTCTTAAAACTCAATCCTAT
TTACCAACTTCTTAAAACTCAATCCTAT
TTTCACTCTTCTTAAAACTCAATCCTAT
AAACTCATACCATAAAACTCAATCCTAT
AATCCTTTACCATAAAACTCAATCCTAT
ACTCAAATACCATAAAACTCAATCCTAT
ATACATCTACCATAAAACTCAATCCTAT
ATCCTATTACCATAAAACTCAATCCTAT
CAACAATTACCATAAAACTCAATCCTAT
CTTCTTATACCATAAAACTCAATCCTAT
TACCATATACCATAAAACTCAATCCTAT
TATCTACTACCATAAAACTCAATCCTAT
TCACTTTTACCATAAAACTCAATCCTAT
TTACCAATACCATAAAACTCAATCCTAT
TTTCACTTACCATAAAACTCAATCCTAT
AAACTCATATCTACAAACTCAATCCTAT
AATCCTTTATCTACAAACTCAATCCTAT
ACTCAAATATCTACAAACTCAATCCTAT
ATACATCTATCTACAAACTCAATCCTAT
ATCCTATTATCTACAAACTCAATCCTAT
CAACAATTATCTACAAACTCAATCCTAT
CTTCTTATATCTACAAACTCAATCCTAT
TACCATATATCTACAAACTCAATCCTAT
TATCTACTATCTACAAACTCAATCCTAT
TCACTTTTATCTACAAACTCAATCCTAT
TTACCAATATCTACAAACTCAATCCTAT
TTTCACTTATCTACAAACTCAATCCTAT
AAACTCATCACTTTAAACTCAATCCTAT
AATCCTTTCACTTTAAACTCAATCCTAT
ACTCAAATCACTTTAAACTCAATCCTAT
ATACATCTCACTTTAAACTCAATCCTAT
NA
ATCCTATTCACTTTAAACTCAATCCTAT
CAACAATTCACTTTAAACTCAATCCTAT
CTTCTTATCACTTTAAACTCAATCCTAT
TACCATATCACTTTAAACTCAATCCTAT
TATCTACTCACTTTAAACTCAATCCTAT
TCACTTTTCACTTTAAACTCAATCCTAT
TTACCAATCACTTTAAACTCAATCCTAT
TTTCACTTCACTTTAAACTCAATCCTAT
NA
AAACTCATTACCAAAAACTCAATCCTAT
AATCCTTTTACCAAAAACTCAATCCTAT
ACTCAAATTACCAAAAACTCAATCCTAT
ATACATCTTACCAAAAACTCAATCCTAT
ATCCTATTTACCAAAAACTCAATCCTAT
CAACAATTTACCAAAAACTCAATCCTAT
CTTCTTATTACCAAAAACTCAATCCTAT
TACCATATTACCAAAAACTCAATCCTAT
TATCTACTTACCAAAAACTCAATCCTAT
TCACTTTTTACCAAAAACTCAATCCTAT
TTACCAATTACCAAAAACTCAATCCTAT
TTTCACTTTACCAAAAACTCAATCCTAT
NA
NA
AAACTCATTTCACTAAACTCAATCCTAT
AATCCTTTTTCACTAAACTCAATCCTAT
ACTCAAATTTCACTAAACTCAATCCTAT
ATACATCTTTCACTAAACTCAATCCTAT
ATCCTATTTTCACTAAACTCAATCCTAT
CAACAATTTTCACTAAACTCAATCCTAT
CTTCTTATTTCACTAAACTCAATCCTAT
TACCATATTTCACTAAACTCAATCCTAT
TATCTACTTTCACTAAACTCAATCCTAT
TCACTTTTTTCACTAAACTCAATCCTAT
TTACCAATTTCACTAAACTCAATCCTAT
TTTCACTTTTCACTAAACTCAATCCTAT
AAACTCAAAACTCAAATCCTTATCCTAT
AATCCTTAAACTCAAATCCTTATCCTAT
ACTCAAAAAACTCAAATCCTTATCCTAT
ATACATCAAACTCAAATCCTTATCCTAT
NA
ATCCTATAAACTCAAATCCTTATCCTAT
CAACAATAAACTCAAATCCTTATCCTAT
CTTCTTAAAACTCAAATCCTTATCCTAT
TACCATAAAACTCAAATCCTTATCCTAT
TATCTACAAACTCAAATCCTTATCCTAT
TCACTTTAAACTCAAATCCTTATCCTAT
TTACCAAAAACTCAAATCCTTATCCTAT
TTTCACTAAACTCAAATCCTTATCCTAT
AAACTCAAATCCTTAATCCTTATCCTAT
AATCCTTAATCCTTAATCCTTATCCTAT
ACTCAAAAATCCTTAATCCTTATCCTAT
ATACATCAATCCTTAATCCTTATCCTAT
ATCCTATAATCCTTAATCCTTATCCTAT
CAACAATAATCCTTAATCCTTATCCTAT
CTTCTTAAATCCTTAATCCTTATCCTAT
TACCATAAATCCTTAATCCTTATCCTAT
TATCTACAATCCTTAATCCTTATCCTAT
TCACTTTAATCCTTAATCCTTATCCTAT
TTACCAAAATCCTTAATCCTTATCCTAT
TTTCACTAATCCTTAATCCTTATCCTAT
AAACTCAACTCAAAAATCCTTATCCTAT
NA
AATCCTTACTCAAAAATCCTTATCCTAT
ACTCAAAACTCAAAAATCCTTATCCTAT
NA
ATACATCACTCAAAAATCCTTATCCTAT
ATCCTATACTCAAAAATCCTTATCCTAT
CAACAATACTCAAAAATCCTTATCCTAT
CTTCTTAACTCAAAAATCCTTATCCTAT
TACCATAACTCAAAAATCCTTATCCTAT
TATCTACACTCAAAAATCCTTATCCTAT
TCACTTTACTCAAAAATCCTTATCCTAT
TTACCAAACTCAAAAATCCTTATCCTAT
TTTCACTACTCAAAAATCCTTATCCTAT
AAACTCAATACATCAATCCTTATCCTAT
AATCCTTATACATCAATCCTTATCCTAT
ACTCAAAATACATCAATCCTTATCCTAT
ATACATCATACATCAATCCTTATCCTAT
ATCCTATATACATCAATCCTTATCCTAT
CAACAATATACATCAATCCTTATCCTAT
CTTCTTAATACATCAATCCTTATCCTAT
TACCATAATACATCAATCCTTATCCTAT
TATCTACATACATCAATCCTTATCCTAT
TCACTTTATACATCAATCCTTATCCTAT
TTACCAAATACATCAATCCTTATCCTAT
TTTCACTATACATCAATCCTTATCCTAT
AAACTCAATCCTATAATCCTTATCCTAT
AATCCTTATCCTATAATCCTTATCCTAT
ACTCAAAATCCTATAATCCTTATCCTAT
ATACATCATCCTATAATCCTTATCCTAT
ATCCTATATCCTATAATCCTTATCCTAT
CAACAATATCCTATAATCCTTATCCTAT
CTTCTTAATCCTATAATCCTTATCCTAT
TACCATAATCCTATAATCCTTATCCTAT
TATCTACATCCTATAATCCTTATCCTAT
TCACTTTATCCTATAATCCTTATCCTAT
TTACCAAATCCTATAATCCTTATCCTAT
TTTCACTATCCTATAATCCTTATCCTAT
AAACTCACAACAATAATCCTTATCCTAT
AATCCTTCAACAATAATCCTTATCCTAT
ACTCAAACAACAATAATCCTTATCCTAT
ATACATCCAACAATAATCCTTATCCTAT
ATCCTATCAACAATAATCCTTATCCTAT
CAACAATCAACAATAATCCTTATCCTAT
CTTCTTACAACAATAATCCTTATCCTAT
TACCATACAACAATAATCCTTATCCTAT
TATCTACCAACAATAATCCTTATCCTAT
TCACTTTCAACAATAATCCTTATCCTAT
TTACCAACAACAATAATCCTTATCCTAT
TTTCACTCAACAATAATCCTTATCCTAT
AAACTCACTTCTTAAATCCTTATCCTAT
AATCCTTCTTCTTAAATCCTTATCCTAT
ACTCAAACTTCTTAAATCCTTATCCTAT
ATACATCCTTCTTAAATCCTTATCCTAT
ATCCTATCTTCTTAAATCCTTATCCTAT
CAACAATCTTCTTAAATCCTTATCCTAT
CTTCTTACTTCTTAAATCCTTATCCTAT
TACCATACTTCTTAAATCCTTATCCTAT
TATCTACCTTCTTAAATCCTTATCCTAT
NA
TCACTTTCTTCTTAAATCCTTATCCTAT
TTACCAACTTCTTAAATCCTTATCCTAT
TTTCACTCTTCTTAAATCCTTATCCTAT
AAACTCATACCATAAATCCTTATCCTAT
AATCCTTTACCATAAATCCTTATCCTAT
ACTCAAATACCATAAATCCTTATCCTAT
ATACATCTACCATAAATCCTTATCCTAT
ATCCTATTACCATAAATCCTTATCCTAT
CAACAATTACCATAAATCCTTATCCTAT
CTTCTTATACCATAAATCCTTATCCTAT
TACCATATACCATAAATCCTTATCCTAT
TATCTACTACCATAAATCCTTATCCTAT
TCACTTTTACCATAAATCCTTATCCTAT
NA
NA
TTACCAATACCATAAATCCTTATCCTAT
TTTCACTTACCATAAATCCTTATCCTAT
AAACTCATATCTACAATCCTTATCCTAT
AATCCTTTATCTACAATCCTTATCCTAT
ACTCAAATATCTACAATCCTTATCCTAT
ATACATCTATCTACAATCCTTATCCTAT
ATCCTATTATCTACAATCCTTATCCTAT
CAACAATTATCTACAATCCTTATCCTAT
CTTCTTATATCTACAATCCTTATCCTAT
TACCATATATCTACAATCCTTATCCTAT
TATCTACTATCTACAATCCTTATCCTAT
TCACTTTTATCTACAATCCTTATCCTAT
TTACCAATATCTACAATCCTTATCCTAT
TTTCACTTATCTACAATCCTTATCCTAT
AAACTCATCACTTTAATCCTTATCCTAT
AATCCTTTCACTTTAATCCTTATCCTAT
ACTCAAATCACTTTAATCCTTATCCTAT
ATACATCTCACTTTAATCCTTATCCTAT
ATCCTATTCACTTTAATCCTTATCCTAT
CAACAATTCACTTTAATCCTTATCCTAT
CTTCTTATCACTTTAATCCTTATCCTAT
TACCATATCACTTTAATCCTTATCCTAT
TATCTACTCACTTTAATCCTTATCCTAT
TCACTTTTCACTTTAATCCTTATCCTAT
TTACCAATCACTTTAATCCTTATCCTAT
TTTCACTTCACTTTAATCCTTATCCTAT
AAACTCATTACCAAAATCCTTATCCTAT
AATCCTTTTACCAAAATCCTTATCCTAT
ACTCAAATTACCAAAATCCTTATCCTAT
ATACATCTTACCAAAATCCTTATCCTAT
ATCCTATTTACCAAAATCCTTATCCTAT
CAACAATTTACCAAAATCCTTATCCTAT
CTTCTTATTACCAAAATCCTTATCCTAT
TACCATATTACCAAAATCCTTATCCTAT
TATCTACTTACCAAAATCCTTATCCTAT
TCACTTTTTACCAAAATCCTTATCCTAT
TTACCAATTACCAAAATCCTTATCCTAT
TTTCACTTTACCAAAATCCTTATCCTAT
AAACTCATTTCACTAATCCTTATCCTAT
AATCCTTTTTCACTAATCCTTATCCTAT
NA
ACTCAAATTTCACTAATCCTTATCCTAT
ATACATCTTTCACTAATCCTTATCCTAT
ATCCTATTTTCACTAATCCTTATCCTAT
CAACAATTTTCACTAATCCTTATCCTAT
CTTCTTATTTCACTAATCCTTATCCTAT
TACCATATTTCACTAATCCTTATCCTAT
TATCTACTTTCACTAATCCTTATCCTAT
TCACTTTTTTCACTAATCCTTATCCTAT
TTACCAATTTCACTAATCCTTATCCTAT
TTTCACTTTTCACTAATCCTTATCCTAT
AAACTCAAAACTCAACTCAAAATCCTAT
AATCCTTAAACTCAACTCAAAATCCTAT
ACTCAAAAAACTCAACTCAAAATCCTAT
ATACATCAAACTCAACTCAAAATCCTAT
ATCCTATAAACTCAACTCAAAATCCTAT
CAACAATAAACTCAACTCAAAATCCTAT
CTTCTTAAAACTCAACTCAAAATCCTAT
TACCATAAAACTCAACTCAAAATCCTAT
TATCTACAAACTCAACTCAAAATCCTAT
NA
TCACTTTAAACTCAACTCAAAATCCTAT
TTACCAAAAACTCAACTCAAAATCCTAT
TTTCACTAAACTCAACTCAAAATCCTAT
AAACTCAAATCCTTACTCAAAATCCTAT
AATCCTTAATCCTTACTCAAAATCCTAT
ACTCAAAAATCCTTACTCAAAATCCTAT
ATACATCAATCCTTACTCAAAATCCTAT
ATCCTATAATCCTTACTCAAAATCCTAT
CAACAATAATCCTTACTCAAAATCCTAT
CTTCTTAAATCCTTACTCAAAATCCTAT
TACCATAAATCCTTACTCAAAATCCTAT
TATCTACAATCCTTACTCAAAATCCTAT
TCACTTTAATCCTTACTCAAAATCCTAT
TTACCAAAATCCTTACTCAAAATCCTAT
TTTCACTAATCCTTACTCAAAATCCTAT
AAACTCAACTCAAAACTCAAAATCCTAT
AATCCTTACTCAAAACTCAAAATCCTAT
ACTCAAAACTCAAAACTCAAAATCCTAT
ATACATCACTCAAAACTCAAAATCCTAT
ATCCTATACTCAAAACTCAAAATCCTAT
CAACAATACTCAAAACTCAAAATCCTAT
CTTCTTAACTCAAAACTCAAAATCCTAT
TACCATAACTCAAAACTCAAAATCCTAT
TATCTACACTCAAAACTCAAAATCCTAT
TCACTTTACTCAAAACTCAAAATCCTAT
TTACCAAACTCAAAACTCAAAATCCTAT
TTTCACTACTCAAAACTCAAAATCCTAT
AAACTCAATACATCACTCAAAATCCTAT
AATCCTTATACATCACTCAAAATCCTAT
ACTCAAAATACATCACTCAAAATCCTAT
ATACATCATACATCACTCAAAATCCTAT
ATCCTATATACATCACTCAAAATCCTAT
CAACAATATACATCACTCAAAATCCTAT
CTTCTTAATACATCACTCAAAATCCTAT
NA
TACCATAATACATCACTCAAAATCCTAT
TATCTACATACATCACTCAAAATCCTAT
TCACTTTATACATCACTCAAAATCCTAT
TTACCAAATACATCACTCAAAATCCTAT
TTTCACTATACATCACTCAAAATCCTAT
AAACTCAATCCTATACTCAAAATCCTAT
AATCCTTATCCTATACTCAAAATCCTAT
ACTCAAAATCCTATACTCAAAATCCTAT
ATACATCATCCTATACTCAAAATCCTAT
ATCCTATATCCTATACTCAAAATCCTAT
CAACAATATCCTATACTCAAAATCCTAT
CTTCTTAATCCTATACTCAAAATCCTAT
TACCATAATCCTATACTCAAAATCCTAT
TATCTACATCCTATACTCAAAATCCTAT
NA
NA
TCACTTTATCCTATACTCAAAATCCTAT
TTACCAAATCCTATACTCAAAATCCTAT
TTTCACTATCCTATACTCAAAATCCTAT
AAACTCACAACAATACTCAAAATCCTAT
AATCCTTCAACAATACTCAAAATCCTAT
ACTCAAACAACAATACTCAAAATCCTAT
ATACATCCAACAATACTCAAAATCCTAT
ATCCTATCAACAATACTCAAAATCCTAT
CAACAATCAACAATACTCAAAATCCTAT
CTTCTTACAACAATACTCAAAATCCTAT
TACCATACAACAATACTCAAAATCCTAT
TATCTACCAACAATACTCAAAATCCTAT
TCACTTTCAACAATACTCAAAATCCTAT
TTACCAACAACAATACTCAAAATCCTAT
TTTCACTCAACAATACTCAAAATCCTAT
AAACTCACTTCTTAACTCAAAATCCTAT
AATCCTTCTTCTTAACTCAAAATCCTAT
ACTCAAACTTCTTAACTCAAAATCCTAT
ATACATCCTTCTTAACTCAAAATCCTAT
ATCCTATCTTCTTAACTCAAAATCCTAT
CAACAATCTTCTTAACTCAAAATCCTAT
CTTCTTACTTCTTAACTCAAAATCCTAT
TACCATACTTCTTAACTCAAAATCCTAT
TATCTACCTTCTTAACTCAAAATCCTAT
TCACTTTCTTCTTAACTCAAAATCCTAT
TTACCAACTTCTTAACTCAAAATCCTAT
TTTCACTCTTCTTAACTCAAAATCCTAT
AAACTCATACCATAACTCAAAATCCTAT
AATCCTTTACCATAACTCAAAATCCTAT
ACTCAAATACCATAACTCAAAATCCTAT
ATACATCTACCATAACTCAAAATCCTAT
ATCCTATTACCATAACTCAAAATCCTAT
CAACAATTACCATAACTCAAAATCCTAT
CTTCTTATACCATAACTCAAAATCCTAT
TACCATATACCATAACTCAAAATCCTAT
TATCTACTACCATAACTCAAAATCCTAT
TCACTTTTACCATAACTCAAAATCCTAT
TTACCAATACCATAACTCAAAATCCTAT
TTTCACTTACCATAACTCAAAATCCTAT
NA
AAACTCATATCTACACTCAAAATCCTAT
AATCCTTTATCTACACTCAAAATCCTAT
ACTCAAATATCTACACTCAAAATCCTAT
ATACATCTATCTACACTCAAAATCCTAT
ATCCTATTATCTACACTCAAAATCCTAT
CAACAATTATCTACACTCAAAATCCTAT
CTTCTTATATCTACACTCAAAATCCTAT
TACCATATATCTACACTCAAAATCCTAT
TATCTACTATCTACACTCAAAATCCTAT
TCACTTTTATCTACACTCAAAATCCTAT
TTACCAATATCTACACTCAAAATCCTAT
TTTCACTTATCTACACTCAAAATCCTAT
AAACTCATCACTTTACTCAAAATCCTAT
AATCCTTTCACTTTACTCAAAATCCTAT
ACTCAAATCACTTTACTCAAAATCCTAT
ATACATCTCACTTTACTCAAAATCCTAT
ATCCTATTCACTTTACTCAAAATCCTAT
CAACAATTCACTTTACTCAAAATCCTAT
CTTCTTATCACTTTACTCAAAATCCTAT
TACCATATCACTTTACTCAAAATCCTAT
TATCTACTCACTTTACTCAAAATCCTAT
TCACTTTTCACTTTACTCAAAATCCTAT
TTACCAATCACTTTACTCAAAATCCTAT
TTTCACTTCACTTTACTCAAAATCCTAT
AAACTCATTACCAAACTCAAAATCCTAT
AATCCTTTTACCAAACTCAAAATCCTAT
ACTCAAATTACCAAACTCAAAATCCTAT
ATACATCTTACCAAACTCAAAATCCTAT
ATCCTATTTACCAAACTCAAAATCCTAT
CAACAATTTACCAAACTCAAAATCCTAT
CTTCTTATTACCAAACTCAAAATCCTAT
TACCATATTACCAAACTCAAAATCCTAT
TATCTACTTACCAAACTCAAAATCCTAT
TCACTTTTTACCAAACTCAAAATCCTAT
TTACCAATTACCAAACTCAAAATCCTAT
TTTCACTTTACCAAACTCAAAATCCTAT
AAACTCATTTCACTACTCAAAATCCTAT
AATCCTTTTTCACTACTCAAAATCCTAT
ACTCAAATTTCACTACTCAAAATCCTAT
ATACATCTTTCACTACTCAAAATCCTAT
ATCCTATTTTCACTACTCAAAATCCTAT
CAACAATTTTCACTACTCAAAATCCTAT
CTTCTTATTTCACTACTCAAAATCCTAT
TACCATATTTCACTACTCAAAATCCTAT
TATCTACTTTCACTACTCAAAATCCTAT
TCACTTTTTTCACTACTCAAAATCCTAT
TTACCAATTTCACTACTCAAAATCCTAT
TTTCACTTTTCACTACTCAAAATCCTAT
AAACTCAAAACTCAATACATCATCCTAT
AATCCTTAAACTCAATACATCATCCTAT
NA
ACTCAAAAAACTCAATACATCATCCTAT
ATACATCAAACTCAATACATCATCCTAT
ATCCTATAAACTCAATACATCATCCTAT
NA
CAACAATAAACTCAATACATCATCCTAT
CTTCTTAAAACTCAATACATCATCCTAT
TACCATAAAACTCAATACATCATCCTAT
TATCTACAAACTCAATACATCATCCTAT
TCACTTTAAACTCAATACATCATCCTAT
TTACCAAAAACTCAATACATCATCCTAT
TTTCACTAAACTCAATACATCATCCTAT
AAACTCAAATCCTTATACATCATCCTAT
AATCCTTAATCCTTATACATCATCCTAT
ACTCAAAAATCCTTATACATCATCCTAT
ATACATCAATCCTTATACATCATCCTAT
ATCCTATAATCCTTATACATCATCCTAT
CAACAATAATCCTTATACATCATCCTAT
CTTCTTAAATCCTTATACATCATCCTAT
TACCATAAATCCTTATACATCATCCTAT
NA
NA
TATCTACAATCCTTATACATCATCCTAT
TCACTTTAATCCTTATACATCATCCTAT
TTACCAAAATCCTTATACATCATCCTAT
TTTCACTAATCCTTATACATCATCCTAT
AAACTCAACTCAAAATACATCATCCTAT
NA
AATCCTTACTCAAAATACATCATCCTAT
ACTCAAAACTCAAAATACATCATCCTAT
ATACATCACTCAAAATACATCATCCTAT
ATCCTATACTCAAAATACATCATCCTAT
CAACAATACTCAAAATACATCATCCTAT
CTTCTTAACTCAAAATACATCATCCTAT
TACCATAACTCAAAATACATCATCCTAT
TATCTACACTCAAAATACATCATCCTAT
TCACTTTACTCAAAATACATCATCCTAT
TTACCAAACTCAAAATACATCATCCTAT
TTTCACTACTCAAAATACATCATCCTAT
AAACTCAATACATCATACATCATCCTAT
AATCCTTATACATCATACATCATCCTAT
ACTCAAAATACATCATACATCATCCTAT
ATACATCATACATCATACATCATCCTAT
ATCCTATATACATCATACATCATCCTAT
CAACAATATACATCATACATCATCCTAT
CTTCTTAATACATCATACATCATCCTAT
TACCATAATACATCATACATCATCCTAT
TATCTACATACATCATACATCATCCTAT
TCACTTTATACATCATACATCATCCTAT
TTACCAAATACATCATACATCATCCTAT
TTTCACTATACATCATACATCATCCTAT
AAACTCAATCCTATATACATCATCCTAT
AATCCTTATCCTATATACATCATCCTAT
ACTCAAAATCCTATATACATCATCCTAT
ATACATCATCCTATATACATCATCCTAT
NA
ATCCTATATCCTATATACATCATCCTAT
CAACAATATCCTATATACATCATCCTAT
CTTCTTAATCCTATATACATCATCCTAT
NA
NA
TACCATAATCCTATATACATCATCCTAT
TATCTACATCCTATATACATCATCCTAT
TCACTTTATCCTATATACATCATCCTAT
TTACCAAATCCTATATACATCATCCTAT
TTTCACTATCCTATATACATCATCCTAT
AAACTCACAACAATATACATCATCCTAT
AATCCTTCAACAATATACATCATCCTAT
ACTCAAACAACAATATACATCATCCTAT
ATACATCCAACAATATACATCATCCTAT
ATCCTATCAACAATATACATCATCCTAT
CAACAATCAACAATATACATCATCCTAT
CTTCTTACAACAATATACATCATCCTAT
TACCATACAACAATATACATCATCCTAT
TATCTACCAACAATATACATCATCCTAT
TCACTTTCAACAATATACATCATCCTAT
TTACCAACAACAATATACATCATCCTAT
TTTCACTCAACAATATACATCATCCTAT
AAACTCACTTCTTAATACATCATCCTAT
AATCCTTCTTCTTAATACATCATCCTAT
ACTCAAACTTCTTAATACATCATCCTAT
ATACATCCTTCTTAATACATCATCCTAT
ATCCTATCTTCTTAATACATCATCCTAT
CAACAATCTTCTTAATACATCATCCTAT
CTTCTTACTTCTTAATACATCATCCTAT
TACCATACTTCTTAATACATCATCCTAT
TATCTACCTTCTTAATACATCATCCTAT
TCACTTTCTTCTTAATACATCATCCTAT
TTACCAACTTCTTAATACATCATCCTAT
TTTCACTCTTCTTAATACATCATCCTAT
AAACTCATACCATAATACATCATCCTAT
AATCCTTTACCATAATACATCATCCTAT
ACTCAAATACCATAATACATCATCCTAT
ATACATCTACCATAATACATCATCCTAT
ATCCTATTACCATAATACATCATCCTAT
CAACAATTACCATAATACATCATCCTAT
CTTCTTATACCATAATACATCATCCTAT
TACCATATACCATAATACATCATCCTAT
TATCTACTACCATAATACATCATCCTAT
TCACTTTTACCATAATACATCATCCTAT
TTACCAATACCATAATACATCATCCTAT
TTTCACTTACCATAATACATCATCCTAT
AAACTCATATCTACATACATCATCCTAT
AATCCTTTATCTACATACATCATCCTAT
ACTCAAATATCTACATACATCATCCTAT
ATACATCTATCTACATACATCATCCTAT
ATCCTATTATCTACATACATCATCCTAT
CAACAATTATCTACATACATCATCCTAT
CTTCTTATATCTACATACATCATCCTAT
TACCATATATCTACATACATCATCCTAT
TATCTACTATCTACATACATCATCCTAT
TCACTTTTATCTACATACATCATCCTAT
TTACCAATATCTACATACATCATCCTAT
TTTCACTTATCTACATACATCATCCTAT
AAACTCATCACTTTATACATCATCCTAT
NA
AATCCTTTCACTTTATACATCATCCTAT
ACTCAAATCACTTTATACATCATCCTAT
ATACATCTCACTTTATACATCATCCTAT
ATCCTATTCACTTTATACATCATCCTAT
CAACAATTCACTTTATACATCATCCTAT
CTTCTTATCACTTTATACATCATCCTAT
TACCATATCACTTTATACATCATCCTAT
TATCTACTCACTTTATACATCATCCTAT
TCACTTTTCACTTTATACATCATCCTAT
TTACCAATCACTTTATACATCATCCTAT
TTTCACTTCACTTTATACATCATCCTAT
AAACTCATTACCAAATACATCATCCTAT
AATCCTTTTACCAAATACATCATCCTAT
ACTCAAATTACCAAATACATCATCCTAT
ATACATCTTACCAAATACATCATCCTAT
ATCCTATTTACCAAATACATCATCCTAT
NA
NA
CAACAATTTACCAAATACATCATCCTAT
CTTCTTATTACCAAATACATCATCCTAT
TACCATATTACCAAATACATCATCCTAT
TATCTACTTACCAAATACATCATCCTAT
TCACTTTTTACCAAATACATCATCCTAT
TTACCAATTACCAAATACATCATCCTAT
TTTCACTTTACCAAATACATCATCCTAT
AAACTCATTTCACTATACATCATCCTAT
AATCCTTTTTCACTATACATCATCCTAT
ACTCAAATTTCACTATACATCATCCTAT
ATACATCTTTCACTATACATCATCCTAT
ATCCTATTTTCACTATACATCATCCTAT
CAACAATTTTCACTATACATCATCCTAT
CTTCTTATTTCACTATACATCATCCTAT
TACCATATTTCACTATACATCATCCTAT
TATCTACTTTCACTATACATCATCCTAT
TCACTTTTTTCACTATACATCATCCTAT
TTACCAATTTCACTATACATCATCCTAT
TTTCACTTTTCACTATACATCATCCTAT
AAACTCAAAACTCAATCCTATATCCTAT
AATCCTTAAACTCAATCCTATATCCTAT
NA
ACTCAAAAAACTCAATCCTATATCCTAT
ATACATCAAACTCAATCCTATATCCTAT
ATCCTATAAACTCAATCCTATATCCTAT
CAACAATAAACTCAATCCTATATCCTAT
CTTCTTAAAACTCAATCCTATATCCTAT
TACCATAAAACTCAATCCTATATCCTAT
TATCTACAAACTCAATCCTATATCCTAT
TCACTTTAAACTCAATCCTATATCCTAT
TTACCAAAAACTCAATCCTATATCCTAT
TTTCACTAAACTCAATCCTATATCCTAT
AAACTCAAATCCTTATCCTATATCCTAT
AATCCTTAATCCTTATCCTATATCCTAT
ACTCAAAAATCCTTATCCTATATCCTAT
ATACATCAATCCTTATCCTATATCCTAT
ATCCTATAATCCTTATCCTATATCCTAT
NA
CAACAATAATCCTTATCCTATATCCTAT
CTTCTTAAATCCTTATCCTATATCCTAT
TACCATAAATCCTTATCCTATATCCTAT
TATCTACAATCCTTATCCTATATCCTAT
TCACTTTAATCCTTATCCTATATCCTAT
TTACCAAAATCCTTATCCTATATCCTAT
TTTCACTAATCCTTATCCTATATCCTAT
AAACTCAACTCAAAATCCTATATCCTAT
AATCCTTACTCAAAATCCTATATCCTAT
ACTCAAAACTCAAAATCCTATATCCTAT
ATACATCACTCAAAATCCTATATCCTAT
ATCCTATACTCAAAATCCTATATCCTAT
CAACAATACTCAAAATCCTATATCCTAT
CTTCTTAACTCAAAATCCTATATCCTAT
TACCATAACTCAAAATCCTATATCCTAT
TATCTACACTCAAAATCCTATATCCTAT
TCACTTTACTCAAAATCCTATATCCTAT
TTACCAAACTCAAAATCCTATATCCTAT
TTTCACTACTCAAAATCCTATATCCTAT
AAACTCAATACATCATCCTATATCCTAT
AATCCTTATACATCATCCTATATCCTAT
ACTCAAAATACATCATCCTATATCCTAT
NA
ATACATCATACATCATCCTATATCCTAT
ATCCTATATACATCATCCTATATCCTAT
CAACAATATACATCATCCTATATCCTAT
CTTCTTAATACATCATCCTATATCCTAT
TACCATAATACATCATCCTATATCCTAT
TATCTACATACATCATCCTATATCCTAT
TCACTTTATACATCATCCTATATCCTAT
TTACCAAATACATCATCCTATATCCTAT
TTTCACTATACATCATCCTATATCCTAT
AAACTCAATCCTATATCCTATATCCTAT
AATCCTTATCCTATATCCTATATCCTAT
ACTCAAAATCCTATATCCTATATCCTAT
ATACATCATCCTATATCCTATATCCTAT
ATCCTATATCCTATATCCTATATCCTAT
CAACAATATCCTATATCCTATATCCTAT
CTTCTTAATCCTATATCCTATATCCTAT
NA
TACCATAATCCTATATCCTATATCCTAT
TATCTACATCCTATATCCTATATCCTAT
TCACTTTATCCTATATCCTATATCCTAT
TTACCAAATCCTATATCCTATATCCTAT
TTTCACTATCCTATATCCTATATCCTAT
AAACTCACAACAATATCCTATATCCTAT
AATCCTTCAACAATATCCTATATCCTAT
ACTCAAACAACAATATCCTATATCCTAT
ATACATCCAACAATATCCTATATCCTAT
ATCCTATCAACAATATCCTATATCCTAT
CAACAATCAACAATATCCTATATCCTAT
CTTCTTACAACAATATCCTATATCCTAT
TACCATACAACAATATCCTATATCCTAT
TATCTACCAACAATATCCTATATCCTAT
NA
TCACTTTCAACAATATCCTATATCCTAT
TTACCAACAACAATATCCTATATCCTAT
TTTCACTCAACAATATCCTATATCCTAT
AAACTCACTTCTTAATCCTATATCCTAT
AATCCTTCTTCTTAATCCTATATCCTAT
ACTCAAACTTCTTAATCCTATATCCTAT
ATACATCCTTCTTAATCCTATATCCTAT
ATCCTATCTTCTTAATCCTATATCCTAT
CAACAATCTTCTTAATCCTATATCCTAT
CTTCTTACTTCTTAATCCTATATCCTAT
TACCATACTTCTTAATCCTATATCCTAT
TATCTACCTTCTTAATCCTATATCCTAT
TCACTTTCTTCTTAATCCTATATCCTAT
TTACCAACTTCTTAATCCTATATCCTAT
TTTCACTCTTCTTAATCCTATATCCTAT
AAACTCATACCATAATCCTATATCCTAT
AATCCTTTACCATAATCCTATATCCTAT
NA
NA
ACTCAAATACCATAATCCTATATCCTAT
ATACATCTACCATAATCCTATATCCTAT
ATCCTATTACCATAATCCTATATCCTAT
CAACAATTACCATAATCCTATATCCTAT
CTTCTTATACCATAATCCTATATCCTAT
NA
TACCATATACCATAATCCTATATCCTAT
TATCTACTACCATAATCCTATATCCTAT
TCACTTTTACCATAATCCTATATCCTAT
TTACCAATACCATAATCCTATATCCTAT
TTTCACTTACCATAATCCTATATCCTAT
AAACTCATATCTACATCCTATATCCTAT
AATCCTTTATCTACATCCTATATCCTAT
ACTCAAATATCTACATCCTATATCCTAT
ATACATCTATCTACATCCTATATCCTAT
ATCCTATTATCTACATCCTATATCCTAT
CAACAATTATCTACATCCTATATCCTAT
CTTCTTATATCTACATCCTATATCCTAT
TACCATATATCTACATCCTATATCCTAT
TATCTACTATCTACATCCTATATCCTAT
TCACTTTTATCTACATCCTATATCCTAT
TTACCAATATCTACATCCTATATCCTAT
TTTCACTTATCTACATCCTATATCCTAT
AAACTCATCACTTTATCCTATATCCTAT
AATCCTTTCACTTTATCCTATATCCTAT
ACTCAAATCACTTTATCCTATATCCTAT
ATACATCTCACTTTATCCTATATCCTAT
ATCCTATTCACTTTATCCTATATCCTAT
CAACAATTCACTTTATCCTATATCCTAT
CTTCTTATCACTTTATCCTATATCCTAT
TACCATATCACTTTATCCTATATCCTAT
TATCTACTCACTTTATCCTATATCCTAT
TCACTTTTCACTTTATCCTATATCCTAT
TTACCAATCACTTTATCCTATATCCTAT
TTTCACTTCACTTTATCCTATATCCTAT
AAACTCATTACCAAATCCTATATCCTAT
NA
AATCCTTTTACCAAATCCTATATCCTAT
ACTCAAATTACCAAATCCTATATCCTAT
ATACATCTTACCAAATCCTATATCCTAT
ATCCTATTTACCAAATCCTATATCCTAT
CAACAATTTACCAAATCCTATATCCTAT
CTTCTTATTACCAAATCCTATATCCTAT
TACCATATTACCAAATCCTATATCCTAT
TATCTACTTACCAAATCCTATATCCTAT
TCACTTTTTACCAAATCCTATATCCTAT
TTACCAATTACCAAATCCTATATCCTAT
TTTCACTTTACCAAATCCTATATCCTAT
AAACTCATTTCACTATCCTATATCCTAT
AATCCTTTTTCACTATCCTATATCCTAT
ACTCAAATTTCACTATCCTATATCCTAT
ATACATCTTTCACTATCCTATATCCTAT
ATCCTATTTTCACTATCCTATATCCTAT
CAACAATTTTCACTATCCTATATCCTAT
CTTCTTATTTCACTATCCTATATCCTAT
TACCATATTTCACTATCCTATATCCTAT
TATCTACTTTCACTATCCTATATCCTAT
TCACTTTTTTCACTATCCTATATCCTAT
TTACCAATTTCACTATCCTATATCCTAT
TTTCACTTTTCACTATCCTATATCCTAT
AAACTCAAAACTCACAACAATATCCTAT
AATCCTTAAACTCACAACAATATCCTAT
ACTCAAAAAACTCACAACAATATCCTAT
ATACATCAAACTCACAACAATATCCTAT
ATCCTATAAACTCACAACAATATCCTAT
CAACAATAAACTCACAACAATATCCTAT
CTTCTTAAAACTCACAACAATATCCTAT
TACCATAAAACTCACAACAATATCCTAT
TATCTACAAACTCACAACAATATCCTAT
TCACTTTAAACTCACAACAATATCCTAT
TTACCAAAAACTCACAACAATATCCTAT
TTTCACTAAACTCACAACAATATCCTAT
AAACTCAAATCCTTCAACAATATCCTAT
AATCCTTAATCCTTCAACAATATCCTAT
ACTCAAAAATCCTTCAACAATATCCTAT
ATACATCAATCCTTCAACAATATCCTAT
ATCCTATAATCCTTCAACAATATCCTAT
CAACAATAATCCTTCAACAATATCCTAT
CTTCTTAAATCCTTCAACAATATCCTAT
TACCATAAATCCTTCAACAATATCCTAT
TATCTACAATCCTTCAACAATATCCTAT
TCACTTTAATCCTTCAACAATATCCTAT
TTACCAAAATCCTTCAACAATATCCTAT
TTTCACTAATCCTTCAACAATATCCTAT
AAACTCAACTCAAACAACAATATCCTAT
AATCCTTACTCAAACAACAATATCCTAT
ACTCAAAACTCAAACAACAATATCCTAT
ATACATCACTCAAACAACAATATCCTAT
ATCCTATACTCAAACAACAATATCCTAT
CAACAATACTCAAACAACAATATCCTAT
CTTCTTAACTCAAACAACAATATCCTAT
NA
TACCATAACTCAAACAACAATATCCTAT
TATCTACACTCAAACAACAATATCCTAT
TCACTTTACTCAAACAACAATATCCTAT
TTACCAAACTCAAACAACAATATCCTAT
TTTCACTACTCAAACAACAATATCCTAT
AAACTCAATACATCCAACAATATCCTAT
AATCCTTATACATCCAACAATATCCTAT
ACTCAAAATACATCCAACAATATCCTAT
ATACATCATACATCCAACAATATCCTAT
ATCCTATATACATCCAACAATATCCTAT
CAACAATATACATCCAACAATATCCTAT
CTTCTTAATACATCCAACAATATCCTAT
TACCATAATACATCCAACAATATCCTAT
NA
TATCTACATACATCCAACAATATCCTAT
TCACTTTATACATCCAACAATATCCTAT
TTACCAAATACATCCAACAATATCCTAT
TTTCACTATACATCCAACAATATCCTAT
NA
NA
AAACTCAATCCTATCAACAATATCCTAT
AATCCTTATCCTATCAACAATATCCTAT
ACTCAAAATCCTATCAACAATATCCTAT
ATACATCATCCTATCAACAATATCCTAT
ATCCTATATCCTATCAACAATATCCTAT
CAACAATATCCTATCAACAATATCCTAT
CTTCTTAATCCTATCAACAATATCCTAT
TACCATAATCCTATCAACAATATCCTAT
TATCTACATCCTATCAACAATATCCTAT
TCACTTTATCCTATCAACAATATCCTAT
NA
TTACCAAATCCTATCAACAATATCCTAT
TTTCACTATCCTATCAACAATATCCTAT
AAACTCACAACAATCAACAATATCCTAT
AATCCTTCAACAATCAACAATATCCTAT
ACTCAAACAACAATCAACAATATCCTAT
ATACATCCAACAATCAACAATATCCTAT
ATCCTATCAACAATCAACAATATCCTAT
CAACAATCAACAATCAACAATATCCTAT
CTTCTTACAACAATCAACAATATCCTAT
TACCATACAACAATCAACAATATCCTAT
TATCTACCAACAATCAACAATATCCTAT
TCACTTTCAACAATCAACAATATCCTAT
TTACCAACAACAATCAACAATATCCTAT
TTTCACTCAACAATCAACAATATCCTAT
AAACTCACTTCTTACAACAATATCCTAT
AATCCTTCTTCTTACAACAATATCCTAT
ACTCAAACTTCTTACAACAATATCCTAT
ATACATCCTTCTTACAACAATATCCTAT
ATCCTATCTTCTTACAACAATATCCTAT
CAACAATCTTCTTACAACAATATCCTAT
CTTCTTACTTCTTACAACAATATCCTAT
TACCATACTTCTTACAACAATATCCTAT
TATCTACCTTCTTACAACAATATCCTAT
TCACTTTCTTCTTACAACAATATCCTAT
NA
TTACCAACTTCTTACAACAATATCCTAT
TTTCACTCTTCTTACAACAATATCCTAT
AAACTCATACCATACAACAATATCCTAT
AATCCTTTACCATACAACAATATCCTAT
ACTCAAATACCATACAACAATATCCTAT
NA
ATACATCTACCATACAACAATATCCTAT
ATCCTATTACCATACAACAATATCCTAT
CAACAATTACCATACAACAATATCCTAT
CTTCTTATACCATACAACAATATCCTAT
TACCATATACCATACAACAATATCCTAT
TATCTACTACCATACAACAATATCCTAT
TCACTTTTACCATACAACAATATCCTAT
TTACCAATACCATACAACAATATCCTAT
TTTCACTTACCATACAACAATATCCTAT
AAACTCATATCTACCAACAATATCCTAT
AATCCTTTATCTACCAACAATATCCTAT
ACTCAAATATCTACCAACAATATCCTAT
ATACATCTATCTACCAACAATATCCTAT
ATCCTATTATCTACCAACAATATCCTAT
CAACAATTATCTACCAACAATATCCTAT
CTTCTTATATCTACCAACAATATCCTAT
TACCATATATCTACCAACAATATCCTAT
TATCTACTATCTACCAACAATATCCTAT
TCACTTTTATCTACCAACAATATCCTAT
TTACCAATATCTACCAACAATATCCTAT
TTTCACTTATCTACCAACAATATCCTAT
AAACTCATCACTTTCAACAATATCCTAT
AATCCTTTCACTTTCAACAATATCCTAT
ACTCAAATCACTTTCAACAATATCCTAT
ATACATCTCACTTTCAACAATATCCTAT
ATCCTATTCACTTTCAACAATATCCTAT
CAACAATTCACTTTCAACAATATCCTAT
CTTCTTATCACTTTCAACAATATCCTAT
TACCATATCACTTTCAACAATATCCTAT
TATCTACTCACTTTCAACAATATCCTAT
TCACTTTTCACTTTCAACAATATCCTAT
TTACCAATCACTTTCAACAATATCCTAT
TTTCACTTCACTTTCAACAATATCCTAT
AAACTCATTACCAACAACAATATCCTAT
AATCCTTTTACCAACAACAATATCCTAT
NA
ACTCAAATTACCAACAACAATATCCTAT
ATACATCTTACCAACAACAATATCCTAT
ATCCTATTTACCAACAACAATATCCTAT
CAACAATTTACCAACAACAATATCCTAT
CTTCTTATTACCAACAACAATATCCTAT
TACCATATTACCAACAACAATATCCTAT
TATCTACTTACCAACAACAATATCCTAT
TCACTTTTTACCAACAACAATATCCTAT
TTACCAATTACCAACAACAATATCCTAT
TTTCACTTTACCAACAACAATATCCTAT
AAACTCATTTCACTCAACAATATCCTAT
AATCCTTTTTCACTCAACAATATCCTAT
NA
ACTCAAATTTCACTCAACAATATCCTAT
ATACATCTTTCACTCAACAATATCCTAT
ATCCTATTTTCACTCAACAATATCCTAT
CAACAATTTTCACTCAACAATATCCTAT
CTTCTTATTTCACTCAACAATATCCTAT
TACCATATTTCACTCAACAATATCCTAT
TATCTACTTTCACTCAACAATATCCTAT
TCACTTTTTTCACTCAACAATATCCTAT
TTACCAATTTCACTCAACAATATCCTAT
TTTCACTTTTCACTCAACAATATCCTAT
AAACTCAAAACTCACTTCTTAATCCTAT
AATCCTTAAACTCACTTCTTAATCCTAT
ACTCAAAAAACTCACTTCTTAATCCTAT
ATACATCAAACTCACTTCTTAATCCTAT
ATCCTATAAACTCACTTCTTAATCCTAT
CAACAATAAACTCACTTCTTAATCCTAT
CTTCTTAAAACTCACTTCTTAATCCTAT
TACCATAAAACTCACTTCTTAATCCTAT
TATCTACAAACTCACTTCTTAATCCTAT
NA
NA
TCACTTTAAACTCACTTCTTAATCCTAT
TTACCAAAAACTCACTTCTTAATCCTAT
TTTCACTAAACTCACTTCTTAATCCTAT
AAACTCAAATCCTTCTTCTTAATCCTAT
AATCCTTAATCCTTCTTCTTAATCCTAT
ACTCAAAAATCCTTCTTCTTAATCCTAT
ATACATCAATCCTTCTTCTTAATCCTAT
ATCCTATAATCCTTCTTCTTAATCCTAT
CAACAATAATCCTTCTTCTTAATCCTAT
CTTCTTAAATCCTTCTTCTTAATCCTAT
NA
TACCATAAATCCTTCTTCTTAATCCTAT
TATCTACAATCCTTCTTCTTAATCCTAT
TCACTTTAATCCTTCTTCTTAATCCTAT
TTACCAAAATCCTTCTTCTTAATCCTAT
TTTCACTAATCCTTCTTCTTAATCCTAT
AAACTCAACTCAAACTTCTTAATCCTAT
AATCCTTACTCAAACTTCTTAATCCTAT
ACTCAAAACTCAAACTTCTTAATCCTAT
ATACATCACTCAAACTTCTTAATCCTAT
ATCCTATACTCAAACTTCTTAATCCTAT
CAACAATACTCAAACTTCTTAATCCTAT
CTTCTTAACTCAAACTTCTTAATCCTAT
TACCATAACTCAAACTTCTTAATCCTAT
TATCTACACTCAAACTTCTTAATCCTAT
TCACTTTACTCAAACTTCTTAATCCTAT
TTACCAAACTCAAACTTCTTAATCCTAT
TTTCACTACTCAAACTTCTTAATCCTAT
AAACTCAATACATCCTTCTTAATCCTAT
AATCCTTATACATCCTTCTTAATCCTAT
ACTCAAAATACATCCTTCTTAATCCTAT
ATACATCATACATCCTTCTTAATCCTAT
ATCCTATATACATCCTTCTTAATCCTAT
CAACAATATACATCCTTCTTAATCCTAT
NA
CTTCTTAATACATCCTTCTTAATCCTAT
TACCATAATACATCCTTCTTAATCCTAT
TATCTACATACATCCTTCTTAATCCTAT
TCACTTTATACATCCTTCTTAATCCTAT
TTACCAAATACATCCTTCTTAATCCTAT
TTTCACTATACATCCTTCTTAATCCTAT
NA
AAACTCAATCCTATCTTCTTAATCCTAT
AATCCTTATCCTATCTTCTTAATCCTAT
ACTCAAAATCCTATCTTCTTAATCCTAT
ATACATCATCCTATCTTCTTAATCCTAT
ATCCTATATCCTATCTTCTTAATCCTAT
CAACAATATCCTATCTTCTTAATCCTAT
CTTCTTAATCCTATCTTCTTAATCCTAT
TACCATAATCCTATCTTCTTAATCCTAT
TATCTACATCCTATCTTCTTAATCCTAT
NA
TCACTTTATCCTATCTTCTTAATCCTAT
TTACCAAATCCTATCTTCTTAATCCTAT
TTTCACTATCCTATCTTCTTAATCCTAT
AAACTCACAACAATCTTCTTAATCCTAT
AATCCTTCAACAATCTTCTTAATCCTAT
ACTCAAACAACAATCTTCTTAATCCTAT
ATACATCCAACAATCTTCTTAATCCTAT
ATCCTATCAACAATCTTCTTAATCCTAT
CAACAATCAACAATCTTCTTAATCCTAT
CTTCTTACAACAATCTTCTTAATCCTAT
TACCATACAACAATCTTCTTAATCCTAT
TATCTACCAACAATCTTCTTAATCCTAT
TCACTTTCAACAATCTTCTTAATCCTAT
TTACCAACAACAATCTTCTTAATCCTAT
TTTCACTCAACAATCTTCTTAATCCTAT
AAACTCACTTCTTACTTCTTAATCCTAT
AATCCTTCTTCTTACTTCTTAATCCTAT
ACTCAAACTTCTTACTTCTTAATCCTAT
ATACATCCTTCTTACTTCTTAATCCTAT
ATCCTATCTTCTTACTTCTTAATCCTAT
CAACAATCTTCTTACTTCTTAATCCTAT
CTTCTTACTTCTTACTTCTTAATCCTAT
TACCATACTTCTTACTTCTTAATCCTAT
TATCTACCTTCTTACTTCTTAATCCTAT
TCACTTTCTTCTTACTTCTTAATCCTAT
TTACCAACTTCTTACTTCTTAATCCTAT
TTTCACTCTTCTTACTTCTTAATCCTAT
AAACTCATACCATACTTCTTAATCCTAT
AATCCTTTACCATACTTCTTAATCCTAT
ACTCAAATACCATACTTCTTAATCCTAT
ATACATCTACCATACTTCTTAATCCTAT
ATCCTATTACCATACTTCTTAATCCTAT
CAACAATTACCATACTTCTTAATCCTAT
CTTCTTATACCATACTTCTTAATCCTAT
TACCATATACCATACTTCTTAATCCTAT
TATCTACTACCATACTTCTTAATCCTAT
TCACTTTTACCATACTTCTTAATCCTAT
NA
TTACCAATACCATACTTCTTAATCCTAT
TTTCACTTACCATACTTCTTAATCCTAT
AAACTCATATCTACCTTCTTAATCCTAT
AATCCTTTATCTACCTTCTTAATCCTAT
ACTCAAATATCTACCTTCTTAATCCTAT
ATACATCTATCTACCTTCTTAATCCTAT
ATCCTATTATCTACCTTCTTAATCCTAT
CAACAATTATCTACCTTCTTAATCCTAT
CTTCTTATATCTACCTTCTTAATCCTAT
TACCATATATCTACCTTCTTAATCCTAT
TATCTACTATCTACCTTCTTAATCCTAT
TCACTTTTATCTACCTTCTTAATCCTAT
TTACCAATATCTACCTTCTTAATCCTAT
TTTCACTTATCTACCTTCTTAATCCTAT
AAACTCATCACTTTCTTCTTAATCCTAT
AATCCTTTCACTTTCTTCTTAATCCTAT
ACTCAAATCACTTTCTTCTTAATCCTAT
ATACATCTCACTTTCTTCTTAATCCTAT
ATCCTATTCACTTTCTTCTTAATCCTAT
CAACAATTCACTTTCTTCTTAATCCTAT
NA
NA
CTTCTTATCACTTTCTTCTTAATCCTAT
TACCATATCACTTTCTTCTTAATCCTAT
TATCTACTCACTTTCTTCTTAATCCTAT
TCACTTTTCACTTTCTTCTTAATCCTAT
TTACCAATCACTTTCTTCTTAATCCTAT
TTTCACTTCACTTTCTTCTTAATCCTAT
AAACTCATTACCAACTTCTTAATCCTAT
AATCCTTTTACCAACTTCTTAATCCTAT
ACTCAAATTACCAACTTCTTAATCCTAT
ATACATCTTACCAACTTCTTAATCCTAT
NA
ATCCTATTTACCAACTTCTTAATCCTAT
CAACAATTTACCAACTTCTTAATCCTAT
CTTCTTATTACCAACTTCTTAATCCTAT
TACCATATTACCAACTTCTTAATCCTAT
TATCTACTTACCAACTTCTTAATCCTAT
TCACTTTTTACCAACTTCTTAATCCTAT
TTACCAATTACCAACTTCTTAATCCTAT
TTTCACTTTACCAACTTCTTAATCCTAT
AAACTCATTTCACTCTTCTTAATCCTAT
AATCCTTTTTCACTCTTCTTAATCCTAT
ACTCAAATTTCACTCTTCTTAATCCTAT
NA
ATACATCTTTCACTCTTCTTAATCCTAT
ATCCTATTTTCACTCTTCTTAATCCTAT
CAACAATTTTCACTCTTCTTAATCCTAT
CTTCTTATTTCACTCTTCTTAATCCTAT
TACCATATTTCACTCTTCTTAATCCTAT
TATCTACTTTCACTCTTCTTAATCCTAT
NA
TCACTTTTTTCACTCTTCTTAATCCTAT
TTACCAATTTCACTCTTCTTAATCCTAT
TTTCACTTTTCACTCTTCTTAATCCTAT
NA
AAACTCAAAACTCATACCATAATCCTAT
AATCCTTAAACTCATACCATAATCCTAT
ACTCAAAAAACTCATACCATAATCCTAT
ATACATCAAACTCATACCATAATCCTAT
ATCCTATAAACTCATACCATAATCCTAT
CAACAATAAACTCATACCATAATCCTAT
CTTCTTAAAACTCATACCATAATCCTAT
NA
TACCATAAAACTCATACCATAATCCTAT
TATCTACAAACTCATACCATAATCCTAT
TCACTTTAAACTCATACCATAATCCTAT
TTACCAAAAACTCATACCATAATCCTAT
TTTCACTAAACTCATACCATAATCCTAT
AAACTCAAATCCTTTACCATAATCCTAT
AATCCTTAATCCTTTACCATAATCCTAT
ACTCAAAAATCCTTTACCATAATCCTAT
ATACATCAATCCTTTACCATAATCCTAT
ATCCTATAATCCTTTACCATAATCCTAT
CAACAATAATCCTTTACCATAATCCTAT
CTTCTTAAATCCTTTACCATAATCCTAT
TACCATAAATCCTTTACCATAATCCTAT
TATCTACAATCCTTTACCATAATCCTAT
TCACTTTAATCCTTTACCATAATCCTAT
TTACCAAAATCCTTTACCATAATCCTAT
NA
TTTCACTAATCCTTTACCATAATCCTAT
AAACTCAACTCAAATACCATAATCCTAT
AATCCTTACTCAAATACCATAATCCTAT
ACTCAAAACTCAAATACCATAATCCTAT
ATACATCACTCAAATACCATAATCCTAT
ATCCTATACTCAAATACCATAATCCTAT
CAACAATACTCAAATACCATAATCCTAT
CTTCTTAACTCAAATACCATAATCCTAT
TACCATAACTCAAATACCATAATCCTAT
TATCTACACTCAAATACCATAATCCTAT
TCACTTTACTCAAATACCATAATCCTAT
TTACCAAACTCAAATACCATAATCCTAT
TTTCACTACTCAAATACCATAATCCTAT
AAACTCAATACATCTACCATAATCCTAT
AATCCTTATACATCTACCATAATCCTAT
ACTCAAAATACATCTACCATAATCCTAT
ATACATCATACATCTACCATAATCCTAT
ATCCTATATACATCTACCATAATCCTAT
CAACAATATACATCTACCATAATCCTAT
CTTCTTAATACATCTACCATAATCCTAT
TACCATAATACATCTACCATAATCCTAT
TATCTACATACATCTACCATAATCCTAT
TCACTTTATACATCTACCATAATCCTAT
TTACCAAATACATCTACCATAATCCTAT
TTTCACTATACATCTACCATAATCCTAT
NA
AAACTCAATCCTATTACCATAATCCTAT
AATCCTTATCCTATTACCATAATCCTAT
ACTCAAAATCCTATTACCATAATCCTAT
NA
NA
ATACATCATCCTATTACCATAATCCTAT
ATCCTATATCCTATTACCATAATCCTAT
CAACAATATCCTATTACCATAATCCTAT
CTTCTTAATCCTATTACCATAATCCTAT
NA
TACCATAATCCTATTACCATAATCCTAT
TATCTACATCCTATTACCATAATCCTAT
TCACTTTATCCTATTACCATAATCCTAT
TTACCAAATCCTATTACCATAATCCTAT
TTTCACTATCCTATTACCATAATCCTAT
AAACTCACAACAATTACCATAATCCTAT
AATCCTTCAACAATTACCATAATCCTAT
ACTCAAACAACAATTACCATAATCCTAT
ATACATCCAACAATTACCATAATCCTAT
ATCCTATCAACAATTACCATAATCCTAT
CAACAATCAACAATTACCATAATCCTAT
CTTCTTACAACAATTACCATAATCCTAT
TACCATACAACAATTACCATAATCCTAT
TATCTACCAACAATTACCATAATCCTAT
TCACTTTCAACAATTACCATAATCCTAT
NA
NA
TTACCAACAACAATTACCATAATCCTAT
TTTCACTCAACAATTACCATAATCCTAT
AAACTCACTTCTTATACCATAATCCTAT
AATCCTTCTTCTTATACCATAATCCTAT
ACTCAAACTTCTTATACCATAATCCTAT
ATACATCCTTCTTATACCATAATCCTAT
ATCCTATCTTCTTATACCATAATCCTAT
CAACAATCTTCTTATACCATAATCCTAT
CTTCTTACTTCTTATACCATAATCCTAT
TACCATACTTCTTATACCATAATCCTAT
NA
TATCTACCTTCTTATACCATAATCCTAT
TCACTTTCTTCTTATACCATAATCCTAT
TTACCAACTTCTTATACCATAATCCTAT
TTTCACTCTTCTTATACCATAATCCTAT
AAACTCATACCATATACCATAATCCTAT
AATCCTTTACCATATACCATAATCCTAT
ACTCAAATACCATATACCATAATCCTAT
ATACATCTACCATATACCATAATCCTAT
ATCCTATTACCATATACCATAATCCTAT
CAACAATTACCATATACCATAATCCTAT
CTTCTTATACCATATACCATAATCCTAT
TACCATATACCATATACCATAATCCTAT
TATCTACTACCATATACCATAATCCTAT
TCACTTTTACCATATACCATAATCCTAT
TTACCAATACCATATACCATAATCCTAT
TTTCACTTACCATATACCATAATCCTAT
AAACTCATATCTACTACCATAATCCTAT
NA
AATCCTTTATCTACTACCATAATCCTAT
ACTCAAATATCTACTACCATAATCCTAT
ATACATCTATCTACTACCATAATCCTAT
NA
ATCCTATTATCTACTACCATAATCCTAT
CAACAATTATCTACTACCATAATCCTAT
CTTCTTATATCTACTACCATAATCCTAT
TACCATATATCTACTACCATAATCCTAT
TATCTACTATCTACTACCATAATCCTAT
TCACTTTTATCTACTACCATAATCCTAT
TTACCAATATCTACTACCATAATCCTAT
TTTCACTTATCTACTACCATAATCCTAT
NA
AAACTCATCACTTTTACCATAATCCTAT
AATCCTTTCACTTTTACCATAATCCTAT
ACTCAAATCACTTTTACCATAATCCTAT
ATACATCTCACTTTTACCATAATCCTAT
ATCCTATTCACTTTTACCATAATCCTAT
CAACAATTCACTTTTACCATAATCCTAT
CTTCTTATCACTTTTACCATAATCCTAT
TACCATATCACTTTTACCATAATCCTAT
TATCTACTCACTTTTACCATAATCCTAT
TCACTTTTCACTTTTACCATAATCCTAT
TTACCAATCACTTTTACCATAATCCTAT
TTTCACTTCACTTTTACCATAATCCTAT
AAACTCATTACCAATACCATAATCCTAT
AATCCTTTTACCAATACCATAATCCTAT
ACTCAAATTACCAATACCATAATCCTAT
ATACATCTTACCAATACCATAATCCTAT
NA
ATCCTATTTACCAATACCATAATCCTAT
CAACAATTTACCAATACCATAATCCTAT
CTTCTTATTACCAATACCATAATCCTAT
TACCATATTACCAATACCATAATCCTAT
TATCTACTTACCAATACCATAATCCTAT
TCACTTTTTACCAATACCATAATCCTAT
TTACCAATTACCAATACCATAATCCTAT
NA
TTTCACTTTACCAATACCATAATCCTAT
AAACTCATTTCACTTACCATAATCCTAT
AATCCTTTTTCACTTACCATAATCCTAT
ACTCAAATTTCACTTACCATAATCCTAT
ATACATCTTTCACTTACCATAATCCTAT
ATCCTATTTTCACTTACCATAATCCTAT
CAACAATTTTCACTTACCATAATCCTAT
CTTCTTATTTCACTTACCATAATCCTAT
TACCATATTTCACTTACCATAATCCTAT
TATCTACTTTCACTTACCATAATCCTAT
TCACTTTTTTCACTTACCATAATCCTAT
TTACCAATTTCACTTACCATAATCCTAT
TTTCACTTTTCACTTACCATAATCCTAT
AAACTCAAAACTCATATCTACATCCTAT
AATCCTTAAACTCATATCTACATCCTAT
ACTCAAAAAACTCATATCTACATCCTAT
ATACATCAAACTCATATCTACATCCTAT
ATCCTATAAACTCATATCTACATCCTAT
CAACAATAAACTCATATCTACATCCTAT
CTTCTTAAAACTCATATCTACATCCTAT
NA
TACCATAAAACTCATATCTACATCCTAT
NA
TATCTACAAACTCATATCTACATCCTAT
TCACTTTAAACTCATATCTACATCCTAT
TTACCAAAAACTCATATCTACATCCTAT
TTTCACTAAACTCATATCTACATCCTAT
AAACTCAAATCCTTTATCTACATCCTAT
AATCCTTAATCCTTTATCTACATCCTAT
ACTCAAAAATCCTTTATCTACATCCTAT
ATACATCAATCCTTTATCTACATCCTAT
ATCCTATAATCCTTTATCTACATCCTAT
CAACAATAATCCTTTATCTACATCCTAT
CTTCTTAAATCCTTTATCTACATCCTAT
TACCATAAATCCTTTATCTACATCCTAT
TATCTACAATCCTTTATCTACATCCTAT
TCACTTTAATCCTTTATCTACATCCTAT
TTACCAAAATCCTTTATCTACATCCTAT
TTTCACTAATCCTTTATCTACATCCTAT
AAACTCAACTCAAATATCTACATCCTAT
AATCCTTACTCAAATATCTACATCCTAT
ACTCAAAACTCAAATATCTACATCCTAT
ATACATCACTCAAATATCTACATCCTAT
NA
NA
ATCCTATACTCAAATATCTACATCCTAT
CAACAATACTCAAATATCTACATCCTAT
CTTCTTAACTCAAATATCTACATCCTAT
TACCATAACTCAAATATCTACATCCTAT
TATCTACACTCAAATATCTACATCCTAT
TCACTTTACTCAAATATCTACATCCTAT
TTACCAAACTCAAATATCTACATCCTAT
TTTCACTACTCAAATATCTACATCCTAT
AAACTCAATACATCTATCTACATCCTAT
AATCCTTATACATCTATCTACATCCTAT
NA
ACTCAAAATACATCTATCTACATCCTAT
ATACATCATACATCTATCTACATCCTAT
ATCCTATATACATCTATCTACATCCTAT
CAACAATATACATCTATCTACATCCTAT
CTTCTTAATACATCTATCTACATCCTAT
TACCATAATACATCTATCTACATCCTAT
TATCTACATACATCTATCTACATCCTAT
TCACTTTATACATCTATCTACATCCTAT
TTACCAAATACATCTATCTACATCCTAT
TTTCACTATACATCTATCTACATCCTAT
AAACTCAATCCTATTATCTACATCCTAT
AATCCTTATCCTATTATCTACATCCTAT
ACTCAAAATCCTATTATCTACATCCTAT
ATACATCATCCTATTATCTACATCCTAT
ATCCTATATCCTATTATCTACATCCTAT
CAACAATATCCTATTATCTACATCCTAT
CTTCTTAATCCTATTATCTACATCCTAT
TACCATAATCCTATTATCTACATCCTAT
TATCTACATCCTATTATCTACATCCTAT
TCACTTTATCCTATTATCTACATCCTAT
NA
TTACCAAATCCTATTATCTACATCCTAT
TTTCACTATCCTATTATCTACATCCTAT
AAACTCACAACAATTATCTACATCCTAT
AATCCTTCAACAATTATCTACATCCTAT
ACTCAAACAACAATTATCTACATCCTAT
ATACATCCAACAATTATCTACATCCTAT
ATCCTATCAACAATTATCTACATCCTAT
CAACAATCAACAATTATCTACATCCTAT
CTTCTTACAACAATTATCTACATCCTAT
NA
TACCATACAACAATTATCTACATCCTAT
TATCTACCAACAATTATCTACATCCTAT
TCACTTTCAACAATTATCTACATCCTAT
TTACCAACAACAATTATCTACATCCTAT
TTTCACTCAACAATTATCTACATCCTAT
AAACTCACTTCTTATATCTACATCCTAT
AATCCTTCTTCTTATATCTACATCCTAT
ACTCAAACTTCTTATATCTACATCCTAT
NA
ATACATCCTTCTTATATCTACATCCTAT
ATCCTATCTTCTTATATCTACATCCTAT
CAACAATCTTCTTATATCTACATCCTAT
CTTCTTACTTCTTATATCTACATCCTAT
TACCATACTTCTTATATCTACATCCTAT
TATCTACCTTCTTATATCTACATCCTAT
TCACTTTCTTCTTATATCTACATCCTAT
NA
TTACCAACTTCTTATATCTACATCCTAT
TTTCACTCTTCTTATATCTACATCCTAT
AAACTCATACCATATATCTACATCCTAT
AATCCTTTACCATATATCTACATCCTAT
ACTCAAATACCATATATCTACATCCTAT
ATACATCTACCATATATCTACATCCTAT
ATCCTATTACCATATATCTACATCCTAT
CAACAATTACCATATATCTACATCCTAT
CTTCTTATACCATATATCTACATCCTAT
TACCATATACCATATATCTACATCCTAT
TATCTACTACCATATATCTACATCCTAT
TCACTTTTACCATATATCTACATCCTAT
TTACCAATACCATATATCTACATCCTAT
TTTCACTTACCATATATCTACATCCTAT
AAACTCATATCTACTATCTACATCCTAT
AATCCTTTATCTACTATCTACATCCTAT
ACTCAAATATCTACTATCTACATCCTAT
ATACATCTATCTACTATCTACATCCTAT
ATCCTATTATCTACTATCTACATCCTAT
CAACAATTATCTACTATCTACATCCTAT
CTTCTTATATCTACTATCTACATCCTAT
TACCATATATCTACTATCTACATCCTAT
TATCTACTATCTACTATCTACATCCTAT
TCACTTTTATCTACTATCTACATCCTAT
TTACCAATATCTACTATCTACATCCTAT
TTTCACTTATCTACTATCTACATCCTAT
AAACTCATCACTTTTATCTACATCCTAT
NA
AATCCTTTCACTTTTATCTACATCCTAT
NA
NA
ACTCAAATCACTTTTATCTACATCCTAT
ATACATCTCACTTTTATCTACATCCTAT
ATCCTATTCACTTTTATCTACATCCTAT
CAACAATTCACTTTTATCTACATCCTAT
CTTCTTATCACTTTTATCTACATCCTAT
TACCATATCACTTTTATCTACATCCTAT
TATCTACTCACTTTTATCTACATCCTAT
TCACTTTTCACTTTTATCTACATCCTAT
TTACCAATCACTTTTATCTACATCCTAT
TTTCACTTCACTTTTATCTACATCCTAT
AAACTCATTACCAATATCTACATCCTAT
AATCCTTTTACCAATATCTACATCCTAT
ACTCAAATTACCAATATCTACATCCTAT
ATACATCTTACCAATATCTACATCCTAT
ATCCTATTTACCAATATCTACATCCTAT
CAACAATTTACCAATATCTACATCCTAT
CTTCTTATTACCAATATCTACATCCTAT
TACCATATTACCAATATCTACATCCTAT
TATCTACTTACCAATATCTACATCCTAT
TCACTTTTTACCAATATCTACATCCTAT
NA
NA
TTACCAATTACCAATATCTACATCCTAT
TTTCACTTTACCAATATCTACATCCTAT
AAACTCATTTCACTTATCTACATCCTAT
AATCCTTTTTCACTTATCTACATCCTAT
ACTCAAATTTCACTTATCTACATCCTAT
ATACATCTTTCACTTATCTACATCCTAT
ATCCTATTTTCACTTATCTACATCCTAT
CAACAATTTTCACTTATCTACATCCTAT
CTTCTTATTTCACTTATCTACATCCTAT
TACCATATTTCACTTATCTACATCCTAT
NA
TATCTACTTTCACTTATCTACATCCTAT
TCACTTTTTTCACTTATCTACATCCTAT
TTACCAATTTCACTTATCTACATCCTAT
TTTCACTTTTCACTTATCTACATCCTAT
AAACTCAAAACTCATCACTTTATCCTAT
AATCCTTAAACTCATCACTTTATCCTAT
ACTCAAAAAACTCATCACTTTATCCTAT
ATACATCAAACTCATCACTTTATCCTAT
ATCCTATAAACTCATCACTTTATCCTAT
CAACAATAAACTCATCACTTTATCCTAT
CTTCTTAAAACTCATCACTTTATCCTAT
TACCATAAAACTCATCACTTTATCCTAT
TATCTACAAACTCATCACTTTATCCTAT
TCACTTTAAACTCATCACTTTATCCTAT
TTACCAAAAACTCATCACTTTATCCTAT
TTTCACTAAACTCATCACTTTATCCTAT
AAACTCAAATCCTTTCACTTTATCCTAT
AATCCTTAATCCTTTCACTTTATCCTAT
ACTCAAAAATCCTTTCACTTTATCCTAT
NA
ATACATCAATCCTTTCACTTTATCCTAT
ATCCTATAATCCTTTCACTTTATCCTAT
CAACAATAATCCTTTCACTTTATCCTAT
CTTCTTAAATCCTTTCACTTTATCCTAT
TACCATAAATCCTTTCACTTTATCCTAT
TATCTACAATCCTTTCACTTTATCCTAT
TCACTTTAATCCTTTCACTTTATCCTAT
TTACCAAAATCCTTTCACTTTATCCTAT
TTTCACTAATCCTTTCACTTTATCCTAT
AAACTCAACTCAAATCACTTTATCCTAT
NA
AATCCTTACTCAAATCACTTTATCCTAT
ACTCAAAACTCAAATCACTTTATCCTAT
ATACATCACTCAAATCACTTTATCCTAT
NA
ATCCTATACTCAAATCACTTTATCCTAT
CAACAATACTCAAATCACTTTATCCTAT
CTTCTTAACTCAAATCACTTTATCCTAT
TACCATAACTCAAATCACTTTATCCTAT
TATCTACACTCAAATCACTTTATCCTAT
TCACTTTACTCAAATCACTTTATCCTAT
TTACCAAACTCAAATCACTTTATCCTAT
TTTCACTACTCAAATCACTTTATCCTAT
AAACTCAATACATCTCACTTTATCCTAT
AATCCTTATACATCTCACTTTATCCTAT
ACTCAAAATACATCTCACTTTATCCTAT
ATACATCATACATCTCACTTTATCCTAT
NA
ATCCTATATACATCTCACTTTATCCTAT
CAACAATATACATCTCACTTTATCCTAT
CTTCTTAATACATCTCACTTTATCCTAT
TACCATAATACATCTCACTTTATCCTAT
TATCTACATACATCTCACTTTATCCTAT
TCACTTTATACATCTCACTTTATCCTAT
TTACCAAATACATCTCACTTTATCCTAT
TTTCACTATACATCTCACTTTATCCTAT
AAACTCAATCCTATTCACTTTATCCTAT
AATCCTTATCCTATTCACTTTATCCTAT
ACTCAAAATCCTATTCACTTTATCCTAT
ATACATCATCCTATTCACTTTATCCTAT
ATCCTATATCCTATTCACTTTATCCTAT
CAACAATATCCTATTCACTTTATCCTAT
CTTCTTAATCCTATTCACTTTATCCTAT
TACCATAATCCTATTCACTTTATCCTAT
TATCTACATCCTATTCACTTTATCCTAT
TCACTTTATCCTATTCACTTTATCCTAT
TTACCAAATCCTATTCACTTTATCCTAT
TTTCACTATCCTATTCACTTTATCCTAT
AAACTCACAACAATTCACTTTATCCTAT
AATCCTTCAACAATTCACTTTATCCTAT
ACTCAAACAACAATTCACTTTATCCTAT
ATACATCCAACAATTCACTTTATCCTAT
ATCCTATCAACAATTCACTTTATCCTAT
CAACAATCAACAATTCACTTTATCCTAT
NA
CTTCTTACAACAATTCACTTTATCCTAT
TACCATACAACAATTCACTTTATCCTAT
TATCTACCAACAATTCACTTTATCCTAT
NA
TCACTTTCAACAATTCACTTTATCCTAT
TTACCAACAACAATTCACTTTATCCTAT
TTTCACTCAACAATTCACTTTATCCTAT
NA
AAACTCACTTCTTATCACTTTATCCTAT
AATCCTTCTTCTTATCACTTTATCCTAT
ACTCAAACTTCTTATCACTTTATCCTAT
ATACATCCTTCTTATCACTTTATCCTAT
ATCCTATCTTCTTATCACTTTATCCTAT
CAACAATCTTCTTATCACTTTATCCTAT
CTTCTTACTTCTTATCACTTTATCCTAT
TACCATACTTCTTATCACTTTATCCTAT
TATCTACCTTCTTATCACTTTATCCTAT
TCACTTTCTTCTTATCACTTTATCCTAT
NA
TTACCAACTTCTTATCACTTTATCCTAT
TTTCACTCTTCTTATCACTTTATCCTAT
AAACTCATACCATATCACTTTATCCTAT
AATCCTTTACCATATCACTTTATCCTAT
ACTCAAATACCATATCACTTTATCCTAT
NA
NA
ATACATCTACCATATCACTTTATCCTAT
ATCCTATTACCATATCACTTTATCCTAT
CAACAATTACCATATCACTTTATCCTAT
CTTCTTATACCATATCACTTTATCCTAT
TACCATATACCATATCACTTTATCCTAT
TATCTACTACCATATCACTTTATCCTAT
TCACTTTTACCATATCACTTTATCCTAT
TTACCAATACCATATCACTTTATCCTAT
TTTCACTTACCATATCACTTTATCCTAT
AAACTCATATCTACTCACTTTATCCTAT
NA
AATCCTTTATCTACTCACTTTATCCTAT
ACTCAAATATCTACTCACTTTATCCTAT
ATACATCTATCTACTCACTTTATCCTAT
ATCCTATTATCTACTCACTTTATCCTAT
CAACAATTATCTACTCACTTTATCCTAT
CTTCTTATATCTACTCACTTTATCCTAT
TACCATATATCTACTCACTTTATCCTAT
TATCTACTATCTACTCACTTTATCCTAT
TCACTTTTATCTACTCACTTTATCCTAT
TTACCAATATCTACTCACTTTATCCTAT
TTTCACTTATCTACTCACTTTATCCTAT
AAACTCATCACTTTTCACTTTATCCTAT
AATCCTTTCACTTTTCACTTTATCCTAT
ACTCAAATCACTTTTCACTTTATCCTAT
ATACATCTCACTTTTCACTTTATCCTAT
ATCCTATTCACTTTTCACTTTATCCTAT
CAACAATTCACTTTTCACTTTATCCTAT
CTTCTTATCACTTTTCACTTTATCCTAT
NA
TACCATATCACTTTTCACTTTATCCTAT
TATCTACTCACTTTTCACTTTATCCTAT
TCACTTTTCACTTTTCACTTTATCCTAT
TTACCAATCACTTTTCACTTTATCCTAT
TTTCACTTCACTTTTCACTTTATCCTAT
AAACTCATTACCAATCACTTTATCCTAT
AATCCTTTTACCAATCACTTTATCCTAT
ACTCAAATTACCAATCACTTTATCCTAT
ATACATCTTACCAATCACTTTATCCTAT
NA
ATCCTATTTACCAATCACTTTATCCTAT
NA
CAACAATTTACCAATCACTTTATCCTAT
CTTCTTATTACCAATCACTTTATCCTAT
TACCATATTACCAATCACTTTATCCTAT
TATCTACTTACCAATCACTTTATCCTAT
TCACTTTTTACCAATCACTTTATCCTAT
TTACCAATTACCAATCACTTTATCCTAT
TTTCACTTTACCAATCACTTTATCCTAT
AAACTCATTTCACTTCACTTTATCCTAT
AATCCTTTTTCACTTCACTTTATCCTAT
ACTCAAATTTCACTTCACTTTATCCTAT
ATACATCTTTCACTTCACTTTATCCTAT
ATCCTATTTTCACTTCACTTTATCCTAT
CAACAATTTTCACTTCACTTTATCCTAT
CTTCTTATTTCACTTCACTTTATCCTAT
TACCATATTTCACTTCACTTTATCCTAT
TATCTACTTTCACTTCACTTTATCCTAT
NA
TCACTTTTTTCACTTCACTTTATCCTAT
TTACCAATTTCACTTCACTTTATCCTAT
NA
TTTCACTTTTCACTTCACTTTATCCTAT
AAACTCAAAACTCATTACCAAATCCTAT
AATCCTTAAACTCATTACCAAATCCTAT
ACTCAAAAAACTCATTACCAAATCCTAT
ATACATCAAACTCATTACCAAATCCTAT
ATCCTATAAACTCATTACCAAATCCTAT
CAACAATAAACTCATTACCAAATCCTAT
CTTCTTAAAACTCATTACCAAATCCTAT
TACCATAAAACTCATTACCAAATCCTAT
TATCTACAAACTCATTACCAAATCCTAT
TCACTTTAAACTCATTACCAAATCCTAT
TTACCAAAAACTCATTACCAAATCCTAT
TTTCACTAAACTCATTACCAAATCCTAT
AAACTCAAATCCTTTTACCAAATCCTAT
AATCCTTAATCCTTTTACCAAATCCTAT
ACTCAAAAATCCTTTTACCAAATCCTAT
ATACATCAATCCTTTTACCAAATCCTAT
ATCCTATAATCCTTTTACCAAATCCTAT
CAACAATAATCCTTTTACCAAATCCTAT
CTTCTTAAATCCTTTTACCAAATCCTAT
TACCATAAATCCTTTTACCAAATCCTAT
NA
NA
TATCTACAATCCTTTTACCAAATCCTAT
TCACTTTAATCCTTTTACCAAATCCTAT
TTACCAAAATCCTTTTACCAAATCCTAT
TTTCACTAATCCTTTTACCAAATCCTAT
NA
AAACTCAACTCAAATTACCAAATCCTAT
AATCCTTACTCAAATTACCAAATCCTAT
ACTCAAAACTCAAATTACCAAATCCTAT
ATACATCACTCAAATTACCAAATCCTAT
ATCCTATACTCAAATTACCAAATCCTAT
CAACAATACTCAAATTACCAAATCCTAT
CTTCTTAACTCAAATTACCAAATCCTAT
TACCATAACTCAAATTACCAAATCCTAT
TATCTACACTCAAATTACCAAATCCTAT
TCACTTTACTCAAATTACCAAATCCTAT
TTACCAAACTCAAATTACCAAATCCTAT
TTTCACTACTCAAATTACCAAATCCTAT
AAACTCAATACATCTTACCAAATCCTAT
AATCCTTATACATCTTACCAAATCCTAT
ACTCAAAATACATCTTACCAAATCCTAT
ATACATCATACATCTTACCAAATCCTAT
ATCCTATATACATCTTACCAAATCCTAT
CAACAATATACATCTTACCAAATCCTAT
CTTCTTAATACATCTTACCAAATCCTAT
TACCATAATACATCTTACCAAATCCTAT
NA
NA
TATCTACATACATCTTACCAAATCCTAT
TCACTTTATACATCTTACCAAATCCTAT
TTACCAAATACATCTTACCAAATCCTAT
TTTCACTATACATCTTACCAAATCCTAT
AAACTCAATCCTATTTACCAAATCCTAT
AATCCTTATCCTATTTACCAAATCCTAT
ACTCAAAATCCTATTTACCAAATCCTAT
ATACATCATCCTATTTACCAAATCCTAT
ATCCTATATCCTATTTACCAAATCCTAT
CAACAATATCCTATTTACCAAATCCTAT
NA
NA
CTTCTTAATCCTATTTACCAAATCCTAT
TACCATAATCCTATTTACCAAATCCTAT
TATCTACATCCTATTTACCAAATCCTAT
TCACTTTATCCTATTTACCAAATCCTAT
TTACCAAATCCTATTTACCAAATCCTAT
TTTCACTATCCTATTTACCAAATCCTAT
AAACTCACAACAATTTACCAAATCCTAT
AATCCTTCAACAATTTACCAAATCCTAT
ACTCAAACAACAATTTACCAAATCCTAT
ATACATCCAACAATTTACCAAATCCTAT
ATCCTATCAACAATTTACCAAATCCTAT
CAACAATCAACAATTTACCAAATCCTAT
CTTCTTACAACAATTTACCAAATCCTAT
TACCATACAACAATTTACCAAATCCTAT
TATCTACCAACAATTTACCAAATCCTAT
TCACTTTCAACAATTTACCAAATCCTAT
NA
TTACCAACAACAATTTACCAAATCCTAT
TTTCACTCAACAATTTACCAAATCCTAT
AAACTCACTTCTTATTACCAAATCCTAT
AATCCTTCTTCTTATTACCAAATCCTAT
ACTCAAACTTCTTATTACCAAATCCTAT
ATACATCCTTCTTATTACCAAATCCTAT
ATCCTATCTTCTTATTACCAAATCCTAT
CAACAATCTTCTTATTACCAAATCCTAT
CTTCTTACTTCTTATTACCAAATCCTAT
NA
TACCATACTTCTTATTACCAAATCCTAT
TATCTACCTTCTTATTACCAAATCCTAT
NA
TCACTTTCTTCTTATTACCAAATCCTAT
TTACCAACTTCTTATTACCAAATCCTAT
TTTCACTCTTCTTATTACCAAATCCTAT
AAACTCATACCATATTACCAAATCCTAT
AATCCTTTACCATATTACCAAATCCTAT
ACTCAAATACCATATTACCAAATCCTAT
ATACATCTACCATATTACCAAATCCTAT
ATCCTATTACCATATTACCAAATCCTAT
CAACAATTACCATATTACCAAATCCTAT
CTTCTTATACCATATTACCAAATCCTAT
TACCATATACCATATTACCAAATCCTAT
TATCTACTACCATATTACCAAATCCTAT
TCACTTTTACCATATTACCAAATCCTAT
NA
TTACCAATACCATATTACCAAATCCTAT
TTTCACTTACCATATTACCAAATCCTAT
NA
AAACTCATATCTACTTACCAAATCCTAT
AATCCTTTATCTACTTACCAAATCCTAT
NA
ACTCAAATATCTACTTACCAAATCCTAT
ATACATCTATCTACTTACCAAATCCTAT
ATCCTATTATCTACTTACCAAATCCTAT
CAACAATTATCTACTTACCAAATCCTAT
CTTCTTATATCTACTTACCAAATCCTAT
TACCATATATCTACTTACCAAATCCTAT
TATCTACTATCTACTTACCAAATCCTAT
TCACTTTTATCTACTTACCAAATCCTAT
TTACCAATATCTACTTACCAAATCCTAT
TTTCACTTATCTACTTACCAAATCCTAT
AAACTCATCACTTTTTACCAAATCCTAT
AATCCTTTCACTTTTTACCAAATCCTAT
ACTCAAATCACTTTTTACCAAATCCTAT
ATACATCTCACTTTTTACCAAATCCTAT
ATCCTATTCACTTTTTACCAAATCCTAT
CAACAATTCACTTTTTACCAAATCCTAT
CTTCTTATCACTTTTTACCAAATCCTAT
TACCATATCACTTTTTACCAAATCCTAT
TATCTACTCACTTTTTACCAAATCCTAT
TCACTTTTCACTTTTTACCAAATCCTAT
TTACCAATCACTTTTTACCAAATCCTAT
NA
TTTCACTTCACTTTTTACCAAATCCTAT
AAACTCATTACCAATTACCAAATCCTAT
AATCCTTTTACCAATTACCAAATCCTAT
ACTCAAATTACCAATTACCAAATCCTAT
ATACATCTTACCAATTACCAAATCCTAT
NA
ATCCTATTTACCAATTACCAAATCCTAT
CAACAATTTACCAATTACCAAATCCTAT
CTTCTTATTACCAATTACCAAATCCTAT
TACCATATTACCAATTACCAAATCCTAT
TATCTACTTACCAATTACCAAATCCTAT
TCACTTTTTACCAATTACCAAATCCTAT
TTACCAATTACCAATTACCAAATCCTAT
TTTCACTTTACCAATTACCAAATCCTAT
AAACTCATTTCACTTTACCAAATCCTAT
AATCCTTTTTCACTTTACCAAATCCTAT
ACTCAAATTTCACTTTACCAAATCCTAT
ATACATCTTTCACTTTACCAAATCCTAT
ATCCTATTTTCACTTTACCAAATCCTAT
CAACAATTTTCACTTTACCAAATCCTAT
CTTCTTATTTCACTTTACCAAATCCTAT
TACCATATTTCACTTTACCAAATCCTAT
TATCTACTTTCACTTTACCAAATCCTAT
TCACTTTTTTCACTTTACCAAATCCTAT
TTACCAATTTCACTTTACCAAATCCTAT
TTTCACTTTTCACTTTACCAAATCCTAT
NA
NA
AAACTCAAAACTCATTTCACTATCCTAT
AATCCTTAAACTCATTTCACTATCCTAT
ACTCAAAAAACTCATTTCACTATCCTAT
ATACATCAAACTCATTTCACTATCCTAT
ATCCTATAAACTCATTTCACTATCCTAT
CAACAATAAACTCATTTCACTATCCTAT
CTTCTTAAAACTCATTTCACTATCCTAT
TACCATAAAACTCATTTCACTATCCTAT
TATCTACAAACTCATTTCACTATCCTAT
TCACTTTAAACTCATTTCACTATCCTAT
NA
TTACCAAAAACTCATTTCACTATCCTAT
TTTCACTAAACTCATTTCACTATCCTAT
AAACTCAAATCCTTTTTCACTATCCTAT
AATCCTTAATCCTTTTTCACTATCCTAT
ACTCAAAAATCCTTTTTCACTATCCTAT
ATACATCAATCCTTTTTCACTATCCTAT
ATCCTATAATCCTTTTTCACTATCCTAT
CAACAATAATCCTTTTTCACTATCCTAT
CTTCTTAAATCCTTTTTCACTATCCTAT
TACCATAAATCCTTTTTCACTATCCTAT
TATCTACAATCCTTTTTCACTATCCTAT
TCACTTTAATCCTTTTTCACTATCCTAT
TTACCAAAATCCTTTTTCACTATCCTAT
TTTCACTAATCCTTTTTCACTATCCTAT
AAACTCAACTCAAATTTCACTATCCTAT
AATCCTTACTCAAATTTCACTATCCTAT
NA
ACTCAAAACTCAAATTTCACTATCCTAT
ATACATCACTCAAATTTCACTATCCTAT
ATCCTATACTCAAATTTCACTATCCTAT
CAACAATACTCAAATTTCACTATCCTAT
CTTCTTAACTCAAATTTCACTATCCTAT
TACCATAACTCAAATTTCACTATCCTAT
TATCTACACTCAAATTTCACTATCCTAT
TCACTTTACTCAAATTTCACTATCCTAT
TTACCAAACTCAAATTTCACTATCCTAT
TTTCACTACTCAAATTTCACTATCCTAT
AAACTCAATACATCTTTCACTATCCTAT
AATCCTTATACATCTTTCACTATCCTAT
ACTCAAAATACATCTTTCACTATCCTAT
NA
ATACATCATACATCTTTCACTATCCTAT
ATCCTATATACATCTTTCACTATCCTAT
CAACAATATACATCTTTCACTATCCTAT
CTTCTTAATACATCTTTCACTATCCTAT
TACCATAATACATCTTTCACTATCCTAT
TATCTACATACATCTTTCACTATCCTAT
TCACTTTATACATCTTTCACTATCCTAT
TTACCAAATACATCTTTCACTATCCTAT
TTTCACTATACATCTTTCACTATCCTAT
AAACTCAATCCTATTTTCACTATCCTAT
AATCCTTATCCTATTTTCACTATCCTAT
ACTCAAAATCCTATTTTCACTATCCTAT
ATACATCATCCTATTTTCACTATCCTAT
NA
ATCCTATATCCTATTTTCACTATCCTAT
CAACAATATCCTATTTTCACTATCCTAT
NA
CTTCTTAATCCTATTTTCACTATCCTAT
TACCATAATCCTATTTTCACTATCCTAT
TATCTACATCCTATTTTCACTATCCTAT
TCACTTTATCCTATTTTCACTATCCTAT
TTACCAAATCCTATTTTCACTATCCTAT
TTTCACTATCCTATTTTCACTATCCTAT
AAACTCACAACAATTTTCACTATCCTAT
AATCCTTCAACAATTTTCACTATCCTAT
ACTCAAACAACAATTTTCACTATCCTAT
ATACATCCAACAATTTTCACTATCCTAT
ATCCTATCAACAATTTTCACTATCCTAT
CAACAATCAACAATTTTCACTATCCTAT
CTTCTTACAACAATTTTCACTATCCTAT
TACCATACAACAATTTTCACTATCCTAT
TATCTACCAACAATTTTCACTATCCTAT
TCACTTTCAACAATTTTCACTATCCTAT
TTACCAACAACAATTTTCACTATCCTAT
TTTCACTCAACAATTTTCACTATCCTAT
AAACTCACTTCTTATTTCACTATCCTAT
AATCCTTCTTCTTATTTCACTATCCTAT
ACTCAAACTTCTTATTTCACTATCCTAT
ATACATCCTTCTTATTTCACTATCCTAT
ATCCTATCTTCTTATTTCACTATCCTAT
NA
CAACAATCTTCTTATTTCACTATCCTAT
CTTCTTACTTCTTATTTCACTATCCTAT
TACCATACTTCTTATTTCACTATCCTAT
TATCTACCTTCTTATTTCACTATCCTAT
TCACTTTCTTCTTATTTCACTATCCTAT
TTACCAACTTCTTATTTCACTATCCTAT
NA
TTTCACTCTTCTTATTTCACTATCCTAT
AAACTCATACCATATTTCACTATCCTAT
AATCCTTTACCATATTTCACTATCCTAT
ACTCAAATACCATATTTCACTATCCTAT
ATACATCTACCATATTTCACTATCCTAT
ATCCTATTACCATATTTCACTATCCTAT
CAACAATTACCATATTTCACTATCCTAT
CTTCTTATACCATATTTCACTATCCTAT
TACCATATACCATATTTCACTATCCTAT
TATCTACTACCATATTTCACTATCCTAT
TCACTTTTACCATATTTCACTATCCTAT
TTACCAATACCATATTTCACTATCCTAT
TTTCACTTACCATATTTCACTATCCTAT
AAACTCATATCTACTTTCACTATCCTAT
AATCCTTTATCTACTTTCACTATCCTAT
ACTCAAATATCTACTTTCACTATCCTAT
ATACATCTATCTACTTTCACTATCCTAT
ATCCTATTATCTACTTTCACTATCCTAT
CAACAATTATCTACTTTCACTATCCTAT
CTTCTTATATCTACTTTCACTATCCTAT
NA
NA
NA
TACCATATATCTACTTTCACTATCCTAT
TATCTACTATCTACTTTCACTATCCTAT
TCACTTTTATCTACTTTCACTATCCTAT
TTACCAATATCTACTTTCACTATCCTAT
TTTCACTTATCTACTTTCACTATCCTAT
AAACTCATCACTTTTTTCACTATCCTAT
AATCCTTTCACTTTTTTCACTATCCTAT
ACTCAAATCACTTTTTTCACTATCCTAT
ATACATCTCACTTTTTTCACTATCCTAT
NA
ATCCTATTCACTTTTTTCACTATCCTAT
CAACAATTCACTTTTTTCACTATCCTAT
CTTCTTATCACTTTTTTCACTATCCTAT
TACCATATCACTTTTTTCACTATCCTAT
TATCTACTCACTTTTTTCACTATCCTAT
TCACTTTTCACTTTTTTCACTATCCTAT
TTACCAATCACTTTTTTCACTATCCTAT
TTTCACTTCACTTTTTTCACTATCCTAT
AAACTCATTACCAATTTCACTATCCTAT
AATCCTTTTACCAATTTCACTATCCTAT
ACTCAAATTACCAATTTCACTATCCTAT
ATACATCTTACCAATTTCACTATCCTAT
ATCCTATTTACCAATTTCACTATCCTAT
CAACAATTTACCAATTTCACTATCCTAT
NA
NA
CTTCTTATTACCAATTTCACTATCCTAT
TACCATATTACCAATTTCACTATCCTAT
TATCTACTTACCAATTTCACTATCCTAT
TCACTTTTTACCAATTTCACTATCCTAT
TTACCAATTACCAATTTCACTATCCTAT
TTTCACTTTACCAATTTCACTATCCTAT
AAACTCATTTCACTTTTCACTATCCTAT
NA
AATCCTTTTTCACTTTTCACTATCCTAT
ACTCAAATTTCACTTTTCACTATCCTAT
ATACATCTTTCACTTTTCACTATCCTAT
ATCCTATTTTCACTTTTCACTATCCTAT
CAACAATTTTCACTTTTCACTATCCTAT
CTTCTTATTTCACTTTTCACTATCCTAT
NA
TACCATATTTCACTTTTCACTATCCTAT
TATCTACTTTCACTTTTCACTATCCTAT
TCACTTTTTTCACTTTTCACTATCCTAT
TTACCAATTTCACTTTTCACTATCCTAT
TTTCACTTTTCACTTTTCACTATCCTAT
AAACTCAAAACTCAAAACTCACAACAAT
AATCCTTAAACTCAAAACTCACAACAAT
ACTCAAAAAACTCAAAACTCACAACAAT
ATACATCAAACTCAAAACTCACAACAAT
ATCCTATAAACTCAAAACTCACAACAAT
CAACAATAAACTCAAAACTCACAACAAT
CTTCTTAAAACTCAAAACTCACAACAAT
TACCATAAAACTCAAAACTCACAACAAT
TATCTACAAACTCAAAACTCACAACAAT
TCACTTTAAACTCAAAACTCACAACAAT
TTACCAAAAACTCAAAACTCACAACAAT
NA
TTTCACTAAACTCAAAACTCACAACAAT
AAACTCAAATCCTTAAACTCACAACAAT
AATCCTTAATCCTTAAACTCACAACAAT
ACTCAAAAATCCTTAAACTCACAACAAT
ATACATCAATCCTTAAACTCACAACAAT
ATCCTATAATCCTTAAACTCACAACAAT
CAACAATAATCCTTAAACTCACAACAAT
CTTCTTAAATCCTTAAACTCACAACAAT
TACCATAAATCCTTAAACTCACAACAAT
TATCTACAATCCTTAAACTCACAACAAT
TCACTTTAATCCTTAAACTCACAACAAT
TTACCAAAATCCTTAAACTCACAACAAT
TTTCACTAATCCTTAAACTCACAACAAT
AAACTCAACTCAAAAAACTCACAACAAT
AATCCTTACTCAAAAAACTCACAACAAT
ACTCAAAACTCAAAAAACTCACAACAAT
ATACATCACTCAAAAAACTCACAACAAT
ATCCTATACTCAAAAAACTCACAACAAT
NA
NA
CAACAATACTCAAAAAACTCACAACAAT
NA
NA
CTTCTTAACTCAAAAAACTCACAACAAT
TACCATAACTCAAAAAACTCACAACAAT
TATCTACACTCAAAAAACTCACAACAAT
TCACTTTACTCAAAAAACTCACAACAAT
TTACCAAACTCAAAAAACTCACAACAAT
TTTCACTACTCAAAAAACTCACAACAAT
AAACTCAATACATCAAACTCACAACAAT
NA
AATCCTTATACATCAAACTCACAACAAT
ACTCAAAATACATCAAACTCACAACAAT
ATACATCATACATCAAACTCACAACAAT
ATCCTATATACATCAAACTCACAACAAT
CAACAATATACATCAAACTCACAACAAT
CTTCTTAATACATCAAACTCACAACAAT
TACCATAATACATCAAACTCACAACAAT
TATCTACATACATCAAACTCACAACAAT
TCACTTTATACATCAAACTCACAACAAT
TTACCAAATACATCAAACTCACAACAAT
TTTCACTATACATCAAACTCACAACAAT
AAACTCAATCCTATAAACTCACAACAAT
AATCCTTATCCTATAAACTCACAACAAT
ACTCAAAATCCTATAAACTCACAACAAT
ATACATCATCCTATAAACTCACAACAAT
ATCCTATATCCTATAAACTCACAACAAT
CAACAATATCCTATAAACTCACAACAAT
CTTCTTAATCCTATAAACTCACAACAAT
TACCATAATCCTATAAACTCACAACAAT
TATCTACATCCTATAAACTCACAACAAT
NA
NA
TCACTTTATCCTATAAACTCACAACAAT
TTACCAAATCCTATAAACTCACAACAAT
TTTCACTATCCTATAAACTCACAACAAT
AAACTCACAACAATAAACTCACAACAAT
AATCCTTCAACAATAAACTCACAACAAT
ACTCAAACAACAATAAACTCACAACAAT
NA
ATACATCCAACAATAAACTCACAACAAT
ATCCTATCAACAATAAACTCACAACAAT
CAACAATCAACAATAAACTCACAACAAT
CTTCTTACAACAATAAACTCACAACAAT
TACCATACAACAATAAACTCACAACAAT
TATCTACCAACAATAAACTCACAACAAT
TCACTTTCAACAATAAACTCACAACAAT
TTACCAACAACAATAAACTCACAACAAT
TTTCACTCAACAATAAACTCACAACAAT
AAACTCACTTCTTAAAACTCACAACAAT
AATCCTTCTTCTTAAAACTCACAACAAT
ACTCAAACTTCTTAAAACTCACAACAAT
ATACATCCTTCTTAAAACTCACAACAAT
ATCCTATCTTCTTAAAACTCACAACAAT
CAACAATCTTCTTAAAACTCACAACAAT
CTTCTTACTTCTTAAAACTCACAACAAT
TACCATACTTCTTAAAACTCACAACAAT
TATCTACCTTCTTAAAACTCACAACAAT
NA
TCACTTTCTTCTTAAAACTCACAACAAT
TTACCAACTTCTTAAAACTCACAACAAT
TTTCACTCTTCTTAAAACTCACAACAAT
AAACTCATACCATAAAACTCACAACAAT
AATCCTTTACCATAAAACTCACAACAAT
ACTCAAATACCATAAAACTCACAACAAT
ATACATCTACCATAAAACTCACAACAAT
ATCCTATTACCATAAAACTCACAACAAT
CAACAATTACCATAAAACTCACAACAAT
CTTCTTATACCATAAAACTCACAACAAT
TACCATATACCATAAAACTCACAACAAT
TATCTACTACCATAAAACTCACAACAAT
TCACTTTTACCATAAAACTCACAACAAT
TTACCAATACCATAAAACTCACAACAAT
TTTCACTTACCATAAAACTCACAACAAT
AAACTCATATCTACAAACTCACAACAAT
AATCCTTTATCTACAAACTCACAACAAT
ACTCAAATATCTACAAACTCACAACAAT
ATACATCTATCTACAAACTCACAACAAT
ATCCTATTATCTACAAACTCACAACAAT
CAACAATTATCTACAAACTCACAACAAT
CTTCTTATATCTACAAACTCACAACAAT
TACCATATATCTACAAACTCACAACAAT
TATCTACTATCTACAAACTCACAACAAT
TCACTTTTATCTACAAACTCACAACAAT
TTACCAATATCTACAAACTCACAACAAT
TTTCACTTATCTACAAACTCACAACAAT
AAACTCATCACTTTAAACTCACAACAAT
AATCCTTTCACTTTAAACTCACAACAAT
ACTCAAATCACTTTAAACTCACAACAAT
ATACATCTCACTTTAAACTCACAACAAT
ATCCTATTCACTTTAAACTCACAACAAT
NA
CAACAATTCACTTTAAACTCACAACAAT
CTTCTTATCACTTTAAACTCACAACAAT
TACCATATCACTTTAAACTCACAACAAT
TATCTACTCACTTTAAACTCACAACAAT
TCACTTTTCACTTTAAACTCACAACAAT
TTACCAATCACTTTAAACTCACAACAAT
TTTCACTTCACTTTAAACTCACAACAAT
AAACTCATTACCAAAAACTCACAACAAT
AATCCTTTTACCAAAAACTCACAACAAT
ACTCAAATTACCAAAAACTCACAACAAT
ATACATCTTACCAAAAACTCACAACAAT
ATCCTATTTACCAAAAACTCACAACAAT
CAACAATTTACCAAAAACTCACAACAAT
CTTCTTATTACCAAAAACTCACAACAAT
TACCATATTACCAAAAACTCACAACAAT
TATCTACTTACCAAAAACTCACAACAAT
TCACTTTTTACCAAAAACTCACAACAAT
TTACCAATTACCAAAAACTCACAACAAT
TTTCACTTTACCAAAAACTCACAACAAT
AAACTCATTTCACTAAACTCACAACAAT
AATCCTTTTTCACTAAACTCACAACAAT
NA
ACTCAAATTTCACTAAACTCACAACAAT
ATACATCTTTCACTAAACTCACAACAAT
ATCCTATTTTCACTAAACTCACAACAAT
CAACAATTTTCACTAAACTCACAACAAT
CTTCTTATTTCACTAAACTCACAACAAT
TACCATATTTCACTAAACTCACAACAAT
TATCTACTTTCACTAAACTCACAACAAT
TCACTTTTTTCACTAAACTCACAACAAT
NA
TTACCAATTTCACTAAACTCACAACAAT
TTTCACTTTTCACTAAACTCACAACAAT
AAACTCAAAACTCAAATCCTTCAACAAT
AATCCTTAAACTCAAATCCTTCAACAAT
ACTCAAAAAACTCAAATCCTTCAACAAT
ATACATCAAACTCAAATCCTTCAACAAT
ATCCTATAAACTCAAATCCTTCAACAAT
CAACAATAAACTCAAATCCTTCAACAAT
CTTCTTAAAACTCAAATCCTTCAACAAT
TACCATAAAACTCAAATCCTTCAACAAT
NA
TATCTACAAACTCAAATCCTTCAACAAT
TCACTTTAAACTCAAATCCTTCAACAAT
TTACCAAAAACTCAAATCCTTCAACAAT
TTTCACTAAACTCAAATCCTTCAACAAT
AAACTCAAATCCTTAATCCTTCAACAAT
AATCCTTAATCCTTAATCCTTCAACAAT
ACTCAAAAATCCTTAATCCTTCAACAAT
ATACATCAATCCTTAATCCTTCAACAAT
ATCCTATAATCCTTAATCCTTCAACAAT
NA
NA
CAACAATAATCCTTAATCCTTCAACAAT
CTTCTTAAATCCTTAATCCTTCAACAAT
TACCATAAATCCTTAATCCTTCAACAAT
TATCTACAATCCTTAATCCTTCAACAAT
TCACTTTAATCCTTAATCCTTCAACAAT
TTACCAAAATCCTTAATCCTTCAACAAT
TTTCACTAATCCTTAATCCTTCAACAAT
AAACTCAACTCAAAAATCCTTCAACAAT
AATCCTTACTCAAAAATCCTTCAACAAT
ACTCAAAACTCAAAAATCCTTCAACAAT
ATACATCACTCAAAAATCCTTCAACAAT
ATCCTATACTCAAAAATCCTTCAACAAT
CAACAATACTCAAAAATCCTTCAACAAT
CTTCTTAACTCAAAAATCCTTCAACAAT
TACCATAACTCAAAAATCCTTCAACAAT
TATCTACACTCAAAAATCCTTCAACAAT
TCACTTTACTCAAAAATCCTTCAACAAT
TTACCAAACTCAAAAATCCTTCAACAAT
TTTCACTACTCAAAAATCCTTCAACAAT
AAACTCAATACATCAATCCTTCAACAAT
AATCCTTATACATCAATCCTTCAACAAT
ACTCAAAATACATCAATCCTTCAACAAT
ATACATCATACATCAATCCTTCAACAAT
ATCCTATATACATCAATCCTTCAACAAT
NA
CAACAATATACATCAATCCTTCAACAAT
CTTCTTAATACATCAATCCTTCAACAAT
TACCATAATACATCAATCCTTCAACAAT
NA
TATCTACATACATCAATCCTTCAACAAT
TCACTTTATACATCAATCCTTCAACAAT
TTACCAAATACATCAATCCTTCAACAAT
TTTCACTATACATCAATCCTTCAACAAT
AAACTCAATCCTATAATCCTTCAACAAT
AATCCTTATCCTATAATCCTTCAACAAT
ACTCAAAATCCTATAATCCTTCAACAAT
ATACATCATCCTATAATCCTTCAACAAT
ATCCTATATCCTATAATCCTTCAACAAT
CAACAATATCCTATAATCCTTCAACAAT
CTTCTTAATCCTATAATCCTTCAACAAT
TACCATAATCCTATAATCCTTCAACAAT
NA
TATCTACATCCTATAATCCTTCAACAAT
TCACTTTATCCTATAATCCTTCAACAAT
TTACCAAATCCTATAATCCTTCAACAAT
TTTCACTATCCTATAATCCTTCAACAAT
AAACTCACAACAATAATCCTTCAACAAT
AATCCTTCAACAATAATCCTTCAACAAT
ACTCAAACAACAATAATCCTTCAACAAT
ATACATCCAACAATAATCCTTCAACAAT
ATCCTATCAACAATAATCCTTCAACAAT
CAACAATCAACAATAATCCTTCAACAAT
CTTCTTACAACAATAATCCTTCAACAAT
TACCATACAACAATAATCCTTCAACAAT
TATCTACCAACAATAATCCTTCAACAAT
TCACTTTCAACAATAATCCTTCAACAAT
TTACCAACAACAATAATCCTTCAACAAT
TTTCACTCAACAATAATCCTTCAACAAT
NA
AAACTCACTTCTTAAATCCTTCAACAAT
AATCCTTCTTCTTAAATCCTTCAACAAT
ACTCAAACTTCTTAAATCCTTCAACAAT
ATACATCCTTCTTAAATCCTTCAACAAT
ATCCTATCTTCTTAAATCCTTCAACAAT
CAACAATCTTCTTAAATCCTTCAACAAT
CTTCTTACTTCTTAAATCCTTCAACAAT
TACCATACTTCTTAAATCCTTCAACAAT
TATCTACCTTCTTAAATCCTTCAACAAT
TCACTTTCTTCTTAAATCCTTCAACAAT
TTACCAACTTCTTAAATCCTTCAACAAT
TTTCACTCTTCTTAAATCCTTCAACAAT
AAACTCATACCATAAATCCTTCAACAAT
NA
AATCCTTTACCATAAATCCTTCAACAAT
ACTCAAATACCATAAATCCTTCAACAAT
ATACATCTACCATAAATCCTTCAACAAT
ATCCTATTACCATAAATCCTTCAACAAT
CAACAATTACCATAAATCCTTCAACAAT
CTTCTTATACCATAAATCCTTCAACAAT
NA
TACCATATACCATAAATCCTTCAACAAT
TATCTACTACCATAAATCCTTCAACAAT
TCACTTTTACCATAAATCCTTCAACAAT
TTACCAATACCATAAATCCTTCAACAAT
TTTCACTTACCATAAATCCTTCAACAAT
AAACTCATATCTACAATCCTTCAACAAT
NA
AATCCTTTATCTACAATCCTTCAACAAT
ACTCAAATATCTACAATCCTTCAACAAT
NA
ATACATCTATCTACAATCCTTCAACAAT
ATCCTATTATCTACAATCCTTCAACAAT
CAACAATTATCTACAATCCTTCAACAAT
CTTCTTATATCTACAATCCTTCAACAAT
TACCATATATCTACAATCCTTCAACAAT
TATCTACTATCTACAATCCTTCAACAAT
TCACTTTTATCTACAATCCTTCAACAAT
TTACCAATATCTACAATCCTTCAACAAT
TTTCACTTATCTACAATCCTTCAACAAT
AAACTCATCACTTTAATCCTTCAACAAT
AATCCTTTCACTTTAATCCTTCAACAAT
ACTCAAATCACTTTAATCCTTCAACAAT
ATACATCTCACTTTAATCCTTCAACAAT
ATCCTATTCACTTTAATCCTTCAACAAT
CAACAATTCACTTTAATCCTTCAACAAT
CTTCTTATCACTTTAATCCTTCAACAAT
TACCATATCACTTTAATCCTTCAACAAT
TATCTACTCACTTTAATCCTTCAACAAT
TCACTTTTCACTTTAATCCTTCAACAAT
TTACCAATCACTTTAATCCTTCAACAAT
NA
NA
TTTCACTTCACTTTAATCCTTCAACAAT
AAACTCATTACCAAAATCCTTCAACAAT
AATCCTTTTACCAAAATCCTTCAACAAT
ACTCAAATTACCAAAATCCTTCAACAAT
ATACATCTTACCAAAATCCTTCAACAAT
ATCCTATTTACCAAAATCCTTCAACAAT
CAACAATTTACCAAAATCCTTCAACAAT
CTTCTTATTACCAAAATCCTTCAACAAT
TACCATATTACCAAAATCCTTCAACAAT
TATCTACTTACCAAAATCCTTCAACAAT
TCACTTTTTACCAAAATCCTTCAACAAT
TTACCAATTACCAAAATCCTTCAACAAT
TTTCACTTTACCAAAATCCTTCAACAAT
AAACTCATTTCACTAATCCTTCAACAAT
AATCCTTTTTCACTAATCCTTCAACAAT
ACTCAAATTTCACTAATCCTTCAACAAT
ATACATCTTTCACTAATCCTTCAACAAT
ATCCTATTTTCACTAATCCTTCAACAAT
CAACAATTTTCACTAATCCTTCAACAAT
CTTCTTATTTCACTAATCCTTCAACAAT
TACCATATTTCACTAATCCTTCAACAAT
TATCTACTTTCACTAATCCTTCAACAAT
TCACTTTTTTCACTAATCCTTCAACAAT
NA
TTACCAATTTCACTAATCCTTCAACAAT
TTTCACTTTTCACTAATCCTTCAACAAT
AAACTCAAAACTCAACTCAAACAACAAT
AATCCTTAAACTCAACTCAAACAACAAT
ACTCAAAAAACTCAACTCAAACAACAAT
ATACATCAAACTCAACTCAAACAACAAT
ATCCTATAAACTCAACTCAAACAACAAT
CAACAATAAACTCAACTCAAACAACAAT
CTTCTTAAAACTCAACTCAAACAACAAT
TACCATAAAACTCAACTCAAACAACAAT
TATCTACAAACTCAACTCAAACAACAAT
TCACTTTAAACTCAACTCAAACAACAAT
TTACCAAAAACTCAACTCAAACAACAAT
TTTCACTAAACTCAACTCAAACAACAAT
AAACTCAAATCCTTACTCAAACAACAAT
AATCCTTAATCCTTACTCAAACAACAAT
ACTCAAAAATCCTTACTCAAACAACAAT
ATACATCAATCCTTACTCAAACAACAAT
ATCCTATAATCCTTACTCAAACAACAAT
CAACAATAATCCTTACTCAAACAACAAT
CTTCTTAAATCCTTACTCAAACAACAAT
TACCATAAATCCTTACTCAAACAACAAT
TATCTACAATCCTTACTCAAACAACAAT
TCACTTTAATCCTTACTCAAACAACAAT
TTACCAAAATCCTTACTCAAACAACAAT
TTTCACTAATCCTTACTCAAACAACAAT
AAACTCAACTCAAAACTCAAACAACAAT
AATCCTTACTCAAAACTCAAACAACAAT
ACTCAAAACTCAAAACTCAAACAACAAT
ATACATCACTCAAAACTCAAACAACAAT
ATCCTATACTCAAAACTCAAACAACAAT
CAACAATACTCAAAACTCAAACAACAAT
CTTCTTAACTCAAAACTCAAACAACAAT
TACCATAACTCAAAACTCAAACAACAAT
TATCTACACTCAAAACTCAAACAACAAT
TCACTTTACTCAAAACTCAAACAACAAT
TTACCAAACTCAAAACTCAAACAACAAT
TTTCACTACTCAAAACTCAAACAACAAT
AAACTCAATACATCACTCAAACAACAAT
AATCCTTATACATCACTCAAACAACAAT
ACTCAAAATACATCACTCAAACAACAAT
ATACATCATACATCACTCAAACAACAAT
ATCCTATATACATCACTCAAACAACAAT
CAACAATATACATCACTCAAACAACAAT
CTTCTTAATACATCACTCAAACAACAAT
TACCATAATACATCACTCAAACAACAAT
TATCTACATACATCACTCAAACAACAAT
TCACTTTATACATCACTCAAACAACAAT
TTACCAAATACATCACTCAAACAACAAT
TTTCACTATACATCACTCAAACAACAAT
AAACTCAATCCTATACTCAAACAACAAT
AATCCTTATCCTATACTCAAACAACAAT
ACTCAAAATCCTATACTCAAACAACAAT
ATACATCATCCTATACTCAAACAACAAT
NA
ATCCTATATCCTATACTCAAACAACAAT
CAACAATATCCTATACTCAAACAACAAT
CTTCTTAATCCTATACTCAAACAACAAT
TACCATAATCCTATACTCAAACAACAAT
TATCTACATCCTATACTCAAACAACAAT
TCACTTTATCCTATACTCAAACAACAAT
TTACCAAATCCTATACTCAAACAACAAT
TTTCACTATCCTATACTCAAACAACAAT
AAACTCACAACAATACTCAAACAACAAT
AATCCTTCAACAATACTCAAACAACAAT
ACTCAAACAACAATACTCAAACAACAAT
ATACATCCAACAATACTCAAACAACAAT
ATCCTATCAACAATACTCAAACAACAAT
CAACAATCAACAATACTCAAACAACAAT
CTTCTTACAACAATACTCAAACAACAAT
TACCATACAACAATACTCAAACAACAAT
TATCTACCAACAATACTCAAACAACAAT
TCACTTTCAACAATACTCAAACAACAAT
TTACCAACAACAATACTCAAACAACAAT
TTTCACTCAACAATACTCAAACAACAAT
AAACTCACTTCTTAACTCAAACAACAAT
AATCCTTCTTCTTAACTCAAACAACAAT
ACTCAAACTTCTTAACTCAAACAACAAT
ATACATCCTTCTTAACTCAAACAACAAT
ATCCTATCTTCTTAACTCAAACAACAAT
CAACAATCTTCTTAACTCAAACAACAAT
CTTCTTACTTCTTAACTCAAACAACAAT
NA
TACCATACTTCTTAACTCAAACAACAAT
NA
TATCTACCTTCTTAACTCAAACAACAAT
NA
NA
TCACTTTCTTCTTAACTCAAACAACAAT
TTACCAACTTCTTAACTCAAACAACAAT
TTTCACTCTTCTTAACTCAAACAACAAT
AAACTCATACCATAACTCAAACAACAAT
AATCCTTTACCATAACTCAAACAACAAT
ACTCAAATACCATAACTCAAACAACAAT
ATACATCTACCATAACTCAAACAACAAT
ATCCTATTACCATAACTCAAACAACAAT
CAACAATTACCATAACTCAAACAACAAT
CTTCTTATACCATAACTCAAACAACAAT
TACCATATACCATAACTCAAACAACAAT
TATCTACTACCATAACTCAAACAACAAT
TCACTTTTACCATAACTCAAACAACAAT
TTACCAATACCATAACTCAAACAACAAT
TTTCACTTACCATAACTCAAACAACAAT
AAACTCATATCTACACTCAAACAACAAT
AATCCTTTATCTACACTCAAACAACAAT
ACTCAAATATCTACACTCAAACAACAAT
ATACATCTATCTACACTCAAACAACAAT
ATCCTATTATCTACACTCAAACAACAAT
CAACAATTATCTACACTCAAACAACAAT
CTTCTTATATCTACACTCAAACAACAAT
NA
TACCATATATCTACACTCAAACAACAAT
TATCTACTATCTACACTCAAACAACAAT
TCACTTTTATCTACACTCAAACAACAAT
TTACCAATATCTACACTCAAACAACAAT
TTTCACTTATCTACACTCAAACAACAAT
AAACTCATCACTTTACTCAAACAACAAT
AATCCTTTCACTTTACTCAAACAACAAT
ACTCAAATCACTTTACTCAAACAACAAT
ATACATCTCACTTTACTCAAACAACAAT
ATCCTATTCACTTTACTCAAACAACAAT
CAACAATTCACTTTACTCAAACAACAAT
CTTCTTATCACTTTACTCAAACAACAAT
TACCATATCACTTTACTCAAACAACAAT
TATCTACTCACTTTACTCAAACAACAAT
TCACTTTTCACTTTACTCAAACAACAAT
TTACCAATCACTTTACTCAAACAACAAT
TTTCACTTCACTTTACTCAAACAACAAT
AAACTCATTACCAAACTCAAACAACAAT
AATCCTTTTACCAAACTCAAACAACAAT
ACTCAAATTACCAAACTCAAACAACAAT
ATACATCTTACCAAACTCAAACAACAAT
ATCCTATTTACCAAACTCAAACAACAAT
CAACAATTTACCAAACTCAAACAACAAT
CTTCTTATTACCAAACTCAAACAACAAT
TACCATATTACCAAACTCAAACAACAAT
TATCTACTTACCAAACTCAAACAACAAT
TCACTTTTTACCAAACTCAAACAACAAT
TTACCAATTACCAAACTCAAACAACAAT
TTTCACTTTACCAAACTCAAACAACAAT
AAACTCATTTCACTACTCAAACAACAAT
AATCCTTTTTCACTACTCAAACAACAAT
ACTCAAATTTCACTACTCAAACAACAAT
ATACATCTTTCACTACTCAAACAACAAT
ATCCTATTTTCACTACTCAAACAACAAT
CAACAATTTTCACTACTCAAACAACAAT
CTTCTTATTTCACTACTCAAACAACAAT
TACCATATTTCACTACTCAAACAACAAT
TATCTACTTTCACTACTCAAACAACAAT
TCACTTTTTTCACTACTCAAACAACAAT
TTACCAATTTCACTACTCAAACAACAAT
TTTCACTTTTCACTACTCAAACAACAAT
AAACTCAAAACTCAATACATCCAACAAT
AATCCTTAAACTCAATACATCCAACAAT
ACTCAAAAAACTCAATACATCCAACAAT
ATACATCAAACTCAATACATCCAACAAT
ATCCTATAAACTCAATACATCCAACAAT
CAACAATAAACTCAATACATCCAACAAT
CTTCTTAAAACTCAATACATCCAACAAT
TACCATAAAACTCAATACATCCAACAAT
TATCTACAAACTCAATACATCCAACAAT
TCACTTTAAACTCAATACATCCAACAAT
TTACCAAAAACTCAATACATCCAACAAT
TTTCACTAAACTCAATACATCCAACAAT
AAACTCAAATCCTTATACATCCAACAAT
NA
AATCCTTAATCCTTATACATCCAACAAT
ACTCAAAAATCCTTATACATCCAACAAT
ATACATCAATCCTTATACATCCAACAAT
ATCCTATAATCCTTATACATCCAACAAT
CAACAATAATCCTTATACATCCAACAAT
CTTCTTAAATCCTTATACATCCAACAAT
TACCATAAATCCTTATACATCCAACAAT
TATCTACAATCCTTATACATCCAACAAT
TCACTTTAATCCTTATACATCCAACAAT
TTACCAAAATCCTTATACATCCAACAAT
TTTCACTAATCCTTATACATCCAACAAT
AAACTCAACTCAAAATACATCCAACAAT
AATCCTTACTCAAAATACATCCAACAAT
ACTCAAAACTCAAAATACATCCAACAAT
ATACATCACTCAAAATACATCCAACAAT
ATCCTATACTCAAAATACATCCAACAAT
CAACAATACTCAAAATACATCCAACAAT
NA
CTTCTTAACTCAAAATACATCCAACAAT
TACCATAACTCAAAATACATCCAACAAT
TATCTACACTCAAAATACATCCAACAAT
TCACTTTACTCAAAATACATCCAACAAT
TTACCAAACTCAAAATACATCCAACAAT
TTTCACTACTCAAAATACATCCAACAAT
AAACTCAATACATCATACATCCAACAAT
AATCCTTATACATCATACATCCAACAAT
ACTCAAAATACATCATACATCCAACAAT
ATACATCATACATCATACATCCAACAAT
ATCCTATATACATCATACATCCAACAAT
CAACAATATACATCATACATCCAACAAT
CTTCTTAATACATCATACATCCAACAAT
TACCATAATACATCATACATCCAACAAT
NA
NA
TATCTACATACATCATACATCCAACAAT
TCACTTTATACATCATACATCCAACAAT
TTACCAAATACATCATACATCCAACAAT
TTTCACTATACATCATACATCCAACAAT
AAACTCAATCCTATATACATCCAACAAT
AATCCTTATCCTATATACATCCAACAAT
ACTCAAAATCCTATATACATCCAACAAT
ATACATCATCCTATATACATCCAACAAT
ATCCTATATCCTATATACATCCAACAAT
CAACAATATCCTATATACATCCAACAAT
CTTCTTAATCCTATATACATCCAACAAT
TACCATAATCCTATATACATCCAACAAT
TATCTACATCCTATATACATCCAACAAT
TCACTTTATCCTATATACATCCAACAAT
TTACCAAATCCTATATACATCCAACAAT
TTTCACTATCCTATATACATCCAACAAT
AAACTCACAACAATATACATCCAACAAT
AATCCTTCAACAATATACATCCAACAAT
ACTCAAACAACAATATACATCCAACAAT
ATACATCCAACAATATACATCCAACAAT
ATCCTATCAACAATATACATCCAACAAT
NA
CAACAATCAACAATATACATCCAACAAT
NA
CTTCTTACAACAATATACATCCAACAAT
TACCATACAACAATATACATCCAACAAT
TATCTACCAACAATATACATCCAACAAT
TCACTTTCAACAATATACATCCAACAAT
TTACCAACAACAATATACATCCAACAAT
TTTCACTCAACAATATACATCCAACAAT
AAACTCACTTCTTAATACATCCAACAAT
AATCCTTCTTCTTAATACATCCAACAAT
ACTCAAACTTCTTAATACATCCAACAAT
ATACATCCTTCTTAATACATCCAACAAT
ATCCTATCTTCTTAATACATCCAACAAT
CAACAATCTTCTTAATACATCCAACAAT
CTTCTTACTTCTTAATACATCCAACAAT
TACCATACTTCTTAATACATCCAACAAT
TATCTACCTTCTTAATACATCCAACAAT
TCACTTTCTTCTTAATACATCCAACAAT
TTACCAACTTCTTAATACATCCAACAAT
TTTCACTCTTCTTAATACATCCAACAAT
AAACTCATACCATAATACATCCAACAAT
AATCCTTTACCATAATACATCCAACAAT
ACTCAAATACCATAATACATCCAACAAT
NA
NA
ATACATCTACCATAATACATCCAACAAT
ATCCTATTACCATAATACATCCAACAAT
CAACAATTACCATAATACATCCAACAAT
CTTCTTATACCATAATACATCCAACAAT
TACCATATACCATAATACATCCAACAAT
TATCTACTACCATAATACATCCAACAAT
TCACTTTTACCATAATACATCCAACAAT
TTACCAATACCATAATACATCCAACAAT
TTTCACTTACCATAATACATCCAACAAT
AAACTCATATCTACATACATCCAACAAT
AATCCTTTATCTACATACATCCAACAAT
ACTCAAATATCTACATACATCCAACAAT
ATACATCTATCTACATACATCCAACAAT
ATCCTATTATCTACATACATCCAACAAT
CAACAATTATCTACATACATCCAACAAT
CTTCTTATATCTACATACATCCAACAAT
TACCATATATCTACATACATCCAACAAT
TATCTACTATCTACATACATCCAACAAT
TCACTTTTATCTACATACATCCAACAAT
TTACCAATATCTACATACATCCAACAAT
NA
TTTCACTTATCTACATACATCCAACAAT
AAACTCATCACTTTATACATCCAACAAT
AATCCTTTCACTTTATACATCCAACAAT
ACTCAAATCACTTTATACATCCAACAAT
ATACATCTCACTTTATACATCCAACAAT
ATCCTATTCACTTTATACATCCAACAAT
CAACAATTCACTTTATACATCCAACAAT
CTTCTTATCACTTTATACATCCAACAAT
NA
TACCATATCACTTTATACATCCAACAAT
TATCTACTCACTTTATACATCCAACAAT
TCACTTTTCACTTTATACATCCAACAAT
TTACCAATCACTTTATACATCCAACAAT
TTTCACTTCACTTTATACATCCAACAAT
AAACTCATTACCAAATACATCCAACAAT
AATCCTTTTACCAAATACATCCAACAAT
ACTCAAATTACCAAATACATCCAACAAT
ATACATCTTACCAAATACATCCAACAAT
ATCCTATTTACCAAATACATCCAACAAT
CAACAATTTACCAAATACATCCAACAAT
CTTCTTATTACCAAATACATCCAACAAT
TACCATATTACCAAATACATCCAACAAT
TATCTACTTACCAAATACATCCAACAAT
TCACTTTTTACCAAATACATCCAACAAT
TTACCAATTACCAAATACATCCAACAAT
TTTCACTTTACCAAATACATCCAACAAT
AAACTCATTTCACTATACATCCAACAAT
AATCCTTTTTCACTATACATCCAACAAT
ACTCAAATTTCACTATACATCCAACAAT
ATACATCTTTCACTATACATCCAACAAT
ATCCTATTTTCACTATACATCCAACAAT
CAACAATTTTCACTATACATCCAACAAT
CTTCTTATTTCACTATACATCCAACAAT
TACCATATTTCACTATACATCCAACAAT
TATCTACTTTCACTATACATCCAACAAT
TCACTTTTTTCACTATACATCCAACAAT
TTACCAATTTCACTATACATCCAACAAT
TTTCACTTTTCACTATACATCCAACAAT
AAACTCAAAACTCAATCCTATCAACAAT
AATCCTTAAACTCAATCCTATCAACAAT
ACTCAAAAAACTCAATCCTATCAACAAT
ATACATCAAACTCAATCCTATCAACAAT
NA
NA
ATCCTATAAACTCAATCCTATCAACAAT
CAACAATAAACTCAATCCTATCAACAAT
CTTCTTAAAACTCAATCCTATCAACAAT
TACCATAAAACTCAATCCTATCAACAAT
TATCTACAAACTCAATCCTATCAACAAT
TCACTTTAAACTCAATCCTATCAACAAT
TTACCAAAAACTCAATCCTATCAACAAT
TTTCACTAAACTCAATCCTATCAACAAT
AAACTCAAATCCTTATCCTATCAACAAT
AATCCTTAATCCTTATCCTATCAACAAT
ACTCAAAAATCCTTATCCTATCAACAAT
ATACATCAATCCTTATCCTATCAACAAT
ATCCTATAATCCTTATCCTATCAACAAT
CAACAATAATCCTTATCCTATCAACAAT
CTTCTTAAATCCTTATCCTATCAACAAT
TACCATAAATCCTTATCCTATCAACAAT
TATCTACAATCCTTATCCTATCAACAAT
NA
TCACTTTAATCCTTATCCTATCAACAAT
TTACCAAAATCCTTATCCTATCAACAAT
NA
TTTCACTAATCCTTATCCTATCAACAAT
AAACTCAACTCAAAATCCTATCAACAAT
AATCCTTACTCAAAATCCTATCAACAAT
ACTCAAAACTCAAAATCCTATCAACAAT
ATACATCACTCAAAATCCTATCAACAAT
ATCCTATACTCAAAATCCTATCAACAAT
CAACAATACTCAAAATCCTATCAACAAT
CTTCTTAACTCAAAATCCTATCAACAAT
TACCATAACTCAAAATCCTATCAACAAT
TATCTACACTCAAAATCCTATCAACAAT
TCACTTTACTCAAAATCCTATCAACAAT
TTACCAAACTCAAAATCCTATCAACAAT
TTTCACTACTCAAAATCCTATCAACAAT
AAACTCAATACATCATCCTATCAACAAT
AATCCTTATACATCATCCTATCAACAAT
ACTCAAAATACATCATCCTATCAACAAT
ATACATCATACATCATCCTATCAACAAT
ATCCTATATACATCATCCTATCAACAAT
NA
CAACAATATACATCATCCTATCAACAAT
CTTCTTAATACATCATCCTATCAACAAT
TACCATAATACATCATCCTATCAACAAT
TATCTACATACATCATCCTATCAACAAT
TCACTTTATACATCATCCTATCAACAAT
TTACCAAATACATCATCCTATCAACAAT
TTTCACTATACATCATCCTATCAACAAT
AAACTCAATCCTATATCCTATCAACAAT
AATCCTTATCCTATATCCTATCAACAAT
ACTCAAAATCCTATATCCTATCAACAAT
ATACATCATCCTATATCCTATCAACAAT
ATCCTATATCCTATATCCTATCAACAAT
CAACAATATCCTATATCCTATCAACAAT
CTTCTTAATCCTATATCCTATCAACAAT
TACCATAATCCTATATCCTATCAACAAT
TATCTACATCCTATATCCTATCAACAAT
TCACTTTATCCTATATCCTATCAACAAT
TTACCAAATCCTATATCCTATCAACAAT
TTTCACTATCCTATATCCTATCAACAAT
AAACTCACAACAATATCCTATCAACAAT
AATCCTTCAACAATATCCTATCAACAAT
ACTCAAACAACAATATCCTATCAACAAT
ATACATCCAACAATATCCTATCAACAAT
ATCCTATCAACAATATCCTATCAACAAT
CAACAATCAACAATATCCTATCAACAAT
CTTCTTACAACAATATCCTATCAACAAT
TACCATACAACAATATCCTATCAACAAT
TATCTACCAACAATATCCTATCAACAAT
TCACTTTCAACAATATCCTATCAACAAT
TTACCAACAACAATATCCTATCAACAAT
TTTCACTCAACAATATCCTATCAACAAT
AAACTCACTTCTTAATCCTATCAACAAT
AATCCTTCTTCTTAATCCTATCAACAAT
ACTCAAACTTCTTAATCCTATCAACAAT
ATACATCCTTCTTAATCCTATCAACAAT
NA
ATCCTATCTTCTTAATCCTATCAACAAT
CAACAATCTTCTTAATCCTATCAACAAT
CTTCTTACTTCTTAATCCTATCAACAAT
TACCATACTTCTTAATCCTATCAACAAT
TATCTACCTTCTTAATCCTATCAACAAT
TCACTTTCTTCTTAATCCTATCAACAAT
TTACCAACTTCTTAATCCTATCAACAAT
TTTCACTCTTCTTAATCCTATCAACAAT
AAACTCATACCATAATCCTATCAACAAT
AATCCTTTACCATAATCCTATCAACAAT
ACTCAAATACCATAATCCTATCAACAAT
ATACATCTACCATAATCCTATCAACAAT
ATCCTATTACCATAATCCTATCAACAAT
NA
CAACAATTACCATAATCCTATCAACAAT
CTTCTTATACCATAATCCTATCAACAAT
TACCATATACCATAATCCTATCAACAAT
TATCTACTACCATAATCCTATCAACAAT
TCACTTTTACCATAATCCTATCAACAAT
TTACCAATACCATAATCCTATCAACAAT
TTTCACTTACCATAATCCTATCAACAAT
AAACTCATATCTACATCCTATCAACAAT
AATCCTTTATCTACATCCTATCAACAAT
ACTCAAATATCTACATCCTATCAACAAT
ATACATCTATCTACATCCTATCAACAAT
ATCCTATTATCTACATCCTATCAACAAT
CAACAATTATCTACATCCTATCAACAAT
CTTCTTATATCTACATCCTATCAACAAT
TACCATATATCTACATCCTATCAACAAT
TATCTACTATCTACATCCTATCAACAAT
TCACTTTTATCTACATCCTATCAACAAT
TTACCAATATCTACATCCTATCAACAAT
TTTCACTTATCTACATCCTATCAACAAT
AAACTCATCACTTTATCCTATCAACAAT
NA
NA
AATCCTTTCACTTTATCCTATCAACAAT
ACTCAAATCACTTTATCCTATCAACAAT
ATACATCTCACTTTATCCTATCAACAAT
ATCCTATTCACTTTATCCTATCAACAAT
CAACAATTCACTTTATCCTATCAACAAT
CTTCTTATCACTTTATCCTATCAACAAT
TACCATATCACTTTATCCTATCAACAAT
TATCTACTCACTTTATCCTATCAACAAT
TCACTTTTCACTTTATCCTATCAACAAT
TTACCAATCACTTTATCCTATCAACAAT
TTTCACTTCACTTTATCCTATCAACAAT
AAACTCATTACCAAATCCTATCAACAAT
AATCCTTTTACCAAATCCTATCAACAAT
ACTCAAATTACCAAATCCTATCAACAAT
ATACATCTTACCAAATCCTATCAACAAT
ATCCTATTTACCAAATCCTATCAACAAT
CAACAATTTACCAAATCCTATCAACAAT
CTTCTTATTACCAAATCCTATCAACAAT
TACCATATTACCAAATCCTATCAACAAT
NA
TATCTACTTACCAAATCCTATCAACAAT
TCACTTTTTACCAAATCCTATCAACAAT
TTACCAATTACCAAATCCTATCAACAAT
TTTCACTTTACCAAATCCTATCAACAAT
AAACTCATTTCACTATCCTATCAACAAT
AATCCTTTTTCACTATCCTATCAACAAT
ACTCAAATTTCACTATCCTATCAACAAT
ATACATCTTTCACTATCCTATCAACAAT
ATCCTATTTTCACTATCCTATCAACAAT
CAACAATTTTCACTATCCTATCAACAAT
NA
CTTCTTATTTCACTATCCTATCAACAAT
TACCATATTTCACTATCCTATCAACAAT
TATCTACTTTCACTATCCTATCAACAAT
TCACTTTTTTCACTATCCTATCAACAAT
TTACCAATTTCACTATCCTATCAACAAT
TTTCACTTTTCACTATCCTATCAACAAT
AAACTCAAAACTCACAACAATCAACAAT
AATCCTTAAACTCACAACAATCAACAAT
ACTCAAAAAACTCACAACAATCAACAAT
ATACATCAAACTCACAACAATCAACAAT
ATCCTATAAACTCACAACAATCAACAAT
CAACAATAAACTCACAACAATCAACAAT
CTTCTTAAAACTCACAACAATCAACAAT
TACCATAAAACTCACAACAATCAACAAT
TATCTACAAACTCACAACAATCAACAAT
TCACTTTAAACTCACAACAATCAACAAT
TTACCAAAAACTCACAACAATCAACAAT
TTTCACTAAACTCACAACAATCAACAAT
AAACTCAAATCCTTCAACAATCAACAAT
AATCCTTAATCCTTCAACAATCAACAAT
NA
ACTCAAAAATCCTTCAACAATCAACAAT
ATACATCAATCCTTCAACAATCAACAAT
ATCCTATAATCCTTCAACAATCAACAAT
CAACAATAATCCTTCAACAATCAACAAT
CTTCTTAAATCCTTCAACAATCAACAAT
TACCATAAATCCTTCAACAATCAACAAT
TATCTACAATCCTTCAACAATCAACAAT
TCACTTTAATCCTTCAACAATCAACAAT
TTACCAAAATCCTTCAACAATCAACAAT
TTTCACTAATCCTTCAACAATCAACAAT
AAACTCAACTCAAACAACAATCAACAAT
AATCCTTACTCAAACAACAATCAACAAT
ACTCAAAACTCAAACAACAATCAACAAT
ATACATCACTCAAACAACAATCAACAAT
ATCCTATACTCAAACAACAATCAACAAT
CAACAATACTCAAACAACAATCAACAAT
CTTCTTAACTCAAACAACAATCAACAAT
TACCATAACTCAAACAACAATCAACAAT
TATCTACACTCAAACAACAATCAACAAT
TCACTTTACTCAAACAACAATCAACAAT
TTACCAAACTCAAACAACAATCAACAAT
TTTCACTACTCAAACAACAATCAACAAT
NA
AAACTCAATACATCCAACAATCAACAAT
AATCCTTATACATCCAACAATCAACAAT
ACTCAAAATACATCCAACAATCAACAAT
ATACATCATACATCCAACAATCAACAAT
ATCCTATATACATCCAACAATCAACAAT
CAACAATATACATCCAACAATCAACAAT
CTTCTTAATACATCCAACAATCAACAAT
TACCATAATACATCCAACAATCAACAAT
TATCTACATACATCCAACAATCAACAAT
TCACTTTATACATCCAACAATCAACAAT
TTACCAAATACATCCAACAATCAACAAT
TTTCACTATACATCCAACAATCAACAAT
AAACTCAATCCTATCAACAATCAACAAT
AATCCTTATCCTATCAACAATCAACAAT
ACTCAAAATCCTATCAACAATCAACAAT
ATACATCATCCTATCAACAATCAACAAT
ATCCTATATCCTATCAACAATCAACAAT
CAACAATATCCTATCAACAATCAACAAT
CTTCTTAATCCTATCAACAATCAACAAT
TACCATAATCCTATCAACAATCAACAAT
TATCTACATCCTATCAACAATCAACAAT
TCACTTTATCCTATCAACAATCAACAAT
TTACCAAATCCTATCAACAATCAACAAT
TTTCACTATCCTATCAACAATCAACAAT
AAACTCACAACAATCAACAATCAACAAT
AATCCTTCAACAATCAACAATCAACAAT
ACTCAAACAACAATCAACAATCAACAAT
ATACATCCAACAATCAACAATCAACAAT
ATCCTATCAACAATCAACAATCAACAAT
CAACAATCAACAATCAACAATCAACAAT
CTTCTTACAACAATCAACAATCAACAAT
TACCATACAACAATCAACAATCAACAAT
TATCTACCAACAATCAACAATCAACAAT
TCACTTTCAACAATCAACAATCAACAAT
TTACCAACAACAATCAACAATCAACAAT
NA
NA
TTTCACTCAACAATCAACAATCAACAAT
AAACTCACTTCTTACAACAATCAACAAT
AATCCTTCTTCTTACAACAATCAACAAT
ACTCAAACTTCTTACAACAATCAACAAT
ATACATCCTTCTTACAACAATCAACAAT
ATCCTATCTTCTTACAACAATCAACAAT
CAACAATCTTCTTACAACAATCAACAAT
CTTCTTACTTCTTACAACAATCAACAAT
TACCATACTTCTTACAACAATCAACAAT
TATCTACCTTCTTACAACAATCAACAAT
TCACTTTCTTCTTACAACAATCAACAAT
TTACCAACTTCTTACAACAATCAACAAT
TTTCACTCTTCTTACAACAATCAACAAT
AAACTCATACCATACAACAATCAACAAT
AATCCTTTACCATACAACAATCAACAAT
ACTCAAATACCATACAACAATCAACAAT
ATACATCTACCATACAACAATCAACAAT
ATCCTATTACCATACAACAATCAACAAT
NA
CAACAATTACCATACAACAATCAACAAT
CTTCTTATACCATACAACAATCAACAAT
TACCATATACCATACAACAATCAACAAT
TATCTACTACCATACAACAATCAACAAT
TCACTTTTACCATACAACAATCAACAAT
TTACCAATACCATACAACAATCAACAAT
TTTCACTTACCATACAACAATCAACAAT
AAACTCATATCTACCAACAATCAACAAT
AATCCTTTATCTACCAACAATCAACAAT
ACTCAAATATCTACCAACAATCAACAAT
ATACATCTATCTACCAACAATCAACAAT
ATCCTATTATCTACCAACAATCAACAAT
CAACAATTATCTACCAACAATCAACAAT
CTTCTTATATCTACCAACAATCAACAAT
TACCATATATCTACCAACAATCAACAAT
TATCTACTATCTACCAACAATCAACAAT
TCACTTTTATCTACCAACAATCAACAAT
TTACCAATATCTACCAACAATCAACAAT
TTTCACTTATCTACCAACAATCAACAAT
AAACTCATCACTTTCAACAATCAACAAT
AATCCTTTCACTTTCAACAATCAACAAT
NA
ACTCAAATCACTTTCAACAATCAACAAT
ATACATCTCACTTTCAACAATCAACAAT
ATCCTATTCACTTTCAACAATCAACAAT
CAACAATTCACTTTCAACAATCAACAAT
CTTCTTATCACTTTCAACAATCAACAAT
TACCATATCACTTTCAACAATCAACAAT
TATCTACTCACTTTCAACAATCAACAAT
TCACTTTTCACTTTCAACAATCAACAAT
TTACCAATCACTTTCAACAATCAACAAT
TTTCACTTCACTTTCAACAATCAACAAT
AAACTCATTACCAACAACAATCAACAAT
AATCCTTTTACCAACAACAATCAACAAT
ACTCAAATTACCAACAACAATCAACAAT
ATACATCTTACCAACAACAATCAACAAT
ATCCTATTTACCAACAACAATCAACAAT
CAACAATTTACCAACAACAATCAACAAT
CTTCTTATTACCAACAACAATCAACAAT
TACCATATTACCAACAACAATCAACAAT
TATCTACTTACCAACAACAATCAACAAT
TCACTTTTTACCAACAACAATCAACAAT
TTACCAATTACCAACAACAATCAACAAT
TTTCACTTTACCAACAACAATCAACAAT
AAACTCATTTCACTCAACAATCAACAAT
AATCCTTTTTCACTCAACAATCAACAAT
ACTCAAATTTCACTCAACAATCAACAAT
ATACATCTTTCACTCAACAATCAACAAT
ATCCTATTTTCACTCAACAATCAACAAT
CAACAATTTTCACTCAACAATCAACAAT
CTTCTTATTTCACTCAACAATCAACAAT
TACCATATTTCACTCAACAATCAACAAT
TATCTACTTTCACTCAACAATCAACAAT
TCACTTTTTTCACTCAACAATCAACAAT
NA
TTACCAATTTCACTCAACAATCAACAAT
TTTCACTTTTCACTCAACAATCAACAAT
AAACTCAAAACTCACTTCTTACAACAAT
AATCCTTAAACTCACTTCTTACAACAAT
ACTCAAAAAACTCACTTCTTACAACAAT
ATACATCAAACTCACTTCTTACAACAAT
ATCCTATAAACTCACTTCTTACAACAAT
CAACAATAAACTCACTTCTTACAACAAT
CTTCTTAAAACTCACTTCTTACAACAAT
TACCATAAAACTCACTTCTTACAACAAT
TATCTACAAACTCACTTCTTACAACAAT
TCACTTTAAACTCACTTCTTACAACAAT
TTACCAAAAACTCACTTCTTACAACAAT
NA
TTTCACTAAACTCACTTCTTACAACAAT
AAACTCAAATCCTTCTTCTTACAACAAT
AATCCTTAATCCTTCTTCTTACAACAAT
ACTCAAAAATCCTTCTTCTTACAACAAT
ATACATCAATCCTTCTTCTTACAACAAT
NA
ATCCTATAATCCTTCTTCTTACAACAAT
CAACAATAATCCTTCTTCTTACAACAAT
CTTCTTAAATCCTTCTTCTTACAACAAT
TACCATAAATCCTTCTTCTTACAACAAT
TATCTACAATCCTTCTTCTTACAACAAT
TCACTTTAATCCTTCTTCTTACAACAAT
TTACCAAAATCCTTCTTCTTACAACAAT
TTTCACTAATCCTTCTTCTTACAACAAT
AAACTCAACTCAAACTTCTTACAACAAT
AATCCTTACTCAAACTTCTTACAACAAT
ACTCAAAACTCAAACTTCTTACAACAAT
ATACATCACTCAAACTTCTTACAACAAT
ATCCTATACTCAAACTTCTTACAACAAT
CAACAATACTCAAACTTCTTACAACAAT
CTTCTTAACTCAAACTTCTTACAACAAT
TACCATAACTCAAACTTCTTACAACAAT
NA
NA
TATCTACACTCAAACTTCTTACAACAAT
TCACTTTACTCAAACTTCTTACAACAAT
TTACCAAACTCAAACTTCTTACAACAAT
TTTCACTACTCAAACTTCTTACAACAAT
AAACTCAATACATCCTTCTTACAACAAT
AATCCTTATACATCCTTCTTACAACAAT
ACTCAAAATACATCCTTCTTACAACAAT
ATACATCATACATCCTTCTTACAACAAT
ATCCTATATACATCCTTCTTACAACAAT
CAACAATATACATCCTTCTTACAACAAT
CTTCTTAATACATCCTTCTTACAACAAT
TACCATAATACATCCTTCTTACAACAAT
NA
TATCTACATACATCCTTCTTACAACAAT
TCACTTTATACATCCTTCTTACAACAAT
TTACCAAATACATCCTTCTTACAACAAT
TTTCACTATACATCCTTCTTACAACAAT
NA
AAACTCAATCCTATCTTCTTACAACAAT
AATCCTTATCCTATCTTCTTACAACAAT
ACTCAAAATCCTATCTTCTTACAACAAT
ATACATCATCCTATCTTCTTACAACAAT
ATCCTATATCCTATCTTCTTACAACAAT
CAACAATATCCTATCTTCTTACAACAAT
CTTCTTAATCCTATCTTCTTACAACAAT
TACCATAATCCTATCTTCTTACAACAAT
TATCTACATCCTATCTTCTTACAACAAT
TCACTTTATCCTATCTTCTTACAACAAT
TTACCAAATCCTATCTTCTTACAACAAT
TTTCACTATCCTATCTTCTTACAACAAT
AAACTCACAACAATCTTCTTACAACAAT
AATCCTTCAACAATCTTCTTACAACAAT
ACTCAAACAACAATCTTCTTACAACAAT
ATACATCCAACAATCTTCTTACAACAAT
ATCCTATCAACAATCTTCTTACAACAAT
CAACAATCAACAATCTTCTTACAACAAT
CTTCTTACAACAATCTTCTTACAACAAT
TACCATACAACAATCTTCTTACAACAAT
TATCTACCAACAATCTTCTTACAACAAT
TCACTTTCAACAATCTTCTTACAACAAT
TTACCAACAACAATCTTCTTACAACAAT
TTTCACTCAACAATCTTCTTACAACAAT
AAACTCACTTCTTACTTCTTACAACAAT
AATCCTTCTTCTTACTTCTTACAACAAT
ACTCAAACTTCTTACTTCTTACAACAAT
ATACATCCTTCTTACTTCTTACAACAAT
ATCCTATCTTCTTACTTCTTACAACAAT
CAACAATCTTCTTACTTCTTACAACAAT
CTTCTTACTTCTTACTTCTTACAACAAT
TACCATACTTCTTACTTCTTACAACAAT
TATCTACCTTCTTACTTCTTACAACAAT
TCACTTTCTTCTTACTTCTTACAACAAT
TTACCAACTTCTTACTTCTTACAACAAT
TTTCACTCTTCTTACTTCTTACAACAAT
AAACTCATACCATACTTCTTACAACAAT
AATCCTTTACCATACTTCTTACAACAAT
ACTCAAATACCATACTTCTTACAACAAT
ATACATCTACCATACTTCTTACAACAAT
ATCCTATTACCATACTTCTTACAACAAT
CAACAATTACCATACTTCTTACAACAAT
CTTCTTATACCATACTTCTTACAACAAT
TACCATATACCATACTTCTTACAACAAT
TATCTACTACCATACTTCTTACAACAAT
TCACTTTTACCATACTTCTTACAACAAT
TTACCAATACCATACTTCTTACAACAAT
TTTCACTTACCATACTTCTTACAACAAT
AAACTCATATCTACCTTCTTACAACAAT
AATCCTTTATCTACCTTCTTACAACAAT
ACTCAAATATCTACCTTCTTACAACAAT
ATACATCTATCTACCTTCTTACAACAAT
ATCCTATTATCTACCTTCTTACAACAAT
CAACAATTATCTACCTTCTTACAACAAT
NA
CTTCTTATATCTACCTTCTTACAACAAT
TACCATATATCTACCTTCTTACAACAAT
TATCTACTATCTACCTTCTTACAACAAT
TCACTTTTATCTACCTTCTTACAACAAT
TTACCAATATCTACCTTCTTACAACAAT
TTTCACTTATCTACCTTCTTACAACAAT
AAACTCATCACTTTCTTCTTACAACAAT
AATCCTTTCACTTTCTTCTTACAACAAT
ACTCAAATCACTTTCTTCTTACAACAAT
ATACATCTCACTTTCTTCTTACAACAAT
ATCCTATTCACTTTCTTCTTACAACAAT
NA
CAACAATTCACTTTCTTCTTACAACAAT
CTTCTTATCACTTTCTTCTTACAACAAT
TACCATATCACTTTCTTCTTACAACAAT
TATCTACTCACTTTCTTCTTACAACAAT
TCACTTTTCACTTTCTTCTTACAACAAT
TTACCAATCACTTTCTTCTTACAACAAT
TTTCACTTCACTTTCTTCTTACAACAAT
AAACTCATTACCAACTTCTTACAACAAT
AATCCTTTTACCAACTTCTTACAACAAT
ACTCAAATTACCAACTTCTTACAACAAT
ATACATCTTACCAACTTCTTACAACAAT
ATCCTATTTACCAACTTCTTACAACAAT
CAACAATTTACCAACTTCTTACAACAAT
CTTCTTATTACCAACTTCTTACAACAAT
TACCATATTACCAACTTCTTACAACAAT
TATCTACTTACCAACTTCTTACAACAAT
TCACTTTTTACCAACTTCTTACAACAAT
TTACCAATTACCAACTTCTTACAACAAT
TTTCACTTTACCAACTTCTTACAACAAT
AAACTCATTTCACTCTTCTTACAACAAT
AATCCTTTTTCACTCTTCTTACAACAAT
ACTCAAATTTCACTCTTCTTACAACAAT
ATACATCTTTCACTCTTCTTACAACAAT
ATCCTATTTTCACTCTTCTTACAACAAT
CAACAATTTTCACTCTTCTTACAACAAT
NA
NA
CTTCTTATTTCACTCTTCTTACAACAAT
TACCATATTTCACTCTTCTTACAACAAT
TATCTACTTTCACTCTTCTTACAACAAT
TCACTTTTTTCACTCTTCTTACAACAAT
TTACCAATTTCACTCTTCTTACAACAAT
TTTCACTTTTCACTCTTCTTACAACAAT
AAACTCAAAACTCATACCATACAACAAT
AATCCTTAAACTCATACCATACAACAAT
ACTCAAAAAACTCATACCATACAACAAT
ATACATCAAACTCATACCATACAACAAT
ATCCTATAAACTCATACCATACAACAAT
CAACAATAAACTCATACCATACAACAAT
CTTCTTAAAACTCATACCATACAACAAT
TACCATAAAACTCATACCATACAACAAT
TATCTACAAACTCATACCATACAACAAT
TCACTTTAAACTCATACCATACAACAAT
NA
TTACCAAAAACTCATACCATACAACAAT
TTTCACTAAACTCATACCATACAACAAT
AAACTCAAATCCTTTACCATACAACAAT
AATCCTTAATCCTTTACCATACAACAAT
ACTCAAAAATCCTTTACCATACAACAAT
ATACATCAATCCTTTACCATACAACAAT
ATCCTATAATCCTTTACCATACAACAAT
CAACAATAATCCTTTACCATACAACAAT
CTTCTTAAATCCTTTACCATACAACAAT
TACCATAAATCCTTTACCATACAACAAT
TATCTACAATCCTTTACCATACAACAAT
TCACTTTAATCCTTTACCATACAACAAT
TTACCAAAATCCTTTACCATACAACAAT
TTTCACTAATCCTTTACCATACAACAAT
AAACTCAACTCAAATACCATACAACAAT
AATCCTTACTCAAATACCATACAACAAT
ACTCAAAACTCAAATACCATACAACAAT
ATACATCACTCAAATACCATACAACAAT
ATCCTATACTCAAATACCATACAACAAT
CAACAATACTCAAATACCATACAACAAT
CTTCTTAACTCAAATACCATACAACAAT
TACCATAACTCAAATACCATACAACAAT
TATCTACACTCAAATACCATACAACAAT
TCACTTTACTCAAATACCATACAACAAT
TTACCAAACTCAAATACCATACAACAAT
TTTCACTACTCAAATACCATACAACAAT
AAACTCAATACATCTACCATACAACAAT
AATCCTTATACATCTACCATACAACAAT
ACTCAAAATACATCTACCATACAACAAT
ATACATCATACATCTACCATACAACAAT
ATCCTATATACATCTACCATACAACAAT
CAACAATATACATCTACCATACAACAAT
CTTCTTAATACATCTACCATACAACAAT
TACCATAATACATCTACCATACAACAAT
TATCTACATACATCTACCATACAACAAT
TCACTTTATACATCTACCATACAACAAT
TTACCAAATACATCTACCATACAACAAT
TTTCACTATACATCTACCATACAACAAT
AAACTCAATCCTATTACCATACAACAAT
NA
AATCCTTATCCTATTACCATACAACAAT
ACTCAAAATCCTATTACCATACAACAAT
ATACATCATCCTATTACCATACAACAAT
ATCCTATATCCTATTACCATACAACAAT
CAACAATATCCTATTACCATACAACAAT
CTTCTTAATCCTATTACCATACAACAAT
TACCATAATCCTATTACCATACAACAAT
TATCTACATCCTATTACCATACAACAAT
TCACTTTATCCTATTACCATACAACAAT
TTACCAAATCCTATTACCATACAACAAT
TTTCACTATCCTATTACCATACAACAAT
AAACTCACAACAATTACCATACAACAAT
AATCCTTCAACAATTACCATACAACAAT
ACTCAAACAACAATTACCATACAACAAT
NA
ATACATCCAACAATTACCATACAACAAT
ATCCTATCAACAATTACCATACAACAAT
CAACAATCAACAATTACCATACAACAAT
CTTCTTACAACAATTACCATACAACAAT
TACCATACAACAATTACCATACAACAAT
TATCTACCAACAATTACCATACAACAAT
TCACTTTCAACAATTACCATACAACAAT
TTACCAACAACAATTACCATACAACAAT
TTTCACTCAACAATTACCATACAACAAT
AAACTCACTTCTTATACCATACAACAAT
AATCCTTCTTCTTATACCATACAACAAT
ACTCAAACTTCTTATACCATACAACAAT
ATACATCCTTCTTATACCATACAACAAT
ATCCTATCTTCTTATACCATACAACAAT
CAACAATCTTCTTATACCATACAACAAT
CTTCTTACTTCTTATACCATACAACAAT
TACCATACTTCTTATACCATACAACAAT
TATCTACCTTCTTATACCATACAACAAT
TCACTTTCTTCTTATACCATACAACAAT
TTACCAACTTCTTATACCATACAACAAT
TTTCACTCTTCTTATACCATACAACAAT
AAACTCATACCATATACCATACAACAAT
AATCCTTTACCATATACCATACAACAAT
ACTCAAATACCATATACCATACAACAAT
ATACATCTACCATATACCATACAACAAT
ATCCTATTACCATATACCATACAACAAT
CAACAATTACCATATACCATACAACAAT
CTTCTTATACCATATACCATACAACAAT
TACCATATACCATATACCATACAACAAT
TATCTACTACCATATACCATACAACAAT
TCACTTTTACCATATACCATACAACAAT
TTACCAATACCATATACCATACAACAAT
TTTCACTTACCATATACCATACAACAAT
AAACTCATATCTACTACCATACAACAAT
AATCCTTTATCTACTACCATACAACAAT
ACTCAAATATCTACTACCATACAACAAT
ATACATCTATCTACTACCATACAACAAT
ATCCTATTATCTACTACCATACAACAAT
NA
NA
CAACAATTATCTACTACCATACAACAAT
CTTCTTATATCTACTACCATACAACAAT
TACCATATATCTACTACCATACAACAAT
TATCTACTATCTACTACCATACAACAAT
TCACTTTTATCTACTACCATACAACAAT
TTACCAATATCTACTACCATACAACAAT
TTTCACTTATCTACTACCATACAACAAT
AAACTCATCACTTTTACCATACAACAAT
AATCCTTTCACTTTTACCATACAACAAT
ACTCAAATCACTTTTACCATACAACAAT
ATACATCTCACTTTTACCATACAACAAT
ATCCTATTCACTTTTACCATACAACAAT
CAACAATTCACTTTTACCATACAACAAT
CTTCTTATCACTTTTACCATACAACAAT
TACCATATCACTTTTACCATACAACAAT
NA
TATCTACTCACTTTTACCATACAACAAT
TCACTTTTCACTTTTACCATACAACAAT
TTACCAATCACTTTTACCATACAACAAT
TTTCACTTCACTTTTACCATACAACAAT
AAACTCATTACCAATACCATACAACAAT
AATCCTTTTACCAATACCATACAACAAT
ACTCAAATTACCAATACCATACAACAAT
ATACATCTTACCAATACCATACAACAAT
ATCCTATTTACCAATACCATACAACAAT
CAACAATTTACCAATACCATACAACAAT
CTTCTTATTACCAATACCATACAACAAT
TACCATATTACCAATACCATACAACAAT
TATCTACTTACCAATACCATACAACAAT
TCACTTTTTACCAATACCATACAACAAT
TTACCAATTACCAATACCATACAACAAT
TTTCACTTTACCAATACCATACAACAAT
AAACTCATTTCACTTACCATACAACAAT
AATCCTTTTTCACTTACCATACAACAAT
ACTCAAATTTCACTTACCATACAACAAT
ATACATCTTTCACTTACCATACAACAAT
ATCCTATTTTCACTTACCATACAACAAT
CAACAATTTTCACTTACCATACAACAAT
CTTCTTATTTCACTTACCATACAACAAT
TACCATATTTCACTTACCATACAACAAT
TATCTACTTTCACTTACCATACAACAAT
TCACTTTTTTCACTTACCATACAACAAT
TTACCAATTTCACTTACCATACAACAAT
TTTCACTTTTCACTTACCATACAACAAT
AAACTCAAAACTCATATCTACCAACAAT
AATCCTTAAACTCATATCTACCAACAAT
ACTCAAAAAACTCATATCTACCAACAAT
ATACATCAAACTCATATCTACCAACAAT
ATCCTATAAACTCATATCTACCAACAAT
CAACAATAAACTCATATCTACCAACAAT
CTTCTTAAAACTCATATCTACCAACAAT
TACCATAAAACTCATATCTACCAACAAT
TATCTACAAACTCATATCTACCAACAAT
TCACTTTAAACTCATATCTACCAACAAT
TTACCAAAAACTCATATCTACCAACAAT
TTTCACTAAACTCATATCTACCAACAAT
AAACTCAAATCCTTTATCTACCAACAAT
AATCCTTAATCCTTTATCTACCAACAAT
ACTCAAAAATCCTTTATCTACCAACAAT
ATACATCAATCCTTTATCTACCAACAAT
ATCCTATAATCCTTTATCTACCAACAAT
CAACAATAATCCTTTATCTACCAACAAT
CTTCTTAAATCCTTTATCTACCAACAAT
TACCATAAATCCTTTATCTACCAACAAT
TATCTACAATCCTTTATCTACCAACAAT
TCACTTTAATCCTTTATCTACCAACAAT
TTACCAAAATCCTTTATCTACCAACAAT
TTTCACTAATCCTTTATCTACCAACAAT
AAACTCAACTCAAATATCTACCAACAAT
AATCCTTACTCAAATATCTACCAACAAT
NA
ACTCAAAACTCAAATATCTACCAACAAT
ATACATCACTCAAATATCTACCAACAAT
NA
ATCCTATACTCAAATATCTACCAACAAT
CAACAATACTCAAATATCTACCAACAAT
CTTCTTAACTCAAATATCTACCAACAAT
TACCATAACTCAAATATCTACCAACAAT
TATCTACACTCAAATATCTACCAACAAT
TCACTTTACTCAAATATCTACCAACAAT
TTACCAAACTCAAATATCTACCAACAAT
TTTCACTACTCAAATATCTACCAACAAT
AAACTCAATACATCTATCTACCAACAAT
AATCCTTATACATCTATCTACCAACAAT
ACTCAAAATACATCTATCTACCAACAAT
ATACATCATACATCTATCTACCAACAAT
ATCCTATATACATCTATCTACCAACAAT
CAACAATATACATCTATCTACCAACAAT
CTTCTTAATACATCTATCTACCAACAAT
TACCATAATACATCTATCTACCAACAAT
TATCTACATACATCTATCTACCAACAAT
TCACTTTATACATCTATCTACCAACAAT
TTACCAAATACATCTATCTACCAACAAT
TTTCACTATACATCTATCTACCAACAAT
AAACTCAATCCTATTATCTACCAACAAT
AATCCTTATCCTATTATCTACCAACAAT
ACTCAAAATCCTATTATCTACCAACAAT
ATACATCATCCTATTATCTACCAACAAT
ATCCTATATCCTATTATCTACCAACAAT
CAACAATATCCTATTATCTACCAACAAT
NA
CTTCTTAATCCTATTATCTACCAACAAT
TACCATAATCCTATTATCTACCAACAAT
TATCTACATCCTATTATCTACCAACAAT
TCACTTTATCCTATTATCTACCAACAAT
TTACCAAATCCTATTATCTACCAACAAT
TTTCACTATCCTATTATCTACCAACAAT
AAACTCACAACAATTATCTACCAACAAT
AATCCTTCAACAATTATCTACCAACAAT
ACTCAAACAACAATTATCTACCAACAAT
NA
NA
ATACATCCAACAATTATCTACCAACAAT
ATCCTATCAACAATTATCTACCAACAAT
CAACAATCAACAATTATCTACCAACAAT
CTTCTTACAACAATTATCTACCAACAAT
TACCATACAACAATTATCTACCAACAAT
TATCTACCAACAATTATCTACCAACAAT
TCACTTTCAACAATTATCTACCAACAAT
TTACCAACAACAATTATCTACCAACAAT
TTTCACTCAACAATTATCTACCAACAAT
AAACTCACTTCTTATATCTACCAACAAT
AATCCTTCTTCTTATATCTACCAACAAT
ACTCAAACTTCTTATATCTACCAACAAT
ATACATCCTTCTTATATCTACCAACAAT
ATCCTATCTTCTTATATCTACCAACAAT
NA
CAACAATCTTCTTATATCTACCAACAAT
CTTCTTACTTCTTATATCTACCAACAAT
TACCATACTTCTTATATCTACCAACAAT
TATCTACCTTCTTATATCTACCAACAAT
TCACTTTCTTCTTATATCTACCAACAAT
TTACCAACTTCTTATATCTACCAACAAT
TTTCACTCTTCTTATATCTACCAACAAT
AAACTCATACCATATATCTACCAACAAT
AATCCTTTACCATATATCTACCAACAAT
ACTCAAATACCATATATCTACCAACAAT
ATACATCTACCATATATCTACCAACAAT
ATCCTATTACCATATATCTACCAACAAT
CAACAATTACCATATATCTACCAACAAT
CTTCTTATACCATATATCTACCAACAAT
TACCATATACCATATATCTACCAACAAT
TATCTACTACCATATATCTACCAACAAT
TCACTTTTACCATATATCTACCAACAAT
TTACCAATACCATATATCTACCAACAAT
TTTCACTTACCATATATCTACCAACAAT
AAACTCATATCTACTATCTACCAACAAT
AATCCTTTATCTACTATCTACCAACAAT
ACTCAAATATCTACTATCTACCAACAAT
ATACATCTATCTACTATCTACCAACAAT
ATCCTATTATCTACTATCTACCAACAAT
CAACAATTATCTACTATCTACCAACAAT
CTTCTTATATCTACTATCTACCAACAAT
TACCATATATCTACTATCTACCAACAAT
TATCTACTATCTACTATCTACCAACAAT
TCACTTTTATCTACTATCTACCAACAAT
TTACCAATATCTACTATCTACCAACAAT
TTTCACTTATCTACTATCTACCAACAAT
AAACTCATCACTTTTATCTACCAACAAT
AATCCTTTCACTTTTATCTACCAACAAT
ACTCAAATCACTTTTATCTACCAACAAT
ATACATCTCACTTTTATCTACCAACAAT
ATCCTATTCACTTTTATCTACCAACAAT
CAACAATTCACTTTTATCTACCAACAAT
CTTCTTATCACTTTTATCTACCAACAAT
TACCATATCACTTTTATCTACCAACAAT
TATCTACTCACTTTTATCTACCAACAAT
TCACTTTTCACTTTTATCTACCAACAAT
TTACCAATCACTTTTATCTACCAACAAT
TTTCACTTCACTTTTATCTACCAACAAT
AAACTCATTACCAATATCTACCAACAAT
AATCCTTTTACCAATATCTACCAACAAT
ACTCAAATTACCAATATCTACCAACAAT
ATACATCTTACCAATATCTACCAACAAT
ATCCTATTTACCAATATCTACCAACAAT
CAACAATTTACCAATATCTACCAACAAT
CTTCTTATTACCAATATCTACCAACAAT
TACCATATTACCAATATCTACCAACAAT
TATCTACTTACCAATATCTACCAACAAT
TCACTTTTTACCAATATCTACCAACAAT
TTACCAATTACCAATATCTACCAACAAT
NA
TTTCACTTTACCAATATCTACCAACAAT
AAACTCATTTCACTTATCTACCAACAAT
AATCCTTTTTCACTTATCTACCAACAAT
ACTCAAATTTCACTTATCTACCAACAAT
ATACATCTTTCACTTATCTACCAACAAT
ATCCTATTTTCACTTATCTACCAACAAT
CAACAATTTTCACTTATCTACCAACAAT
CTTCTTATTTCACTTATCTACCAACAAT
TACCATATTTCACTTATCTACCAACAAT
TATCTACTTTCACTTATCTACCAACAAT
TCACTTTTTTCACTTATCTACCAACAAT
TTACCAATTTCACTTATCTACCAACAAT
TTTCACTTTTCACTTATCTACCAACAAT
AAACTCAAAACTCATCACTTTCAACAAT
AATCCTTAAACTCATCACTTTCAACAAT
ACTCAAAAAACTCATCACTTTCAACAAT
ATACATCAAACTCATCACTTTCAACAAT
ATCCTATAAACTCATCACTTTCAACAAT
CAACAATAAACTCATCACTTTCAACAAT
CTTCTTAAAACTCATCACTTTCAACAAT
TACCATAAAACTCATCACTTTCAACAAT
TATCTACAAACTCATCACTTTCAACAAT
TCACTTTAAACTCATCACTTTCAACAAT
TTACCAAAAACTCATCACTTTCAACAAT
TTTCACTAAACTCATCACTTTCAACAAT
AAACTCAAATCCTTTCACTTTCAACAAT
AATCCTTAATCCTTTCACTTTCAACAAT
ACTCAAAAATCCTTTCACTTTCAACAAT
ATACATCAATCCTTTCACTTTCAACAAT
ATCCTATAATCCTTTCACTTTCAACAAT
CAACAATAATCCTTTCACTTTCAACAAT
NA
CTTCTTAAATCCTTTCACTTTCAACAAT
TACCATAAATCCTTTCACTTTCAACAAT
TATCTACAATCCTTTCACTTTCAACAAT
TCACTTTAATCCTTTCACTTTCAACAAT
NA
TTACCAAAATCCTTTCACTTTCAACAAT
TTTCACTAATCCTTTCACTTTCAACAAT
AAACTCAACTCAAATCACTTTCAACAAT
NA
NA
AATCCTTACTCAAATCACTTTCAACAAT
ACTCAAAACTCAAATCACTTTCAACAAT
ATACATCACTCAAATCACTTTCAACAAT
ATCCTATACTCAAATCACTTTCAACAAT
CAACAATACTCAAATCACTTTCAACAAT
CTTCTTAACTCAAATCACTTTCAACAAT
TACCATAACTCAAATCACTTTCAACAAT
TATCTACACTCAAATCACTTTCAACAAT
TCACTTTACTCAAATCACTTTCAACAAT
TTACCAAACTCAAATCACTTTCAACAAT
TTTCACTACTCAAATCACTTTCAACAAT
AAACTCAATACATCTCACTTTCAACAAT
AATCCTTATACATCTCACTTTCAACAAT
NA
ACTCAAAATACATCTCACTTTCAACAAT
ATACATCATACATCTCACTTTCAACAAT
ATCCTATATACATCTCACTTTCAACAAT
CAACAATATACATCTCACTTTCAACAAT
CTTCTTAATACATCTCACTTTCAACAAT
TACCATAATACATCTCACTTTCAACAAT
TATCTACATACATCTCACTTTCAACAAT
TCACTTTATACATCTCACTTTCAACAAT
TTACCAAATACATCTCACTTTCAACAAT
TTTCACTATACATCTCACTTTCAACAAT
AAACTCAATCCTATTCACTTTCAACAAT
AATCCTTATCCTATTCACTTTCAACAAT
ACTCAAAATCCTATTCACTTTCAACAAT
ATACATCATCCTATTCACTTTCAACAAT
ATCCTATATCCTATTCACTTTCAACAAT
NA
CAACAATATCCTATTCACTTTCAACAAT
CTTCTTAATCCTATTCACTTTCAACAAT
TACCATAATCCTATTCACTTTCAACAAT
TATCTACATCCTATTCACTTTCAACAAT
NA
TCACTTTATCCTATTCACTTTCAACAAT
TTACCAAATCCTATTCACTTTCAACAAT
TTTCACTATCCTATTCACTTTCAACAAT
AAACTCACAACAATTCACTTTCAACAAT
AATCCTTCAACAATTCACTTTCAACAAT
ACTCAAACAACAATTCACTTTCAACAAT
ATACATCCAACAATTCACTTTCAACAAT
ATCCTATCAACAATTCACTTTCAACAAT
CAACAATCAACAATTCACTTTCAACAAT
CTTCTTACAACAATTCACTTTCAACAAT
TACCATACAACAATTCACTTTCAACAAT
TATCTACCAACAATTCACTTTCAACAAT
TCACTTTCAACAATTCACTTTCAACAAT
TTACCAACAACAATTCACTTTCAACAAT
TTTCACTCAACAATTCACTTTCAACAAT
AAACTCACTTCTTATCACTTTCAACAAT
AATCCTTCTTCTTATCACTTTCAACAAT
ACTCAAACTTCTTATCACTTTCAACAAT
ATACATCCTTCTTATCACTTTCAACAAT
ATCCTATCTTCTTATCACTTTCAACAAT
CAACAATCTTCTTATCACTTTCAACAAT
CTTCTTACTTCTTATCACTTTCAACAAT
TACCATACTTCTTATCACTTTCAACAAT
TATCTACCTTCTTATCACTTTCAACAAT
TCACTTTCTTCTTATCACTTTCAACAAT
TTACCAACTTCTTATCACTTTCAACAAT
TTTCACTCTTCTTATCACTTTCAACAAT
AAACTCATACCATATCACTTTCAACAAT
AATCCTTTACCATATCACTTTCAACAAT
ACTCAAATACCATATCACTTTCAACAAT
ATACATCTACCATATCACTTTCAACAAT
ATCCTATTACCATATCACTTTCAACAAT
CAACAATTACCATATCACTTTCAACAAT
NA
CTTCTTATACCATATCACTTTCAACAAT
TACCATATACCATATCACTTTCAACAAT
TATCTACTACCATATCACTTTCAACAAT
TCACTTTTACCATATCACTTTCAACAAT
TTACCAATACCATATCACTTTCAACAAT
TTTCACTTACCATATCACTTTCAACAAT
AAACTCATATCTACTCACTTTCAACAAT
AATCCTTTATCTACTCACTTTCAACAAT
ACTCAAATATCTACTCACTTTCAACAAT
ATACATCTATCTACTCACTTTCAACAAT
ATCCTATTATCTACTCACTTTCAACAAT
CAACAATTATCTACTCACTTTCAACAAT
CTTCTTATATCTACTCACTTTCAACAAT
TACCATATATCTACTCACTTTCAACAAT
TATCTACTATCTACTCACTTTCAACAAT
TCACTTTTATCTACTCACTTTCAACAAT
TTACCAATATCTACTCACTTTCAACAAT
TTTCACTTATCTACTCACTTTCAACAAT
AAACTCATCACTTTTCACTTTCAACAAT
AATCCTTTCACTTTTCACTTTCAACAAT
ACTCAAATCACTTTTCACTTTCAACAAT
ATACATCTCACTTTTCACTTTCAACAAT
ATCCTATTCACTTTTCACTTTCAACAAT
CAACAATTCACTTTTCACTTTCAACAAT
CTTCTTATCACTTTTCACTTTCAACAAT
TACCATATCACTTTTCACTTTCAACAAT
TATCTACTCACTTTTCACTTTCAACAAT
TCACTTTTCACTTTTCACTTTCAACAAT
TTACCAATCACTTTTCACTTTCAACAAT
TTTCACTTCACTTTTCACTTTCAACAAT
AAACTCATTACCAATCACTTTCAACAAT
AATCCTTTTACCAATCACTTTCAACAAT
ACTCAAATTACCAATCACTTTCAACAAT
ATACATCTTACCAATCACTTTCAACAAT
ATCCTATTTACCAATCACTTTCAACAAT
CAACAATTTACCAATCACTTTCAACAAT
CTTCTTATTACCAATCACTTTCAACAAT
NA
TACCATATTACCAATCACTTTCAACAAT
TATCTACTTACCAATCACTTTCAACAAT
TCACTTTTTACCAATCACTTTCAACAAT
NA
NA
TTACCAATTACCAATCACTTTCAACAAT
TTTCACTTTACCAATCACTTTCAACAAT
AAACTCATTTCACTTCACTTTCAACAAT
AATCCTTTTTCACTTCACTTTCAACAAT
ACTCAAATTTCACTTCACTTTCAACAAT
ATACATCTTTCACTTCACTTTCAACAAT
ATCCTATTTTCACTTCACTTTCAACAAT
CAACAATTTTCACTTCACTTTCAACAAT
CTTCTTATTTCACTTCACTTTCAACAAT
TACCATATTTCACTTCACTTTCAACAAT
NA
TATCTACTTTCACTTCACTTTCAACAAT
NA
TCACTTTTTTCACTTCACTTTCAACAAT
TTACCAATTTCACTTCACTTTCAACAAT
TTTCACTTTTCACTTCACTTTCAACAAT
AAACTCAAAACTCATTACCAACAACAAT
AATCCTTAAACTCATTACCAACAACAAT
ACTCAAAAAACTCATTACCAACAACAAT
ATACATCAAACTCATTACCAACAACAAT
ATCCTATAAACTCATTACCAACAACAAT
CAACAATAAACTCATTACCAACAACAAT
CTTCTTAAAACTCATTACCAACAACAAT
TACCATAAAACTCATTACCAACAACAAT
TATCTACAAACTCATTACCAACAACAAT
TCACTTTAAACTCATTACCAACAACAAT
TTACCAAAAACTCATTACCAACAACAAT
TTTCACTAAACTCATTACCAACAACAAT
AAACTCAAATCCTTTTACCAACAACAAT
AATCCTTAATCCTTTTACCAACAACAAT
ACTCAAAAATCCTTTTACCAACAACAAT
ATACATCAATCCTTTTACCAACAACAAT
ATCCTATAATCCTTTTACCAACAACAAT
CAACAATAATCCTTTTACCAACAACAAT
NA
CTTCTTAAATCCTTTTACCAACAACAAT
TACCATAAATCCTTTTACCAACAACAAT
TATCTACAATCCTTTTACCAACAACAAT
TCACTTTAATCCTTTTACCAACAACAAT
TTACCAAAATCCTTTTACCAACAACAAT
TTTCACTAATCCTTTTACCAACAACAAT
AAACTCAACTCAAATTACCAACAACAAT
AATCCTTACTCAAATTACCAACAACAAT
ACTCAAAACTCAAATTACCAACAACAAT
ATACATCACTCAAATTACCAACAACAAT
ATCCTATACTCAAATTACCAACAACAAT
CAACAATACTCAAATTACCAACAACAAT
CTTCTTAACTCAAATTACCAACAACAAT
TACCATAACTCAAATTACCAACAACAAT
TATCTACACTCAAATTACCAACAACAAT
TCACTTTACTCAAATTACCAACAACAAT
TTACCAAACTCAAATTACCAACAACAAT
TTTCACTACTCAAATTACCAACAACAAT
AAACTCAATACATCTTACCAACAACAAT
AATCCTTATACATCTTACCAACAACAAT
ACTCAAAATACATCTTACCAACAACAAT
ATACATCATACATCTTACCAACAACAAT
ATCCTATATACATCTTACCAACAACAAT
CAACAATATACATCTTACCAACAACAAT
CTTCTTAATACATCTTACCAACAACAAT
TACCATAATACATCTTACCAACAACAAT
TATCTACATACATCTTACCAACAACAAT
TCACTTTATACATCTTACCAACAACAAT
TTACCAAATACATCTTACCAACAACAAT
TTTCACTATACATCTTACCAACAACAAT
AAACTCAATCCTATTTACCAACAACAAT
AATCCTTATCCTATTTACCAACAACAAT
NA
ACTCAAAATCCTATTTACCAACAACAAT
ATACATCATCCTATTTACCAACAACAAT
ATCCTATATCCTATTTACCAACAACAAT
CAACAATATCCTATTTACCAACAACAAT
CTTCTTAATCCTATTTACCAACAACAAT
NA
TACCATAATCCTATTTACCAACAACAAT
TATCTACATCCTATTTACCAACAACAAT
TCACTTTATCCTATTTACCAACAACAAT
TTACCAAATCCTATTTACCAACAACAAT
TTTCACTATCCTATTTACCAACAACAAT
AAACTCACAACAATTTACCAACAACAAT
AATCCTTCAACAATTTACCAACAACAAT
ACTCAAACAACAATTTACCAACAACAAT
ATACATCCAACAATTTACCAACAACAAT
ATCCTATCAACAATTTACCAACAACAAT
CAACAATCAACAATTTACCAACAACAAT
CTTCTTACAACAATTTACCAACAACAAT
TACCATACAACAATTTACCAACAACAAT
TATCTACCAACAATTTACCAACAACAAT
TCACTTTCAACAATTTACCAACAACAAT
TTACCAACAACAATTTACCAACAACAAT
TTTCACTCAACAATTTACCAACAACAAT
AAACTCACTTCTTATTACCAACAACAAT
AATCCTTCTTCTTATTACCAACAACAAT
ACTCAAACTTCTTATTACCAACAACAAT
ATACATCCTTCTTATTACCAACAACAAT
ATCCTATCTTCTTATTACCAACAACAAT
CAACAATCTTCTTATTACCAACAACAAT
CTTCTTACTTCTTATTACCAACAACAAT
TACCATACTTCTTATTACCAACAACAAT
TATCTACCTTCTTATTACCAACAACAAT
TCACTTTCTTCTTATTACCAACAACAAT
TTACCAACTTCTTATTACCAACAACAAT
TTTCACTCTTCTTATTACCAACAACAAT
AAACTCATACCATATTACCAACAACAAT
AATCCTTTACCATATTACCAACAACAAT
ACTCAAATACCATATTACCAACAACAAT
NA
ATACATCTACCATATTACCAACAACAAT
ATCCTATTACCATATTACCAACAACAAT
CAACAATTACCATATTACCAACAACAAT
NA
NA
NA
CTTCTTATACCATATTACCAACAACAAT
TACCATATACCATATTACCAACAACAAT
TATCTACTACCATATTACCAACAACAAT
TCACTTTTACCATATTACCAACAACAAT
TTACCAATACCATATTACCAACAACAAT
TTTCACTTACCATATTACCAACAACAAT
AAACTCATATCTACTTACCAACAACAAT
AATCCTTTATCTACTTACCAACAACAAT
ACTCAAATATCTACTTACCAACAACAAT
ATACATCTATCTACTTACCAACAACAAT
NA
ATCCTATTATCTACTTACCAACAACAAT
CAACAATTATCTACTTACCAACAACAAT
CTTCTTATATCTACTTACCAACAACAAT
TACCATATATCTACTTACCAACAACAAT
TATCTACTATCTACTTACCAACAACAAT
TCACTTTTATCTACTTACCAACAACAAT
TTACCAATATCTACTTACCAACAACAAT
TTTCACTTATCTACTTACCAACAACAAT
AAACTCATCACTTTTTACCAACAACAAT
AATCCTTTCACTTTTTACCAACAACAAT
ACTCAAATCACTTTTTACCAACAACAAT
ATACATCTCACTTTTTACCAACAACAAT
ATCCTATTCACTTTTTACCAACAACAAT
CAACAATTCACTTTTTACCAACAACAAT
CTTCTTATCACTTTTTACCAACAACAAT
TACCATATCACTTTTTACCAACAACAAT
TATCTACTCACTTTTTACCAACAACAAT
TCACTTTTCACTTTTTACCAACAACAAT
TTACCAATCACTTTTTACCAACAACAAT
TTTCACTTCACTTTTTACCAACAACAAT
AAACTCATTACCAATTACCAACAACAAT
AATCCTTTTACCAATTACCAACAACAAT
NA
ACTCAAATTACCAATTACCAACAACAAT
NA
ATACATCTTACCAATTACCAACAACAAT
ATCCTATTTACCAATTACCAACAACAAT
CAACAATTTACCAATTACCAACAACAAT
CTTCTTATTACCAATTACCAACAACAAT
TACCATATTACCAATTACCAACAACAAT
TATCTACTTACCAATTACCAACAACAAT
TCACTTTTTACCAATTACCAACAACAAT
TTACCAATTACCAATTACCAACAACAAT
TTTCACTTTACCAATTACCAACAACAAT
AAACTCATTTCACTTTACCAACAACAAT
AATCCTTTTTCACTTTACCAACAACAAT
ACTCAAATTTCACTTTACCAACAACAAT
ATACATCTTTCACTTTACCAACAACAAT
ATCCTATTTTCACTTTACCAACAACAAT
CAACAATTTTCACTTTACCAACAACAAT
CTTCTTATTTCACTTTACCAACAACAAT
TACCATATTTCACTTTACCAACAACAAT
TATCTACTTTCACTTTACCAACAACAAT
TCACTTTTTTCACTTTACCAACAACAAT
TTACCAATTTCACTTTACCAACAACAAT
TTTCACTTTTCACTTTACCAACAACAAT
AAACTCAAAACTCATTTCACTCAACAAT
AATCCTTAAACTCATTTCACTCAACAAT
ACTCAAAAAACTCATTTCACTCAACAAT
ATACATCAAACTCATTTCACTCAACAAT
ATCCTATAAACTCATTTCACTCAACAAT
CAACAATAAACTCATTTCACTCAACAAT
CTTCTTAAAACTCATTTCACTCAACAAT
TACCATAAAACTCATTTCACTCAACAAT
NA
TATCTACAAACTCATTTCACTCAACAAT
TCACTTTAAACTCATTTCACTCAACAAT
TTACCAAAAACTCATTTCACTCAACAAT
TTTCACTAAACTCATTTCACTCAACAAT
AAACTCAAATCCTTTTTCACTCAACAAT
AATCCTTAATCCTTTTTCACTCAACAAT
ACTCAAAAATCCTTTTTCACTCAACAAT
ATACATCAATCCTTTTTCACTCAACAAT
ATCCTATAATCCTTTTTCACTCAACAAT
CAACAATAATCCTTTTTCACTCAACAAT
CTTCTTAAATCCTTTTTCACTCAACAAT
TACCATAAATCCTTTTTCACTCAACAAT
TATCTACAATCCTTTTTCACTCAACAAT
TCACTTTAATCCTTTTTCACTCAACAAT
TTACCAAAATCCTTTTTCACTCAACAAT
NA
TTTCACTAATCCTTTTTCACTCAACAAT
AAACTCAACTCAAATTTCACTCAACAAT
AATCCTTACTCAAATTTCACTCAACAAT
ACTCAAAACTCAAATTTCACTCAACAAT
ATACATCACTCAAATTTCACTCAACAAT
ATCCTATACTCAAATTTCACTCAACAAT
CAACAATACTCAAATTTCACTCAACAAT
CTTCTTAACTCAAATTTCACTCAACAAT
TACCATAACTCAAATTTCACTCAACAAT
TATCTACACTCAAATTTCACTCAACAAT
TCACTTTACTCAAATTTCACTCAACAAT
TTACCAAACTCAAATTTCACTCAACAAT
TTTCACTACTCAAATTTCACTCAACAAT
AAACTCAATACATCTTTCACTCAACAAT
AATCCTTATACATCTTTCACTCAACAAT
ACTCAAAATACATCTTTCACTCAACAAT
ATACATCATACATCTTTCACTCAACAAT
ATCCTATATACATCTTTCACTCAACAAT
CAACAATATACATCTTTCACTCAACAAT
CTTCTTAATACATCTTTCACTCAACAAT
TACCATAATACATCTTTCACTCAACAAT
TATCTACATACATCTTTCACTCAACAAT
TCACTTTATACATCTTTCACTCAACAAT
NA
TTACCAAATACATCTTTCACTCAACAAT
TTTCACTATACATCTTTCACTCAACAAT
AAACTCAATCCTATTTTCACTCAACAAT
NA
NA
AATCCTTATCCTATTTTCACTCAACAAT
ACTCAAAATCCTATTTTCACTCAACAAT
ATACATCATCCTATTTTCACTCAACAAT
ATCCTATATCCTATTTTCACTCAACAAT
CAACAATATCCTATTTTCACTCAACAAT
CTTCTTAATCCTATTTTCACTCAACAAT
TACCATAATCCTATTTTCACTCAACAAT
TATCTACATCCTATTTTCACTCAACAAT
TCACTTTATCCTATTTTCACTCAACAAT
TTACCAAATCCTATTTTCACTCAACAAT
NA
TTTCACTATCCTATTTTCACTCAACAAT
AAACTCACAACAATTTTCACTCAACAAT
AATCCTTCAACAATTTTCACTCAACAAT
ACTCAAACAACAATTTTCACTCAACAAT
ATACATCCAACAATTTTCACTCAACAAT
ATCCTATCAACAATTTTCACTCAACAAT
CAACAATCAACAATTTTCACTCAACAAT
CTTCTTACAACAATTTTCACTCAACAAT
TACCATACAACAATTTTCACTCAACAAT
TATCTACCAACAATTTTCACTCAACAAT
TCACTTTCAACAATTTTCACTCAACAAT
TTACCAACAACAATTTTCACTCAACAAT
TTTCACTCAACAATTTTCACTCAACAAT
AAACTCACTTCTTATTTCACTCAACAAT
AATCCTTCTTCTTATTTCACTCAACAAT
ACTCAAACTTCTTATTTCACTCAACAAT
ATACATCCTTCTTATTTCACTCAACAAT
ATCCTATCTTCTTATTTCACTCAACAAT
CAACAATCTTCTTATTTCACTCAACAAT
CTTCTTACTTCTTATTTCACTCAACAAT
TACCATACTTCTTATTTCACTCAACAAT
TATCTACCTTCTTATTTCACTCAACAAT
TCACTTTCTTCTTATTTCACTCAACAAT
NA
TTACCAACTTCTTATTTCACTCAACAAT
TTTCACTCTTCTTATTTCACTCAACAAT
AAACTCATACCATATTTCACTCAACAAT
AATCCTTTACCATATTTCACTCAACAAT
ACTCAAATACCATATTTCACTCAACAAT
ATACATCTACCATATTTCACTCAACAAT
ATCCTATTACCATATTTCACTCAACAAT
CAACAATTACCATATTTCACTCAACAAT
CTTCTTATACCATATTTCACTCAACAAT
TACCATATACCATATTTCACTCAACAAT
TATCTACTACCATATTTCACTCAACAAT
NA
TCACTTTTACCATATTTCACTCAACAAT
TTACCAATACCATATTTCACTCAACAAT
NA
TTTCACTTACCATATTTCACTCAACAAT
AAACTCATATCTACTTTCACTCAACAAT
AATCCTTTATCTACTTTCACTCAACAAT
ACTCAAATATCTACTTTCACTCAACAAT
ATACATCTATCTACTTTCACTCAACAAT
ATCCTATTATCTACTTTCACTCAACAAT
CAACAATTATCTACTTTCACTCAACAAT
CTTCTTATATCTACTTTCACTCAACAAT
TACCATATATCTACTTTCACTCAACAAT
TATCTACTATCTACTTTCACTCAACAAT
TCACTTTTATCTACTTTCACTCAACAAT
TTACCAATATCTACTTTCACTCAACAAT
TTTCACTTATCTACTTTCACTCAACAAT
AAACTCATCACTTTTTTCACTCAACAAT
AATCCTTTCACTTTTTTCACTCAACAAT
NA
ACTCAAATCACTTTTTTCACTCAACAAT
ATACATCTCACTTTTTTCACTCAACAAT
ATCCTATTCACTTTTTTCACTCAACAAT
CAACAATTCACTTTTTTCACTCAACAAT
CTTCTTATCACTTTTTTCACTCAACAAT
TACCATATCACTTTTTTCACTCAACAAT
TATCTACTCACTTTTTTCACTCAACAAT
TCACTTTTCACTTTTTTCACTCAACAAT
TTACCAATCACTTTTTTCACTCAACAAT
TTTCACTTCACTTTTTTCACTCAACAAT
AAACTCATTACCAATTTCACTCAACAAT
AATCCTTTTACCAATTTCACTCAACAAT
ACTCAAATTACCAATTTCACTCAACAAT
ATACATCTTACCAATTTCACTCAACAAT
ATCCTATTTACCAATTTCACTCAACAAT
CAACAATTTACCAATTTCACTCAACAAT
NA
CTTCTTATTACCAATTTCACTCAACAAT
TACCATATTACCAATTTCACTCAACAAT
TATCTACTTACCAATTTCACTCAACAAT
TCACTTTTTACCAATTTCACTCAACAAT
TTACCAATTACCAATTTCACTCAACAAT
TTTCACTTTACCAATTTCACTCAACAAT
AAACTCATTTCACTTTTCACTCAACAAT
AATCCTTTTTCACTTTTCACTCAACAAT
ACTCAAATTTCACTTTTCACTCAACAAT
ATACATCTTTCACTTTTCACTCAACAAT
ATCCTATTTTCACTTTTCACTCAACAAT
CAACAATTTTCACTTTTCACTCAACAAT
CTTCTTATTTCACTTTTCACTCAACAAT
TACCATATTTCACTTTTCACTCAACAAT
TATCTACTTTCACTTTTCACTCAACAAT
TCACTTTTTTCACTTTTCACTCAACAAT
TTACCAATTTCACTTTTCACTCAACAAT
TTTCACTTTTCACTTTTCACTCAACAAT
AAACTCAAAACTCAAAACTCACTTCTTA
AATCCTTAAACTCAAAACTCACTTCTTA
ACTCAAAAAACTCAAAACTCACTTCTTA
ATACATCAAACTCAAAACTCACTTCTTA
ATCCTATAAACTCAAAACTCACTTCTTA
NA
CAACAATAAACTCAAAACTCACTTCTTA
CTTCTTAAAACTCAAAACTCACTTCTTA
TACCATAAAACTCAAAACTCACTTCTTA
NA
NA
TATCTACAAACTCAAAACTCACTTCTTA
NA
TCACTTTAAACTCAAAACTCACTTCTTA
TTACCAAAAACTCAAAACTCACTTCTTA
TTTCACTAAACTCAAAACTCACTTCTTA
AAACTCAAATCCTTAAACTCACTTCTTA
AATCCTTAATCCTTAAACTCACTTCTTA
ACTCAAAAATCCTTAAACTCACTTCTTA
ATACATCAATCCTTAAACTCACTTCTTA
NA
ATCCTATAATCCTTAAACTCACTTCTTA
CAACAATAATCCTTAAACTCACTTCTTA
CTTCTTAAATCCTTAAACTCACTTCTTA
TACCATAAATCCTTAAACTCACTTCTTA
TATCTACAATCCTTAAACTCACTTCTTA
TCACTTTAATCCTTAAACTCACTTCTTA
TTACCAAAATCCTTAAACTCACTTCTTA
TTTCACTAATCCTTAAACTCACTTCTTA
AAACTCAACTCAAAAAACTCACTTCTTA
AATCCTTACTCAAAAAACTCACTTCTTA
ACTCAAAACTCAAAAAACTCACTTCTTA
ATACATCACTCAAAAAACTCACTTCTTA
ATCCTATACTCAAAAAACTCACTTCTTA
CAACAATACTCAAAAAACTCACTTCTTA
CTTCTTAACTCAAAAAACTCACTTCTTA
TACCATAACTCAAAAAACTCACTTCTTA
TATCTACACTCAAAAAACTCACTTCTTA
TCACTTTACTCAAAAAACTCACTTCTTA
TTACCAAACTCAAAAAACTCACTTCTTA
TTTCACTACTCAAAAAACTCACTTCTTA
AAACTCAATACATCAAACTCACTTCTTA
AATCCTTATACATCAAACTCACTTCTTA
ACTCAAAATACATCAAACTCACTTCTTA
ATACATCATACATCAAACTCACTTCTTA
NA
ATCCTATATACATCAAACTCACTTCTTA
CAACAATATACATCAAACTCACTTCTTA
NA
CTTCTTAATACATCAAACTCACTTCTTA
TACCATAATACATCAAACTCACTTCTTA
TATCTACATACATCAAACTCACTTCTTA
TCACTTTATACATCAAACTCACTTCTTA
TTACCAAATACATCAAACTCACTTCTTA
TTTCACTATACATCAAACTCACTTCTTA
AAACTCAATCCTATAAACTCACTTCTTA
AATCCTTATCCTATAAACTCACTTCTTA
ACTCAAAATCCTATAAACTCACTTCTTA
ATACATCATCCTATAAACTCACTTCTTA
ATCCTATATCCTATAAACTCACTTCTTA
CAACAATATCCTATAAACTCACTTCTTA
CTTCTTAATCCTATAAACTCACTTCTTA
TACCATAATCCTATAAACTCACTTCTTA
TATCTACATCCTATAAACTCACTTCTTA
TCACTTTATCCTATAAACTCACTTCTTA
TTACCAAATCCTATAAACTCACTTCTTA
TTTCACTATCCTATAAACTCACTTCTTA
AAACTCACAACAATAAACTCACTTCTTA
AATCCTTCAACAATAAACTCACTTCTTA
ACTCAAACAACAATAAACTCACTTCTTA
ATACATCCAACAATAAACTCACTTCTTA
ATCCTATCAACAATAAACTCACTTCTTA
CAACAATCAACAATAAACTCACTTCTTA
CTTCTTACAACAATAAACTCACTTCTTA
TACCATACAACAATAAACTCACTTCTTA
NA
NA
TATCTACCAACAATAAACTCACTTCTTA
TCACTTTCAACAATAAACTCACTTCTTA
NA
TTACCAACAACAATAAACTCACTTCTTA
TTTCACTCAACAATAAACTCACTTCTTA
AAACTCACTTCTTAAAACTCACTTCTTA
AATCCTTCTTCTTAAAACTCACTTCTTA
ACTCAAACTTCTTAAAACTCACTTCTTA
ATACATCCTTCTTAAAACTCACTTCTTA
ATCCTATCTTCTTAAAACTCACTTCTTA
CAACAATCTTCTTAAAACTCACTTCTTA
CTTCTTACTTCTTAAAACTCACTTCTTA
TACCATACTTCTTAAAACTCACTTCTTA
TATCTACCTTCTTAAAACTCACTTCTTA
TCACTTTCTTCTTAAAACTCACTTCTTA
TTACCAACTTCTTAAAACTCACTTCTTA
NA
TTTCACTCTTCTTAAAACTCACTTCTTA
AAACTCATACCATAAAACTCACTTCTTA
AATCCTTTACCATAAAACTCACTTCTTA
ACTCAAATACCATAAAACTCACTTCTTA
ATACATCTACCATAAAACTCACTTCTTA
ATCCTATTACCATAAAACTCACTTCTTA
CAACAATTACCATAAAACTCACTTCTTA
NA
CTTCTTATACCATAAAACTCACTTCTTA
TACCATATACCATAAAACTCACTTCTTA
TATCTACTACCATAAAACTCACTTCTTA
TCACTTTTACCATAAAACTCACTTCTTA
TTACCAATACCATAAAACTCACTTCTTA
TTTCACTTACCATAAAACTCACTTCTTA
AAACTCATATCTACAAACTCACTTCTTA
AATCCTTTATCTACAAACTCACTTCTTA
ACTCAAATATCTACAAACTCACTTCTTA
ATACATCTATCTACAAACTCACTTCTTA
ATCCTATTATCTACAAACTCACTTCTTA
CAACAATTATCTACAAACTCACTTCTTA
CTTCTTATATCTACAAACTCACTTCTTA
TACCATATATCTACAAACTCACTTCTTA
TATCTACTATCTACAAACTCACTTCTTA
NA
TCACTTTTATCTACAAACTCACTTCTTA
TTACCAATATCTACAAACTCACTTCTTA
TTTCACTTATCTACAAACTCACTTCTTA
NA
NA
AAACTCATCACTTTAAACTCACTTCTTA
AATCCTTTCACTTTAAACTCACTTCTTA
ACTCAAATCACTTTAAACTCACTTCTTA
ATACATCTCACTTTAAACTCACTTCTTA
ATCCTATTCACTTTAAACTCACTTCTTA
CAACAATTCACTTTAAACTCACTTCTTA
CTTCTTATCACTTTAAACTCACTTCTTA
TACCATATCACTTTAAACTCACTTCTTA
NA
TATCTACTCACTTTAAACTCACTTCTTA
TCACTTTTCACTTTAAACTCACTTCTTA
TTACCAATCACTTTAAACTCACTTCTTA
TTTCACTTCACTTTAAACTCACTTCTTA
AAACTCATTACCAAAAACTCACTTCTTA
AATCCTTTTACCAAAAACTCACTTCTTA
ACTCAAATTACCAAAAACTCACTTCTTA
ATACATCTTACCAAAAACTCACTTCTTA
ATCCTATTTACCAAAAACTCACTTCTTA
NA
CAACAATTTACCAAAAACTCACTTCTTA
CTTCTTATTACCAAAAACTCACTTCTTA
TACCATATTACCAAAAACTCACTTCTTA
NA
TATCTACTTACCAAAAACTCACTTCTTA
TCACTTTTTACCAAAAACTCACTTCTTA
TTACCAATTACCAAAAACTCACTTCTTA
TTTCACTTTACCAAAAACTCACTTCTTA
AAACTCATTTCACTAAACTCACTTCTTA
AATCCTTTTTCACTAAACTCACTTCTTA
ACTCAAATTTCACTAAACTCACTTCTTA
ATACATCTTTCACTAAACTCACTTCTTA
ATCCTATTTTCACTAAACTCACTTCTTA
CAACAATTTTCACTAAACTCACTTCTTA
CTTCTTATTTCACTAAACTCACTTCTTA
NA
TACCATATTTCACTAAACTCACTTCTTA
TATCTACTTTCACTAAACTCACTTCTTA
TCACTTTTTTCACTAAACTCACTTCTTA
TTACCAATTTCACTAAACTCACTTCTTA
TTTCACTTTTCACTAAACTCACTTCTTA
AAACTCAAAACTCAAATCCTTCTTCTTA
AATCCTTAAACTCAAATCCTTCTTCTTA
ACTCAAAAAACTCAAATCCTTCTTCTTA
ATACATCAAACTCAAATCCTTCTTCTTA
ATCCTATAAACTCAAATCCTTCTTCTTA
CAACAATAAACTCAAATCCTTCTTCTTA
CTTCTTAAAACTCAAATCCTTCTTCTTA
TACCATAAAACTCAAATCCTTCTTCTTA
TATCTACAAACTCAAATCCTTCTTCTTA
TCACTTTAAACTCAAATCCTTCTTCTTA
TTACCAAAAACTCAAATCCTTCTTCTTA
TTTCACTAAACTCAAATCCTTCTTCTTA
AAACTCAAATCCTTAATCCTTCTTCTTA
AATCCTTAATCCTTAATCCTTCTTCTTA
ACTCAAAAATCCTTAATCCTTCTTCTTA
ATACATCAATCCTTAATCCTTCTTCTTA
ATCCTATAATCCTTAATCCTTCTTCTTA
CAACAATAATCCTTAATCCTTCTTCTTA
CTTCTTAAATCCTTAATCCTTCTTCTTA
TACCATAAATCCTTAATCCTTCTTCTTA
TATCTACAATCCTTAATCCTTCTTCTTA
TCACTTTAATCCTTAATCCTTCTTCTTA
NA
NA
TTACCAAAATCCTTAATCCTTCTTCTTA
TTTCACTAATCCTTAATCCTTCTTCTTA
AAACTCAACTCAAAAATCCTTCTTCTTA
AATCCTTACTCAAAAATCCTTCTTCTTA
ACTCAAAACTCAAAAATCCTTCTTCTTA
ATACATCACTCAAAAATCCTTCTTCTTA
ATCCTATACTCAAAAATCCTTCTTCTTA
CAACAATACTCAAAAATCCTTCTTCTTA
CTTCTTAACTCAAAAATCCTTCTTCTTA
TACCATAACTCAAAAATCCTTCTTCTTA
TATCTACACTCAAAAATCCTTCTTCTTA
TCACTTTACTCAAAAATCCTTCTTCTTA
TTACCAAACTCAAAAATCCTTCTTCTTA
TTTCACTACTCAAAAATCCTTCTTCTTA
AAACTCAATACATCAATCCTTCTTCTTA
AATCCTTATACATCAATCCTTCTTCTTA
ACTCAAAATACATCAATCCTTCTTCTTA
NA
NA
ATACATCATACATCAATCCTTCTTCTTA
ATCCTATATACATCAATCCTTCTTCTTA
CAACAATATACATCAATCCTTCTTCTTA
CTTCTTAATACATCAATCCTTCTTCTTA
TACCATAATACATCAATCCTTCTTCTTA
TATCTACATACATCAATCCTTCTTCTTA
TCACTTTATACATCAATCCTTCTTCTTA
TTACCAAATACATCAATCCTTCTTCTTA
TTTCACTATACATCAATCCTTCTTCTTA
AAACTCAATCCTATAATCCTTCTTCTTA
AATCCTTATCCTATAATCCTTCTTCTTA
ACTCAAAATCCTATAATCCTTCTTCTTA
ATACATCATCCTATAATCCTTCTTCTTA
ATCCTATATCCTATAATCCTTCTTCTTA
CAACAATATCCTATAATCCTTCTTCTTA
CTTCTTAATCCTATAATCCTTCTTCTTA
TACCATAATCCTATAATCCTTCTTCTTA
TATCTACATCCTATAATCCTTCTTCTTA
TCACTTTATCCTATAATCCTTCTTCTTA
TTACCAAATCCTATAATCCTTCTTCTTA
TTTCACTATCCTATAATCCTTCTTCTTA
AAACTCACAACAATAATCCTTCTTCTTA
AATCCTTCAACAATAATCCTTCTTCTTA
NA
ACTCAAACAACAATAATCCTTCTTCTTA
ATACATCCAACAATAATCCTTCTTCTTA
ATCCTATCAACAATAATCCTTCTTCTTA
NA
NA
CAACAATCAACAATAATCCTTCTTCTTA
CTTCTTACAACAATAATCCTTCTTCTTA
TACCATACAACAATAATCCTTCTTCTTA
TATCTACCAACAATAATCCTTCTTCTTA
TCACTTTCAACAATAATCCTTCTTCTTA
TTACCAACAACAATAATCCTTCTTCTTA
TTTCACTCAACAATAATCCTTCTTCTTA
NA
AAACTCACTTCTTAAATCCTTCTTCTTA
AATCCTTCTTCTTAAATCCTTCTTCTTA
ACTCAAACTTCTTAAATCCTTCTTCTTA
ATACATCCTTCTTAAATCCTTCTTCTTA
ATCCTATCTTCTTAAATCCTTCTTCTTA
CAACAATCTTCTTAAATCCTTCTTCTTA
CTTCTTACTTCTTAAATCCTTCTTCTTA
TACCATACTTCTTAAATCCTTCTTCTTA
TATCTACCTTCTTAAATCCTTCTTCTTA
TCACTTTCTTCTTAAATCCTTCTTCTTA
TTACCAACTTCTTAAATCCTTCTTCTTA
TTTCACTCTTCTTAAATCCTTCTTCTTA
AAACTCATACCATAAATCCTTCTTCTTA
AATCCTTTACCATAAATCCTTCTTCTTA
ACTCAAATACCATAAATCCTTCTTCTTA
ATACATCTACCATAAATCCTTCTTCTTA
ATCCTATTACCATAAATCCTTCTTCTTA
CAACAATTACCATAAATCCTTCTTCTTA
CTTCTTATACCATAAATCCTTCTTCTTA
TACCATATACCATAAATCCTTCTTCTTA
TATCTACTACCATAAATCCTTCTTCTTA
TCACTTTTACCATAAATCCTTCTTCTTA
TTACCAATACCATAAATCCTTCTTCTTA
TTTCACTTACCATAAATCCTTCTTCTTA
AAACTCATATCTACAATCCTTCTTCTTA
AATCCTTTATCTACAATCCTTCTTCTTA
NA
ACTCAAATATCTACAATCCTTCTTCTTA
ATACATCTATCTACAATCCTTCTTCTTA
ATCCTATTATCTACAATCCTTCTTCTTA
CAACAATTATCTACAATCCTTCTTCTTA
CTTCTTATATCTACAATCCTTCTTCTTA
TACCATATATCTACAATCCTTCTTCTTA
TATCTACTATCTACAATCCTTCTTCTTA
TCACTTTTATCTACAATCCTTCTTCTTA
TTACCAATATCTACAATCCTTCTTCTTA
TTTCACTTATCTACAATCCTTCTTCTTA
AAACTCATCACTTTAATCCTTCTTCTTA
AATCCTTTCACTTTAATCCTTCTTCTTA
ACTCAAATCACTTTAATCCTTCTTCTTA
ATACATCTCACTTTAATCCTTCTTCTTA
ATCCTATTCACTTTAATCCTTCTTCTTA
CAACAATTCACTTTAATCCTTCTTCTTA
CTTCTTATCACTTTAATCCTTCTTCTTA
TACCATATCACTTTAATCCTTCTTCTTA
TATCTACTCACTTTAATCCTTCTTCTTA
TCACTTTTCACTTTAATCCTTCTTCTTA
TTACCAATCACTTTAATCCTTCTTCTTA
TTTCACTTCACTTTAATCCTTCTTCTTA
AAACTCATTACCAAAATCCTTCTTCTTA
AATCCTTTTACCAAAATCCTTCTTCTTA
ACTCAAATTACCAAAATCCTTCTTCTTA
ATACATCTTACCAAAATCCTTCTTCTTA
ATCCTATTTACCAAAATCCTTCTTCTTA
NA
CAACAATTTACCAAAATCCTTCTTCTTA
CTTCTTATTACCAAAATCCTTCTTCTTA
TACCATATTACCAAAATCCTTCTTCTTA
TATCTACTTACCAAAATCCTTCTTCTTA
TCACTTTTTACCAAAATCCTTCTTCTTA
TTACCAATTACCAAAATCCTTCTTCTTA
TTTCACTTTACCAAAATCCTTCTTCTTA
AAACTCATTTCACTAATCCTTCTTCTTA
AATCCTTTTTCACTAATCCTTCTTCTTA
ACTCAAATTTCACTAATCCTTCTTCTTA
ATACATCTTTCACTAATCCTTCTTCTTA
ATCCTATTTTCACTAATCCTTCTTCTTA
CAACAATTTTCACTAATCCTTCTTCTTA
CTTCTTATTTCACTAATCCTTCTTCTTA
TACCATATTTCACTAATCCTTCTTCTTA
TATCTACTTTCACTAATCCTTCTTCTTA
TCACTTTTTTCACTAATCCTTCTTCTTA
TTACCAATTTCACTAATCCTTCTTCTTA
TTTCACTTTTCACTAATCCTTCTTCTTA
NA
AAACTCAAAACTCAACTCAAACTTCTTA
AATCCTTAAACTCAACTCAAACTTCTTA
ACTCAAAAAACTCAACTCAAACTTCTTA
ATACATCAAACTCAACTCAAACTTCTTA
ATCCTATAAACTCAACTCAAACTTCTTA
CAACAATAAACTCAACTCAAACTTCTTA
CTTCTTAAAACTCAACTCAAACTTCTTA
TACCATAAAACTCAACTCAAACTTCTTA
TATCTACAAACTCAACTCAAACTTCTTA
TCACTTTAAACTCAACTCAAACTTCTTA
TTACCAAAAACTCAACTCAAACTTCTTA
TTTCACTAAACTCAACTCAAACTTCTTA
AAACTCAAATCCTTACTCAAACTTCTTA
AATCCTTAATCCTTACTCAAACTTCTTA
ACTCAAAAATCCTTACTCAAACTTCTTA
ATACATCAATCCTTACTCAAACTTCTTA
ATCCTATAATCCTTACTCAAACTTCTTA
CAACAATAATCCTTACTCAAACTTCTTA
CTTCTTAAATCCTTACTCAAACTTCTTA
TACCATAAATCCTTACTCAAACTTCTTA
TATCTACAATCCTTACTCAAACTTCTTA
TCACTTTAATCCTTACTCAAACTTCTTA
TTACCAAAATCCTTACTCAAACTTCTTA
NA
TTTCACTAATCCTTACTCAAACTTCTTA
AAACTCAACTCAAAACTCAAACTTCTTA
AATCCTTACTCAAAACTCAAACTTCTTA
NA
NA
ACTCAAAACTCAAAACTCAAACTTCTTA
ATACATCACTCAAAACTCAAACTTCTTA
ATCCTATACTCAAAACTCAAACTTCTTA
CAACAATACTCAAAACTCAAACTTCTTA
CTTCTTAACTCAAAACTCAAACTTCTTA
TACCATAACTCAAAACTCAAACTTCTTA
NA
TATCTACACTCAAAACTCAAACTTCTTA
TCACTTTACTCAAAACTCAAACTTCTTA
TTACCAAACTCAAAACTCAAACTTCTTA
TTTCACTACTCAAAACTCAAACTTCTTA
AAACTCAATACATCACTCAAACTTCTTA
AATCCTTATACATCACTCAAACTTCTTA
ACTCAAAATACATCACTCAAACTTCTTA
ATACATCATACATCACTCAAACTTCTTA
ATCCTATATACATCACTCAAACTTCTTA
CAACAATATACATCACTCAAACTTCTTA
CTTCTTAATACATCACTCAAACTTCTTA
TACCATAATACATCACTCAAACTTCTTA
TATCTACATACATCACTCAAACTTCTTA
TCACTTTATACATCACTCAAACTTCTTA
TTACCAAATACATCACTCAAACTTCTTA
TTTCACTATACATCACTCAAACTTCTTA
AAACTCAATCCTATACTCAAACTTCTTA
AATCCTTATCCTATACTCAAACTTCTTA
ACTCAAAATCCTATACTCAAACTTCTTA
ATACATCATCCTATACTCAAACTTCTTA
ATCCTATATCCTATACTCAAACTTCTTA
CAACAATATCCTATACTCAAACTTCTTA
CTTCTTAATCCTATACTCAAACTTCTTA
TACCATAATCCTATACTCAAACTTCTTA
TATCTACATCCTATACTCAAACTTCTTA
TCACTTTATCCTATACTCAAACTTCTTA
TTACCAAATCCTATACTCAAACTTCTTA
NA
TTTCACTATCCTATACTCAAACTTCTTA
AAACTCACAACAATACTCAAACTTCTTA
AATCCTTCAACAATACTCAAACTTCTTA
ACTCAAACAACAATACTCAAACTTCTTA
ATACATCCAACAATACTCAAACTTCTTA
ATCCTATCAACAATACTCAAACTTCTTA
CAACAATCAACAATACTCAAACTTCTTA
CTTCTTACAACAATACTCAAACTTCTTA
TACCATACAACAATACTCAAACTTCTTA
TATCTACCAACAATACTCAAACTTCTTA
TCACTTTCAACAATACTCAAACTTCTTA
TTACCAACAACAATACTCAAACTTCTTA
TTTCACTCAACAATACTCAAACTTCTTA
AAACTCACTTCTTAACTCAAACTTCTTA
AATCCTTCTTCTTAACTCAAACTTCTTA
ACTCAAACTTCTTAACTCAAACTTCTTA
ATACATCCTTCTTAACTCAAACTTCTTA
ATCCTATCTTCTTAACTCAAACTTCTTA
CAACAATCTTCTTAACTCAAACTTCTTA
CTTCTTACTTCTTAACTCAAACTTCTTA
TACCATACTTCTTAACTCAAACTTCTTA
TATCTACCTTCTTAACTCAAACTTCTTA
NA
TCACTTTCTTCTTAACTCAAACTTCTTA
TTACCAACTTCTTAACTCAAACTTCTTA
TTTCACTCTTCTTAACTCAAACTTCTTA
NA
AAACTCATACCATAACTCAAACTTCTTA
AATCCTTTACCATAACTCAAACTTCTTA
ACTCAAATACCATAACTCAAACTTCTTA
ATACATCTACCATAACTCAAACTTCTTA
ATCCTATTACCATAACTCAAACTTCTTA
CAACAATTACCATAACTCAAACTTCTTA
CTTCTTATACCATAACTCAAACTTCTTA
TACCATATACCATAACTCAAACTTCTTA
TATCTACTACCATAACTCAAACTTCTTA
TCACTTTTACCATAACTCAAACTTCTTA
TTACCAATACCATAACTCAAACTTCTTA
TTTCACTTACCATAACTCAAACTTCTTA
AAACTCATATCTACACTCAAACTTCTTA
AATCCTTTATCTACACTCAAACTTCTTA
ACTCAAATATCTACACTCAAACTTCTTA
ATACATCTATCTACACTCAAACTTCTTA
ATCCTATTATCTACACTCAAACTTCTTA
CAACAATTATCTACACTCAAACTTCTTA
CTTCTTATATCTACACTCAAACTTCTTA
TACCATATATCTACACTCAAACTTCTTA
NA
TATCTACTATCTACACTCAAACTTCTTA
NA
NA
TCACTTTTATCTACACTCAAACTTCTTA
TTACCAATATCTACACTCAAACTTCTTA
TTTCACTTATCTACACTCAAACTTCTTA
AAACTCATCACTTTACTCAAACTTCTTA
AATCCTTTCACTTTACTCAAACTTCTTA
ACTCAAATCACTTTACTCAAACTTCTTA
ATACATCTCACTTTACTCAAACTTCTTA
ATCCTATTCACTTTACTCAAACTTCTTA
CAACAATTCACTTTACTCAAACTTCTTA
CTTCTTATCACTTTACTCAAACTTCTTA
TACCATATCACTTTACTCAAACTTCTTA
TATCTACTCACTTTACTCAAACTTCTTA
TCACTTTTCACTTTACTCAAACTTCTTA
TTACCAATCACTTTACTCAAACTTCTTA
TTTCACTTCACTTTACTCAAACTTCTTA
AAACTCATTACCAAACTCAAACTTCTTA
AATCCTTTTACCAAACTCAAACTTCTTA
ACTCAAATTACCAAACTCAAACTTCTTA
ATACATCTTACCAAACTCAAACTTCTTA
ATCCTATTTACCAAACTCAAACTTCTTA
NA
CAACAATTTACCAAACTCAAACTTCTTA
CTTCTTATTACCAAACTCAAACTTCTTA
TACCATATTACCAAACTCAAACTTCTTA
NA
NA
TATCTACTTACCAAACTCAAACTTCTTA
TCACTTTTTACCAAACTCAAACTTCTTA
TTACCAATTACCAAACTCAAACTTCTTA
TTTCACTTTACCAAACTCAAACTTCTTA
AAACTCATTTCACTACTCAAACTTCTTA
NA
AATCCTTTTTCACTACTCAAACTTCTTA
ACTCAAATTTCACTACTCAAACTTCTTA
ATACATCTTTCACTACTCAAACTTCTTA
ATCCTATTTTCACTACTCAAACTTCTTA
CAACAATTTTCACTACTCAAACTTCTTA
CTTCTTATTTCACTACTCAAACTTCTTA
TACCATATTTCACTACTCAAACTTCTTA
NA
TATCTACTTTCACTACTCAAACTTCTTA
TCACTTTTTTCACTACTCAAACTTCTTA
TTACCAATTTCACTACTCAAACTTCTTA
TTTCACTTTTCACTACTCAAACTTCTTA
AAACTCAAAACTCAATACATCCTTCTTA
AATCCTTAAACTCAATACATCCTTCTTA
ACTCAAAAAACTCAATACATCCTTCTTA
ATACATCAAACTCAATACATCCTTCTTA
ATCCTATAAACTCAATACATCCTTCTTA
CAACAATAAACTCAATACATCCTTCTTA
CTTCTTAAAACTCAATACATCCTTCTTA
TACCATAAAACTCAATACATCCTTCTTA
TATCTACAAACTCAATACATCCTTCTTA
TCACTTTAAACTCAATACATCCTTCTTA
TTACCAAAAACTCAATACATCCTTCTTA
TTTCACTAAACTCAATACATCCTTCTTA
AAACTCAAATCCTTATACATCCTTCTTA
AATCCTTAATCCTTATACATCCTTCTTA
ACTCAAAAATCCTTATACATCCTTCTTA
ATACATCAATCCTTATACATCCTTCTTA
NA
NA
ATCCTATAATCCTTATACATCCTTCTTA
CAACAATAATCCTTATACATCCTTCTTA
CTTCTTAAATCCTTATACATCCTTCTTA
TACCATAAATCCTTATACATCCTTCTTA
TATCTACAATCCTTATACATCCTTCTTA
TCACTTTAATCCTTATACATCCTTCTTA
TTACCAAAATCCTTATACATCCTTCTTA
TTTCACTAATCCTTATACATCCTTCTTA
AAACTCAACTCAAAATACATCCTTCTTA
AATCCTTACTCAAAATACATCCTTCTTA
ACTCAAAACTCAAAATACATCCTTCTTA
ATACATCACTCAAAATACATCCTTCTTA
ATCCTATACTCAAAATACATCCTTCTTA
CAACAATACTCAAAATACATCCTTCTTA
CTTCTTAACTCAAAATACATCCTTCTTA
TACCATAACTCAAAATACATCCTTCTTA
TATCTACACTCAAAATACATCCTTCTTA
TCACTTTACTCAAAATACATCCTTCTTA
TTACCAAACTCAAAATACATCCTTCTTA
TTTCACTACTCAAAATACATCCTTCTTA
AAACTCAATACATCATACATCCTTCTTA
NA
AATCCTTATACATCATACATCCTTCTTA
ACTCAAAATACATCATACATCCTTCTTA
NA
ATACATCATACATCATACATCCTTCTTA
ATCCTATATACATCATACATCCTTCTTA
CAACAATATACATCATACATCCTTCTTA
CTTCTTAATACATCATACATCCTTCTTA
TACCATAATACATCATACATCCTTCTTA
TATCTACATACATCATACATCCTTCTTA
TCACTTTATACATCATACATCCTTCTTA
TTACCAAATACATCATACATCCTTCTTA
TTTCACTATACATCATACATCCTTCTTA
AAACTCAATCCTATATACATCCTTCTTA
AATCCTTATCCTATATACATCCTTCTTA
ACTCAAAATCCTATATACATCCTTCTTA
ATACATCATCCTATATACATCCTTCTTA
ATCCTATATCCTATATACATCCTTCTTA
CAACAATATCCTATATACATCCTTCTTA
CTTCTTAATCCTATATACATCCTTCTTA
TACCATAATCCTATATACATCCTTCTTA
TATCTACATCCTATATACATCCTTCTTA
TCACTTTATCCTATATACATCCTTCTTA
TTACCAAATCCTATATACATCCTTCTTA
TTTCACTATCCTATATACATCCTTCTTA
NA
AAACTCACAACAATATACATCCTTCTTA
AATCCTTCAACAATATACATCCTTCTTA
ACTCAAACAACAATATACATCCTTCTTA
ATACATCCAACAATATACATCCTTCTTA
ATCCTATCAACAATATACATCCTTCTTA
CAACAATCAACAATATACATCCTTCTTA
CTTCTTACAACAATATACATCCTTCTTA
TACCATACAACAATATACATCCTTCTTA
TATCTACCAACAATATACATCCTTCTTA
TCACTTTCAACAATATACATCCTTCTTA
TTACCAACAACAATATACATCCTTCTTA
TTTCACTCAACAATATACATCCTTCTTA
AAACTCACTTCTTAATACATCCTTCTTA
AATCCTTCTTCTTAATACATCCTTCTTA
ACTCAAACTTCTTAATACATCCTTCTTA
ATACATCCTTCTTAATACATCCTTCTTA
ATCCTATCTTCTTAATACATCCTTCTTA
CAACAATCTTCTTAATACATCCTTCTTA
CTTCTTACTTCTTAATACATCCTTCTTA
TACCATACTTCTTAATACATCCTTCTTA
TATCTACCTTCTTAATACATCCTTCTTA
TCACTTTCTTCTTAATACATCCTTCTTA
TTACCAACTTCTTAATACATCCTTCTTA
NA
TTTCACTCTTCTTAATACATCCTTCTTA
AAACTCATACCATAATACATCCTTCTTA
AATCCTTTACCATAATACATCCTTCTTA
NA
NA
ACTCAAATACCATAATACATCCTTCTTA
ATACATCTACCATAATACATCCTTCTTA
ATCCTATTACCATAATACATCCTTCTTA
CAACAATTACCATAATACATCCTTCTTA
NA
CTTCTTATACCATAATACATCCTTCTTA
TACCATATACCATAATACATCCTTCTTA
TATCTACTACCATAATACATCCTTCTTA
TCACTTTTACCATAATACATCCTTCTTA
TTACCAATACCATAATACATCCTTCTTA
TTTCACTTACCATAATACATCCTTCTTA
AAACTCATATCTACATACATCCTTCTTA
AATCCTTTATCTACATACATCCTTCTTA
ACTCAAATATCTACATACATCCTTCTTA
ATACATCTATCTACATACATCCTTCTTA
NA
ATCCTATTATCTACATACATCCTTCTTA
CAACAATTATCTACATACATCCTTCTTA
CTTCTTATATCTACATACATCCTTCTTA
TACCATATATCTACATACATCCTTCTTA
TATCTACTATCTACATACATCCTTCTTA
TCACTTTTATCTACATACATCCTTCTTA
TTACCAATATCTACATACATCCTTCTTA
TTTCACTTATCTACATACATCCTTCTTA
AAACTCATCACTTTATACATCCTTCTTA
AATCCTTTCACTTTATACATCCTTCTTA
ACTCAAATCACTTTATACATCCTTCTTA
ATACATCTCACTTTATACATCCTTCTTA
ATCCTATTCACTTTATACATCCTTCTTA
CAACAATTCACTTTATACATCCTTCTTA
CTTCTTATCACTTTATACATCCTTCTTA
TACCATATCACTTTATACATCCTTCTTA
TATCTACTCACTTTATACATCCTTCTTA
TCACTTTTCACTTTATACATCCTTCTTA
NA
TTACCAATCACTTTATACATCCTTCTTA
TTTCACTTCACTTTATACATCCTTCTTA
AAACTCATTACCAAATACATCCTTCTTA
AATCCTTTTACCAAATACATCCTTCTTA
ACTCAAATTACCAAATACATCCTTCTTA
ATACATCTTACCAAATACATCCTTCTTA
ATCCTATTTACCAAATACATCCTTCTTA
CAACAATTTACCAAATACATCCTTCTTA
CTTCTTATTACCAAATACATCCTTCTTA
TACCATATTACCAAATACATCCTTCTTA
TATCTACTTACCAAATACATCCTTCTTA
TCACTTTTTACCAAATACATCCTTCTTA
TTACCAATTACCAAATACATCCTTCTTA
TTTCACTTTACCAAATACATCCTTCTTA
AAACTCATTTCACTATACATCCTTCTTA
AATCCTTTTTCACTATACATCCTTCTTA
ACTCAAATTTCACTATACATCCTTCTTA
ATACATCTTTCACTATACATCCTTCTTA
ATCCTATTTTCACTATACATCCTTCTTA
CAACAATTTTCACTATACATCCTTCTTA
CTTCTTATTTCACTATACATCCTTCTTA
TACCATATTTCACTATACATCCTTCTTA
TATCTACTTTCACTATACATCCTTCTTA
TCACTTTTTTCACTATACATCCTTCTTA
NA
TTACCAATTTCACTATACATCCTTCTTA
TTTCACTTTTCACTATACATCCTTCTTA
AAACTCAAAACTCAATCCTATCTTCTTA
AATCCTTAAACTCAATCCTATCTTCTTA
ACTCAAAAAACTCAATCCTATCTTCTTA
ATACATCAAACTCAATCCTATCTTCTTA
ATCCTATAAACTCAATCCTATCTTCTTA
CAACAATAAACTCAATCCTATCTTCTTA
CTTCTTAAAACTCAATCCTATCTTCTTA
TACCATAAAACTCAATCCTATCTTCTTA
TATCTACAAACTCAATCCTATCTTCTTA
TCACTTTAAACTCAATCCTATCTTCTTA
TTACCAAAAACTCAATCCTATCTTCTTA
TTTCACTAAACTCAATCCTATCTTCTTA
AAACTCAAATCCTTATCCTATCTTCTTA
AATCCTTAATCCTTATCCTATCTTCTTA
ACTCAAAAATCCTTATCCTATCTTCTTA
ATACATCAATCCTTATCCTATCTTCTTA
ATCCTATAATCCTTATCCTATCTTCTTA
NA
CAACAATAATCCTTATCCTATCTTCTTA
CTTCTTAAATCCTTATCCTATCTTCTTA
NA
TACCATAAATCCTTATCCTATCTTCTTA
TATCTACAATCCTTATCCTATCTTCTTA
TCACTTTAATCCTTATCCTATCTTCTTA
TTACCAAAATCCTTATCCTATCTTCTTA
TTTCACTAATCCTTATCCTATCTTCTTA
AAACTCAACTCAAAATCCTATCTTCTTA
AATCCTTACTCAAAATCCTATCTTCTTA
ACTCAAAACTCAAAATCCTATCTTCTTA
ATACATCACTCAAAATCCTATCTTCTTA
ATCCTATACTCAAAATCCTATCTTCTTA
CAACAATACTCAAAATCCTATCTTCTTA
CTTCTTAACTCAAAATCCTATCTTCTTA
TACCATAACTCAAAATCCTATCTTCTTA
TATCTACACTCAAAATCCTATCTTCTTA
TCACTTTACTCAAAATCCTATCTTCTTA
TTACCAAACTCAAAATCCTATCTTCTTA
TTTCACTACTCAAAATCCTATCTTCTTA
AAACTCAATACATCATCCTATCTTCTTA
AATCCTTATACATCATCCTATCTTCTTA
ACTCAAAATACATCATCCTATCTTCTTA
ATACATCATACATCATCCTATCTTCTTA
ATCCTATATACATCATCCTATCTTCTTA
CAACAATATACATCATCCTATCTTCTTA
CTTCTTAATACATCATCCTATCTTCTTA
TACCATAATACATCATCCTATCTTCTTA
TATCTACATACATCATCCTATCTTCTTA
TCACTTTATACATCATCCTATCTTCTTA
NA
NA
TTACCAAATACATCATCCTATCTTCTTA
TTTCACTATACATCATCCTATCTTCTTA
AAACTCAATCCTATATCCTATCTTCTTA
NA
AATCCTTATCCTATATCCTATCTTCTTA
ACTCAAAATCCTATATCCTATCTTCTTA
ATACATCATCCTATATCCTATCTTCTTA
NA
ATCCTATATCCTATATCCTATCTTCTTA
CAACAATATCCTATATCCTATCTTCTTA
CTTCTTAATCCTATATCCTATCTTCTTA
TACCATAATCCTATATCCTATCTTCTTA
TATCTACATCCTATATCCTATCTTCTTA
TCACTTTATCCTATATCCTATCTTCTTA
TTACCAAATCCTATATCCTATCTTCTTA
TTTCACTATCCTATATCCTATCTTCTTA
AAACTCACAACAATATCCTATCTTCTTA
AATCCTTCAACAATATCCTATCTTCTTA
ACTCAAACAACAATATCCTATCTTCTTA
ATACATCCAACAATATCCTATCTTCTTA
ATCCTATCAACAATATCCTATCTTCTTA
CAACAATCAACAATATCCTATCTTCTTA
CTTCTTACAACAATATCCTATCTTCTTA
TACCATACAACAATATCCTATCTTCTTA
TATCTACCAACAATATCCTATCTTCTTA
TCACTTTCAACAATATCCTATCTTCTTA
TTACCAACAACAATATCCTATCTTCTTA
TTTCACTCAACAATATCCTATCTTCTTA
AAACTCACTTCTTAATCCTATCTTCTTA
AATCCTTCTTCTTAATCCTATCTTCTTA
ACTCAAACTTCTTAATCCTATCTTCTTA
ATACATCCTTCTTAATCCTATCTTCTTA
ATCCTATCTTCTTAATCCTATCTTCTTA
CAACAATCTTCTTAATCCTATCTTCTTA
CTTCTTACTTCTTAATCCTATCTTCTTA
TACCATACTTCTTAATCCTATCTTCTTA
TATCTACCTTCTTAATCCTATCTTCTTA
TCACTTTCTTCTTAATCCTATCTTCTTA
TTACCAACTTCTTAATCCTATCTTCTTA
TTTCACTCTTCTTAATCCTATCTTCTTA
AAACTCATACCATAATCCTATCTTCTTA
AATCCTTTACCATAATCCTATCTTCTTA
ACTCAAATACCATAATCCTATCTTCTTA
ATACATCTACCATAATCCTATCTTCTTA
ATCCTATTACCATAATCCTATCTTCTTA
CAACAATTACCATAATCCTATCTTCTTA
CTTCTTATACCATAATCCTATCTTCTTA
TACCATATACCATAATCCTATCTTCTTA
TATCTACTACCATAATCCTATCTTCTTA
TCACTTTTACCATAATCCTATCTTCTTA
TTACCAATACCATAATCCTATCTTCTTA
TTTCACTTACCATAATCCTATCTTCTTA
AAACTCATATCTACATCCTATCTTCTTA
AATCCTTTATCTACATCCTATCTTCTTA
ACTCAAATATCTACATCCTATCTTCTTA
ATACATCTATCTACATCCTATCTTCTTA
ATCCTATTATCTACATCCTATCTTCTTA
CAACAATTATCTACATCCTATCTTCTTA
NA
CTTCTTATATCTACATCCTATCTTCTTA
TACCATATATCTACATCCTATCTTCTTA
TATCTACTATCTACATCCTATCTTCTTA
TCACTTTTATCTACATCCTATCTTCTTA
TTACCAATATCTACATCCTATCTTCTTA
TTTCACTTATCTACATCCTATCTTCTTA
AAACTCATCACTTTATCCTATCTTCTTA
AATCCTTTCACTTTATCCTATCTTCTTA
ACTCAAATCACTTTATCCTATCTTCTTA
ATACATCTCACTTTATCCTATCTTCTTA
ATCCTATTCACTTTATCCTATCTTCTTA
CAACAATTCACTTTATCCTATCTTCTTA
CTTCTTATCACTTTATCCTATCTTCTTA
TACCATATCACTTTATCCTATCTTCTTA
TATCTACTCACTTTATCCTATCTTCTTA
TCACTTTTCACTTTATCCTATCTTCTTA
TTACCAATCACTTTATCCTATCTTCTTA
TTTCACTTCACTTTATCCTATCTTCTTA
AAACTCATTACCAAATCCTATCTTCTTA
AATCCTTTTACCAAATCCTATCTTCTTA
ACTCAAATTACCAAATCCTATCTTCTTA
ATACATCTTACCAAATCCTATCTTCTTA
ATCCTATTTACCAAATCCTATCTTCTTA
NA
CAACAATTTACCAAATCCTATCTTCTTA
CTTCTTATTACCAAATCCTATCTTCTTA
TACCATATTACCAAATCCTATCTTCTTA
TATCTACTTACCAAATCCTATCTTCTTA
TCACTTTTTACCAAATCCTATCTTCTTA
TTACCAATTACCAAATCCTATCTTCTTA
TTTCACTTTACCAAATCCTATCTTCTTA
AAACTCATTTCACTATCCTATCTTCTTA
AATCCTTTTTCACTATCCTATCTTCTTA
ACTCAAATTTCACTATCCTATCTTCTTA
ATACATCTTTCACTATCCTATCTTCTTA
ATCCTATTTTCACTATCCTATCTTCTTA
CAACAATTTTCACTATCCTATCTTCTTA
CTTCTTATTTCACTATCCTATCTTCTTA
TACCATATTTCACTATCCTATCTTCTTA
TATCTACTTTCACTATCCTATCTTCTTA
TCACTTTTTTCACTATCCTATCTTCTTA
TTACCAATTTCACTATCCTATCTTCTTA
TTTCACTTTTCACTATCCTATCTTCTTA
NA
AAACTCAAAACTCACAACAATCTTCTTA
AATCCTTAAACTCACAACAATCTTCTTA
ACTCAAAAAACTCACAACAATCTTCTTA
ATACATCAAACTCACAACAATCTTCTTA
ATCCTATAAACTCACAACAATCTTCTTA
CAACAATAAACTCACAACAATCTTCTTA
CTTCTTAAAACTCACAACAATCTTCTTA
NA
NA
TACCATAAAACTCACAACAATCTTCTTA
TATCTACAAACTCACAACAATCTTCTTA
NA
TCACTTTAAACTCACAACAATCTTCTTA
TTACCAAAAACTCACAACAATCTTCTTA
TTTCACTAAACTCACAACAATCTTCTTA
AAACTCAAATCCTTCAACAATCTTCTTA
AATCCTTAATCCTTCAACAATCTTCTTA
ACTCAAAAATCCTTCAACAATCTTCTTA
ATACATCAATCCTTCAACAATCTTCTTA
ATCCTATAATCCTTCAACAATCTTCTTA
CAACAATAATCCTTCAACAATCTTCTTA
CTTCTTAAATCCTTCAACAATCTTCTTA
TACCATAAATCCTTCAACAATCTTCTTA
TATCTACAATCCTTCAACAATCTTCTTA
TCACTTTAATCCTTCAACAATCTTCTTA
TTACCAAAATCCTTCAACAATCTTCTTA
TTTCACTAATCCTTCAACAATCTTCTTA
AAACTCAACTCAAACAACAATCTTCTTA
AATCCTTACTCAAACAACAATCTTCTTA
ACTCAAAACTCAAACAACAATCTTCTTA
ATACATCACTCAAACAACAATCTTCTTA
ATCCTATACTCAAACAACAATCTTCTTA
CAACAATACTCAAACAACAATCTTCTTA
CTTCTTAACTCAAACAACAATCTTCTTA
TACCATAACTCAAACAACAATCTTCTTA
TATCTACACTCAAACAACAATCTTCTTA
TCACTTTACTCAAACAACAATCTTCTTA
TTACCAAACTCAAACAACAATCTTCTTA
TTTCACTACTCAAACAACAATCTTCTTA
NA
AAACTCAATACATCCAACAATCTTCTTA
AATCCTTATACATCCAACAATCTTCTTA
ACTCAAAATACATCCAACAATCTTCTTA
ATACATCATACATCCAACAATCTTCTTA
ATCCTATATACATCCAACAATCTTCTTA
CAACAATATACATCCAACAATCTTCTTA
CTTCTTAATACATCCAACAATCTTCTTA
TACCATAATACATCCAACAATCTTCTTA
TATCTACATACATCCAACAATCTTCTTA
TCACTTTATACATCCAACAATCTTCTTA
TTACCAAATACATCCAACAATCTTCTTA
TTTCACTATACATCCAACAATCTTCTTA
AAACTCAATCCTATCAACAATCTTCTTA
AATCCTTATCCTATCAACAATCTTCTTA
ACTCAAAATCCTATCAACAATCTTCTTA
ATACATCATCCTATCAACAATCTTCTTA
ATCCTATATCCTATCAACAATCTTCTTA
CAACAATATCCTATCAACAATCTTCTTA
CTTCTTAATCCTATCAACAATCTTCTTA
TACCATAATCCTATCAACAATCTTCTTA
TATCTACATCCTATCAACAATCTTCTTA
TCACTTTATCCTATCAACAATCTTCTTA
TTACCAAATCCTATCAACAATCTTCTTA
TTTCACTATCCTATCAACAATCTTCTTA
AAACTCACAACAATCAACAATCTTCTTA
AATCCTTCAACAATCAACAATCTTCTTA
NA
ACTCAAACAACAATCAACAATCTTCTTA
ATACATCCAACAATCAACAATCTTCTTA
ATCCTATCAACAATCAACAATCTTCTTA
CAACAATCAACAATCAACAATCTTCTTA
CTTCTTACAACAATCAACAATCTTCTTA
TACCATACAACAATCAACAATCTTCTTA
TATCTACCAACAATCAACAATCTTCTTA
TCACTTTCAACAATCAACAATCTTCTTA
TTACCAACAACAATCAACAATCTTCTTA
TTTCACTCAACAATCAACAATCTTCTTA
AAACTCACTTCTTACAACAATCTTCTTA
AATCCTTCTTCTTACAACAATCTTCTTA
ACTCAAACTTCTTACAACAATCTTCTTA
ATACATCCTTCTTACAACAATCTTCTTA
ATCCTATCTTCTTACAACAATCTTCTTA
CAACAATCTTCTTACAACAATCTTCTTA
CTTCTTACTTCTTACAACAATCTTCTTA
TACCATACTTCTTACAACAATCTTCTTA
TATCTACCTTCTTACAACAATCTTCTTA
TCACTTTCTTCTTACAACAATCTTCTTA
TTACCAACTTCTTACAACAATCTTCTTA
TTTCACTCTTCTTACAACAATCTTCTTA
AAACTCATACCATACAACAATCTTCTTA
AATCCTTTACCATACAACAATCTTCTTA
NA
ACTCAAATACCATACAACAATCTTCTTA
ATACATCTACCATACAACAATCTTCTTA
ATCCTATTACCATACAACAATCTTCTTA
CAACAATTACCATACAACAATCTTCTTA
CTTCTTATACCATACAACAATCTTCTTA
TACCATATACCATACAACAATCTTCTTA
TATCTACTACCATACAACAATCTTCTTA
TCACTTTTACCATACAACAATCTTCTTA
TTACCAATACCATACAACAATCTTCTTA
TTTCACTTACCATACAACAATCTTCTTA
AAACTCATATCTACCAACAATCTTCTTA
AATCCTTTATCTACCAACAATCTTCTTA
ACTCAAATATCTACCAACAATCTTCTTA
ATACATCTATCTACCAACAATCTTCTTA
ATCCTATTATCTACCAACAATCTTCTTA
CAACAATTATCTACCAACAATCTTCTTA
CTTCTTATATCTACCAACAATCTTCTTA
TACCATATATCTACCAACAATCTTCTTA
TATCTACTATCTACCAACAATCTTCTTA
TCACTTTTATCTACCAACAATCTTCTTA
TTACCAATATCTACCAACAATCTTCTTA
TTTCACTTATCTACCAACAATCTTCTTA
AAACTCATCACTTTCAACAATCTTCTTA
AATCCTTTCACTTTCAACAATCTTCTTA
ACTCAAATCACTTTCAACAATCTTCTTA
ATACATCTCACTTTCAACAATCTTCTTA
ATCCTATTCACTTTCAACAATCTTCTTA
NA
NA
CAACAATTCACTTTCAACAATCTTCTTA
NA
CTTCTTATCACTTTCAACAATCTTCTTA
TACCATATCACTTTCAACAATCTTCTTA
TATCTACTCACTTTCAACAATCTTCTTA
TCACTTTTCACTTTCAACAATCTTCTTA
TTACCAATCACTTTCAACAATCTTCTTA
TTTCACTTCACTTTCAACAATCTTCTTA
AAACTCATTACCAACAACAATCTTCTTA
AATCCTTTTACCAACAACAATCTTCTTA
ACTCAAATTACCAACAACAATCTTCTTA
ATACATCTTACCAACAACAATCTTCTTA
ATCCTATTTACCAACAACAATCTTCTTA
CAACAATTTACCAACAACAATCTTCTTA
CTTCTTATTACCAACAACAATCTTCTTA
TACCATATTACCAACAACAATCTTCTTA
TATCTACTTACCAACAACAATCTTCTTA
TCACTTTTTACCAACAACAATCTTCTTA
TTACCAATTACCAACAACAATCTTCTTA
TTTCACTTTACCAACAACAATCTTCTTA
AAACTCATTTCACTCAACAATCTTCTTA
AATCCTTTTTCACTCAACAATCTTCTTA
ACTCAAATTTCACTCAACAATCTTCTTA
ATACATCTTTCACTCAACAATCTTCTTA
ATCCTATTTTCACTCAACAATCTTCTTA
NA
CAACAATTTTCACTCAACAATCTTCTTA
CTTCTTATTTCACTCAACAATCTTCTTA
TACCATATTTCACTCAACAATCTTCTTA
TATCTACTTTCACTCAACAATCTTCTTA
TCACTTTTTTCACTCAACAATCTTCTTA
TTACCAATTTCACTCAACAATCTTCTTA
TTTCACTTTTCACTCAACAATCTTCTTA
AAACTCAAAACTCACTTCTTACTTCTTA
AATCCTTAAACTCACTTCTTACTTCTTA
ACTCAAAAAACTCACTTCTTACTTCTTA
ATACATCAAACTCACTTCTTACTTCTTA
ATCCTATAAACTCACTTCTTACTTCTTA
CAACAATAAACTCACTTCTTACTTCTTA
CTTCTTAAAACTCACTTCTTACTTCTTA
TACCATAAAACTCACTTCTTACTTCTTA
TATCTACAAACTCACTTCTTACTTCTTA
TCACTTTAAACTCACTTCTTACTTCTTA
TTACCAAAAACTCACTTCTTACTTCTTA
TTTCACTAAACTCACTTCTTACTTCTTA
AAACTCAAATCCTTCTTCTTACTTCTTA
AATCCTTAATCCTTCTTCTTACTTCTTA
ACTCAAAAATCCTTCTTCTTACTTCTTA
ATACATCAATCCTTCTTCTTACTTCTTA
ATCCTATAATCCTTCTTCTTACTTCTTA
CAACAATAATCCTTCTTCTTACTTCTTA
CTTCTTAAATCCTTCTTCTTACTTCTTA
TACCATAAATCCTTCTTCTTACTTCTTA
TATCTACAATCCTTCTTCTTACTTCTTA
TCACTTTAATCCTTCTTCTTACTTCTTA
TTACCAAAATCCTTCTTCTTACTTCTTA
NA
TTTCACTAATCCTTCTTCTTACTTCTTA
AAACTCAACTCAAACTTCTTACTTCTTA
AATCCTTACTCAAACTTCTTACTTCTTA
ACTCAAAACTCAAACTTCTTACTTCTTA
ATACATCACTCAAACTTCTTACTTCTTA
ATCCTATACTCAAACTTCTTACTTCTTA
CAACAATACTCAAACTTCTTACTTCTTA
CTTCTTAACTCAAACTTCTTACTTCTTA
TACCATAACTCAAACTTCTTACTTCTTA
TATCTACACTCAAACTTCTTACTTCTTA
TCACTTTACTCAAACTTCTTACTTCTTA
TTACCAAACTCAAACTTCTTACTTCTTA
TTTCACTACTCAAACTTCTTACTTCTTA
AAACTCAATACATCCTTCTTACTTCTTA
AATCCTTATACATCCTTCTTACTTCTTA
ACTCAAAATACATCCTTCTTACTTCTTA
ATACATCATACATCCTTCTTACTTCTTA
NA
ATCCTATATACATCCTTCTTACTTCTTA
CAACAATATACATCCTTCTTACTTCTTA
CTTCTTAATACATCCTTCTTACTTCTTA
TACCATAATACATCCTTCTTACTTCTTA
TATCTACATACATCCTTCTTACTTCTTA
TCACTTTATACATCCTTCTTACTTCTTA
TTACCAAATACATCCTTCTTACTTCTTA
TTTCACTATACATCCTTCTTACTTCTTA
AAACTCAATCCTATCTTCTTACTTCTTA
AATCCTTATCCTATCTTCTTACTTCTTA
ACTCAAAATCCTATCTTCTTACTTCTTA
ATACATCATCCTATCTTCTTACTTCTTA
ATCCTATATCCTATCTTCTTACTTCTTA
CAACAATATCCTATCTTCTTACTTCTTA
CTTCTTAATCCTATCTTCTTACTTCTTA
TACCATAATCCTATCTTCTTACTTCTTA
TATCTACATCCTATCTTCTTACTTCTTA
TCACTTTATCCTATCTTCTTACTTCTTA
TTACCAAATCCTATCTTCTTACTTCTTA
TTTCACTATCCTATCTTCTTACTTCTTA
AAACTCACAACAATCTTCTTACTTCTTA
NA
AATCCTTCAACAATCTTCTTACTTCTTA
ACTCAAACAACAATCTTCTTACTTCTTA
ATACATCCAACAATCTTCTTACTTCTTA
ATCCTATCAACAATCTTCTTACTTCTTA
CAACAATCAACAATCTTCTTACTTCTTA
CTTCTTACAACAATCTTCTTACTTCTTA
TACCATACAACAATCTTCTTACTTCTTA
TATCTACCAACAATCTTCTTACTTCTTA
TCACTTTCAACAATCTTCTTACTTCTTA
TTACCAACAACAATCTTCTTACTTCTTA
TTTCACTCAACAATCTTCTTACTTCTTA
AAACTCACTTCTTACTTCTTACTTCTTA
AATCCTTCTTCTTACTTCTTACTTCTTA
NA
NA
NA
ACTCAAACTTCTTACTTCTTACTTCTTA
ATACATCCTTCTTACTTCTTACTTCTTA
ATCCTATCTTCTTACTTCTTACTTCTTA
CAACAATCTTCTTACTTCTTACTTCTTA
CTTCTTACTTCTTACTTCTTACTTCTTA
TACCATACTTCTTACTTCTTACTTCTTA
TATCTACCTTCTTACTTCTTACTTCTTA
TCACTTTCTTCTTACTTCTTACTTCTTA
TTACCAACTTCTTACTTCTTACTTCTTA
TTTCACTCTTCTTACTTCTTACTTCTTA
AAACTCATACCATACTTCTTACTTCTTA
AATCCTTTACCATACTTCTTACTTCTTA
ACTCAAATACCATACTTCTTACTTCTTA
ATACATCTACCATACTTCTTACTTCTTA
ATCCTATTACCATACTTCTTACTTCTTA
CAACAATTACCATACTTCTTACTTCTTA
CTTCTTATACCATACTTCTTACTTCTTA
TACCATATACCATACTTCTTACTTCTTA
TATCTACTACCATACTTCTTACTTCTTA
TCACTTTTACCATACTTCTTACTTCTTA
TTACCAATACCATACTTCTTACTTCTTA
TTTCACTTACCATACTTCTTACTTCTTA
NA
NA
AAACTCATATCTACCTTCTTACTTCTTA
AATCCTTTATCTACCTTCTTACTTCTTA
ACTCAAATATCTACCTTCTTACTTCTTA
ATACATCTATCTACCTTCTTACTTCTTA
ATCCTATTATCTACCTTCTTACTTCTTA
CAACAATTATCTACCTTCTTACTTCTTA
NA
CTTCTTATATCTACCTTCTTACTTCTTA
TACCATATATCTACCTTCTTACTTCTTA
TATCTACTATCTACCTTCTTACTTCTTA
TCACTTTTATCTACCTTCTTACTTCTTA
TTACCAATATCTACCTTCTTACTTCTTA
TTTCACTTATCTACCTTCTTACTTCTTA
AAACTCATCACTTTCTTCTTACTTCTTA
AATCCTTTCACTTTCTTCTTACTTCTTA
ACTCAAATCACTTTCTTCTTACTTCTTA
ATACATCTCACTTTCTTCTTACTTCTTA
ATCCTATTCACTTTCTTCTTACTTCTTA
CAACAATTCACTTTCTTCTTACTTCTTA
CTTCTTATCACTTTCTTCTTACTTCTTA
TACCATATCACTTTCTTCTTACTTCTTA
TATCTACTCACTTTCTTCTTACTTCTTA
TCACTTTTCACTTTCTTCTTACTTCTTA
TTACCAATCACTTTCTTCTTACTTCTTA
TTTCACTTCACTTTCTTCTTACTTCTTA
AAACTCATTACCAACTTCTTACTTCTTA
AATCCTTTTACCAACTTCTTACTTCTTA
ACTCAAATTACCAACTTCTTACTTCTTA
ATACATCTTACCAACTTCTTACTTCTTA
ATCCTATTTACCAACTTCTTACTTCTTA
NA
CAACAATTTACCAACTTCTTACTTCTTA
CTTCTTATTACCAACTTCTTACTTCTTA
TACCATATTACCAACTTCTTACTTCTTA
TATCTACTTACCAACTTCTTACTTCTTA
TCACTTTTTACCAACTTCTTACTTCTTA
TTACCAATTACCAACTTCTTACTTCTTA
TTTCACTTTACCAACTTCTTACTTCTTA
AAACTCATTTCACTCTTCTTACTTCTTA
AATCCTTTTTCACTCTTCTTACTTCTTA
ACTCAAATTTCACTCTTCTTACTTCTTA
ATACATCTTTCACTCTTCTTACTTCTTA
ATCCTATTTTCACTCTTCTTACTTCTTA
CAACAATTTTCACTCTTCTTACTTCTTA
CTTCTTATTTCACTCTTCTTACTTCTTA
TACCATATTTCACTCTTCTTACTTCTTA
TATCTACTTTCACTCTTCTTACTTCTTA
TCACTTTTTTCACTCTTCTTACTTCTTA
TTACCAATTTCACTCTTCTTACTTCTTA
TTTCACTTTTCACTCTTCTTACTTCTTA
AAACTCAAAACTCATACCATACTTCTTA
AATCCTTAAACTCATACCATACTTCTTA
ACTCAAAAAACTCATACCATACTTCTTA
ATACATCAAACTCATACCATACTTCTTA
ATCCTATAAACTCATACCATACTTCTTA
CAACAATAAACTCATACCATACTTCTTA
CTTCTTAAAACTCATACCATACTTCTTA
TACCATAAAACTCATACCATACTTCTTA
TATCTACAAACTCATACCATACTTCTTA
TCACTTTAAACTCATACCATACTTCTTA
TTACCAAAAACTCATACCATACTTCTTA
TTTCACTAAACTCATACCATACTTCTTA
AAACTCAAATCCTTTACCATACTTCTTA
AATCCTTAATCCTTTACCATACTTCTTA
ACTCAAAAATCCTTTACCATACTTCTTA
ATACATCAATCCTTTACCATACTTCTTA
ATCCTATAATCCTTTACCATACTTCTTA
CAACAATAATCCTTTACCATACTTCTTA
CTTCTTAAATCCTTTACCATACTTCTTA
TACCATAAATCCTTTACCATACTTCTTA
TATCTACAATCCTTTACCATACTTCTTA
TCACTTTAATCCTTTACCATACTTCTTA
TTACCAAAATCCTTTACCATACTTCTTA
TTTCACTAATCCTTTACCATACTTCTTA
AAACTCAACTCAAATACCATACTTCTTA
AATCCTTACTCAAATACCATACTTCTTA
ACTCAAAACTCAAATACCATACTTCTTA
ATACATCACTCAAATACCATACTTCTTA
ATCCTATACTCAAATACCATACTTCTTA
CAACAATACTCAAATACCATACTTCTTA
CTTCTTAACTCAAATACCATACTTCTTA
TACCATAACTCAAATACCATACTTCTTA
TATCTACACTCAAATACCATACTTCTTA
TCACTTTACTCAAATACCATACTTCTTA
TTACCAAACTCAAATACCATACTTCTTA
NA
NA
TTTCACTACTCAAATACCATACTTCTTA
AAACTCAATACATCTACCATACTTCTTA
AATCCTTATACATCTACCATACTTCTTA
ACTCAAAATACATCTACCATACTTCTTA
ATACATCATACATCTACCATACTTCTTA
ATCCTATATACATCTACCATACTTCTTA
CAACAATATACATCTACCATACTTCTTA
CTTCTTAATACATCTACCATACTTCTTA
TACCATAATACATCTACCATACTTCTTA
TATCTACATACATCTACCATACTTCTTA
TCACTTTATACATCTACCATACTTCTTA
TTACCAAATACATCTACCATACTTCTTA
TTTCACTATACATCTACCATACTTCTTA
AAACTCAATCCTATTACCATACTTCTTA
AATCCTTATCCTATTACCATACTTCTTA
ACTCAAAATCCTATTACCATACTTCTTA
ATACATCATCCTATTACCATACTTCTTA
ATCCTATATCCTATTACCATACTTCTTA
CAACAATATCCTATTACCATACTTCTTA
CTTCTTAATCCTATTACCATACTTCTTA
TACCATAATCCTATTACCATACTTCTTA
TATCTACATCCTATTACCATACTTCTTA
TCACTTTATCCTATTACCATACTTCTTA
TTACCAAATCCTATTACCATACTTCTTA
TTTCACTATCCTATTACCATACTTCTTA
AAACTCACAACAATTACCATACTTCTTA
AATCCTTCAACAATTACCATACTTCTTA
ACTCAAACAACAATTACCATACTTCTTA
ATACATCCAACAATTACCATACTTCTTA
ATCCTATCAACAATTACCATACTTCTTA
CAACAATCAACAATTACCATACTTCTTA
CTTCTTACAACAATTACCATACTTCTTA
TACCATACAACAATTACCATACTTCTTA
TATCTACCAACAATTACCATACTTCTTA
TCACTTTCAACAATTACCATACTTCTTA
TTACCAACAACAATTACCATACTTCTTA
TTTCACTCAACAATTACCATACTTCTTA
AAACTCACTTCTTATACCATACTTCTTA
AATCCTTCTTCTTATACCATACTTCTTA
ACTCAAACTTCTTATACCATACTTCTTA
ATACATCCTTCTTATACCATACTTCTTA
ATCCTATCTTCTTATACCATACTTCTTA
CAACAATCTTCTTATACCATACTTCTTA
CTTCTTACTTCTTATACCATACTTCTTA
TACCATACTTCTTATACCATACTTCTTA
TATCTACCTTCTTATACCATACTTCTTA
TCACTTTCTTCTTATACCATACTTCTTA
NA
TTACCAACTTCTTATACCATACTTCTTA
TTTCACTCTTCTTATACCATACTTCTTA
AAACTCATACCATATACCATACTTCTTA
AATCCTTTACCATATACCATACTTCTTA
ACTCAAATACCATATACCATACTTCTTA
ATACATCTACCATATACCATACTTCTTA
NA
ATCCTATTACCATATACCATACTTCTTA
CAACAATTACCATATACCATACTTCTTA
CTTCTTATACCATATACCATACTTCTTA
TACCATATACCATATACCATACTTCTTA
TATCTACTACCATATACCATACTTCTTA
TCACTTTTACCATATACCATACTTCTTA
TTACCAATACCATATACCATACTTCTTA
TTTCACTTACCATATACCATACTTCTTA
AAACTCATATCTACTACCATACTTCTTA
AATCCTTTATCTACTACCATACTTCTTA
ACTCAAATATCTACTACCATACTTCTTA
ATACATCTATCTACTACCATACTTCTTA
ATCCTATTATCTACTACCATACTTCTTA
CAACAATTATCTACTACCATACTTCTTA
CTTCTTATATCTACTACCATACTTCTTA
TACCATATATCTACTACCATACTTCTTA
TATCTACTATCTACTACCATACTTCTTA
TCACTTTTATCTACTACCATACTTCTTA
TTACCAATATCTACTACCATACTTCTTA
TTTCACTTATCTACTACCATACTTCTTA
AAACTCATCACTTTTACCATACTTCTTA
AATCCTTTCACTTTTACCATACTTCTTA
ACTCAAATCACTTTTACCATACTTCTTA
ATACATCTCACTTTTACCATACTTCTTA
ATCCTATTCACTTTTACCATACTTCTTA
CAACAATTCACTTTTACCATACTTCTTA
CTTCTTATCACTTTTACCATACTTCTTA
TACCATATCACTTTTACCATACTTCTTA
TATCTACTCACTTTTACCATACTTCTTA
TCACTTTTCACTTTTACCATACTTCTTA
TTACCAATCACTTTTACCATACTTCTTA
TTTCACTTCACTTTTACCATACTTCTTA
AAACTCATTACCAATACCATACTTCTTA
AATCCTTTTACCAATACCATACTTCTTA
ACTCAAATTACCAATACCATACTTCTTA
ATACATCTTACCAATACCATACTTCTTA
ATCCTATTTACCAATACCATACTTCTTA
CAACAATTTACCAATACCATACTTCTTA
CTTCTTATTACCAATACCATACTTCTTA
TACCATATTACCAATACCATACTTCTTA
TATCTACTTACCAATACCATACTTCTTA
TCACTTTTTACCAATACCATACTTCTTA
TTACCAATTACCAATACCATACTTCTTA
TTTCACTTTACCAATACCATACTTCTTA
AAACTCATTTCACTTACCATACTTCTTA
AATCCTTTTTCACTTACCATACTTCTTA
ACTCAAATTTCACTTACCATACTTCTTA
ATACATCTTTCACTTACCATACTTCTTA
ATCCTATTTTCACTTACCATACTTCTTA
CAACAATTTTCACTTACCATACTTCTTA
CTTCTTATTTCACTTACCATACTTCTTA
TACCATATTTCACTTACCATACTTCTTA
NA
TATCTACTTTCACTTACCATACTTCTTA
NA
NA
NA
TCACTTTTTTCACTTACCATACTTCTTA
TTACCAATTTCACTTACCATACTTCTTA
TTTCACTTTTCACTTACCATACTTCTTA
AAACTCAAAACTCATATCTACCTTCTTA
AATCCTTAAACTCATATCTACCTTCTTA
ACTCAAAAAACTCATATCTACCTTCTTA
ATACATCAAACTCATATCTACCTTCTTA
ATCCTATAAACTCATATCTACCTTCTTA
CAACAATAAACTCATATCTACCTTCTTA
CTTCTTAAAACTCATATCTACCTTCTTA
TACCATAAAACTCATATCTACCTTCTTA
TATCTACAAACTCATATCTACCTTCTTA
TCACTTTAAACTCATATCTACCTTCTTA
TTACCAAAAACTCATATCTACCTTCTTA
TTTCACTAAACTCATATCTACCTTCTTA
AAACTCAAATCCTTTATCTACCTTCTTA
AATCCTTAATCCTTTATCTACCTTCTTA
ACTCAAAAATCCTTTATCTACCTTCTTA
ATACATCAATCCTTTATCTACCTTCTTA
ATCCTATAATCCTTTATCTACCTTCTTA
CAACAATAATCCTTTATCTACCTTCTTA
CTTCTTAAATCCTTTATCTACCTTCTTA
TACCATAAATCCTTTATCTACCTTCTTA
TATCTACAATCCTTTATCTACCTTCTTA
TCACTTTAATCCTTTATCTACCTTCTTA
TTACCAAAATCCTTTATCTACCTTCTTA
TTTCACTAATCCTTTATCTACCTTCTTA
AAACTCAACTCAAATATCTACCTTCTTA
AATCCTTACTCAAATATCTACCTTCTTA
ACTCAAAACTCAAATATCTACCTTCTTA
ATACATCACTCAAATATCTACCTTCTTA
ATCCTATACTCAAATATCTACCTTCTTA
CAACAATACTCAAATATCTACCTTCTTA
CTTCTTAACTCAAATATCTACCTTCTTA
TACCATAACTCAAATATCTACCTTCTTA
TATCTACACTCAAATATCTACCTTCTTA
TCACTTTACTCAAATATCTACCTTCTTA
TTACCAAACTCAAATATCTACCTTCTTA
TTTCACTACTCAAATATCTACCTTCTTA
AAACTCAATACATCTATCTACCTTCTTA
AATCCTTATACATCTATCTACCTTCTTA
ACTCAAAATACATCTATCTACCTTCTTA
ATACATCATACATCTATCTACCTTCTTA
ATCCTATATACATCTATCTACCTTCTTA
CAACAATATACATCTATCTACCTTCTTA
CTTCTTAATACATCTATCTACCTTCTTA
TACCATAATACATCTATCTACCTTCTTA
TATCTACATACATCTATCTACCTTCTTA
TCACTTTATACATCTATCTACCTTCTTA
TTACCAAATACATCTATCTACCTTCTTA
TTTCACTATACATCTATCTACCTTCTTA
AAACTCAATCCTATTATCTACCTTCTTA
AATCCTTATCCTATTATCTACCTTCTTA
NA
ACTCAAAATCCTATTATCTACCTTCTTA
ATACATCATCCTATTATCTACCTTCTTA
ATCCTATATCCTATTATCTACCTTCTTA
CAACAATATCCTATTATCTACCTTCTTA
CTTCTTAATCCTATTATCTACCTTCTTA
TACCATAATCCTATTATCTACCTTCTTA
TATCTACATCCTATTATCTACCTTCTTA
TCACTTTATCCTATTATCTACCTTCTTA
TTACCAAATCCTATTATCTACCTTCTTA
NA
TTTCACTATCCTATTATCTACCTTCTTA
AAACTCACAACAATTATCTACCTTCTTA
AATCCTTCAACAATTATCTACCTTCTTA
ACTCAAACAACAATTATCTACCTTCTTA
ATACATCCAACAATTATCTACCTTCTTA
ATCCTATCAACAATTATCTACCTTCTTA
CAACAATCAACAATTATCTACCTTCTTA
CTTCTTACAACAATTATCTACCTTCTTA
TACCATACAACAATTATCTACCTTCTTA
TATCTACCAACAATTATCTACCTTCTTA
TCACTTTCAACAATTATCTACCTTCTTA
TTACCAACAACAATTATCTACCTTCTTA
TTTCACTCAACAATTATCTACCTTCTTA
AAACTCACTTCTTATATCTACCTTCTTA
AATCCTTCTTCTTATATCTACCTTCTTA
ACTCAAACTTCTTATATCTACCTTCTTA
ATACATCCTTCTTATATCTACCTTCTTA
ATCCTATCTTCTTATATCTACCTTCTTA
CAACAATCTTCTTATATCTACCTTCTTA
CTTCTTACTTCTTATATCTACCTTCTTA
TACCATACTTCTTATATCTACCTTCTTA
TATCTACCTTCTTATATCTACCTTCTTA
TCACTTTCTTCTTATATCTACCTTCTTA
TTACCAACTTCTTATATCTACCTTCTTA
TTTCACTCTTCTTATATCTACCTTCTTA
AAACTCATACCATATATCTACCTTCTTA
AATCCTTTACCATATATCTACCTTCTTA
NA
ACTCAAATACCATATATCTACCTTCTTA
ATACATCTACCATATATCTACCTTCTTA
ATCCTATTACCATATATCTACCTTCTTA
CAACAATTACCATATATCTACCTTCTTA
CTTCTTATACCATATATCTACCTTCTTA
TACCATATACCATATATCTACCTTCTTA
TATCTACTACCATATATCTACCTTCTTA
TCACTTTTACCATATATCTACCTTCTTA
TTACCAATACCATATATCTACCTTCTTA
TTTCACTTACCATATATCTACCTTCTTA
AAACTCATATCTACTATCTACCTTCTTA
AATCCTTTATCTACTATCTACCTTCTTA
ACTCAAATATCTACTATCTACCTTCTTA
ATACATCTATCTACTATCTACCTTCTTA
ATCCTATTATCTACTATCTACCTTCTTA
CAACAATTATCTACTATCTACCTTCTTA
NA
CTTCTTATATCTACTATCTACCTTCTTA
NA
NA
TACCATATATCTACTATCTACCTTCTTA
TATCTACTATCTACTATCTACCTTCTTA
TCACTTTTATCTACTATCTACCTTCTTA
TTACCAATATCTACTATCTACCTTCTTA
TTTCACTTATCTACTATCTACCTTCTTA
AAACTCATCACTTTTATCTACCTTCTTA
AATCCTTTCACTTTTATCTACCTTCTTA
ACTCAAATCACTTTTATCTACCTTCTTA
ATACATCTCACTTTTATCTACCTTCTTA
ATCCTATTCACTTTTATCTACCTTCTTA
CAACAATTCACTTTTATCTACCTTCTTA
CTTCTTATCACTTTTATCTACCTTCTTA
TACCATATCACTTTTATCTACCTTCTTA
TATCTACTCACTTTTATCTACCTTCTTA
TCACTTTTCACTTTTATCTACCTTCTTA
TTACCAATCACTTTTATCTACCTTCTTA
TTTCACTTCACTTTTATCTACCTTCTTA
AAACTCATTACCAATATCTACCTTCTTA
AATCCTTTTACCAATATCTACCTTCTTA
NA
ACTCAAATTACCAATATCTACCTTCTTA
ATACATCTTACCAATATCTACCTTCTTA
ATCCTATTTACCAATATCTACCTTCTTA
CAACAATTTACCAATATCTACCTTCTTA
CTTCTTATTACCAATATCTACCTTCTTA
TACCATATTACCAATATCTACCTTCTTA
TATCTACTTACCAATATCTACCTTCTTA
TCACTTTTTACCAATATCTACCTTCTTA
TTACCAATTACCAATATCTACCTTCTTA
TTTCACTTTACCAATATCTACCTTCTTA
AAACTCATTTCACTTATCTACCTTCTTA
AATCCTTTTTCACTTATCTACCTTCTTA
ACTCAAATTTCACTTATCTACCTTCTTA
ATACATCTTTCACTTATCTACCTTCTTA
ATCCTATTTTCACTTATCTACCTTCTTA
CAACAATTTTCACTTATCTACCTTCTTA
CTTCTTATTTCACTTATCTACCTTCTTA
TACCATATTTCACTTATCTACCTTCTTA
TATCTACTTTCACTTATCTACCTTCTTA
TCACTTTTTTCACTTATCTACCTTCTTA
TTACCAATTTCACTTATCTACCTTCTTA
NA
TTTCACTTTTCACTTATCTACCTTCTTA
AAACTCAAAACTCATCACTTTCTTCTTA
AATCCTTAAACTCATCACTTTCTTCTTA
ACTCAAAAAACTCATCACTTTCTTCTTA
ATACATCAAACTCATCACTTTCTTCTTA
ATCCTATAAACTCATCACTTTCTTCTTA
CAACAATAAACTCATCACTTTCTTCTTA
CTTCTTAAAACTCATCACTTTCTTCTTA
TACCATAAAACTCATCACTTTCTTCTTA
TATCTACAAACTCATCACTTTCTTCTTA
NA
TCACTTTAAACTCATCACTTTCTTCTTA
TTACCAAAAACTCATCACTTTCTTCTTA
TTTCACTAAACTCATCACTTTCTTCTTA
AAACTCAAATCCTTTCACTTTCTTCTTA
AATCCTTAATCCTTTCACTTTCTTCTTA
ACTCAAAAATCCTTTCACTTTCTTCTTA
ATACATCAATCCTTTCACTTTCTTCTTA
ATCCTATAATCCTTTCACTTTCTTCTTA
CAACAATAATCCTTTCACTTTCTTCTTA
CTTCTTAAATCCTTTCACTTTCTTCTTA
TACCATAAATCCTTTCACTTTCTTCTTA
TATCTACAATCCTTTCACTTTCTTCTTA
TCACTTTAATCCTTTCACTTTCTTCTTA
TTACCAAAATCCTTTCACTTTCTTCTTA
TTTCACTAATCCTTTCACTTTCTTCTTA
AAACTCAACTCAAATCACTTTCTTCTTA
AATCCTTACTCAAATCACTTTCTTCTTA
ACTCAAAACTCAAATCACTTTCTTCTTA
ATACATCACTCAAATCACTTTCTTCTTA
ATCCTATACTCAAATCACTTTCTTCTTA
CAACAATACTCAAATCACTTTCTTCTTA
CTTCTTAACTCAAATCACTTTCTTCTTA
TACCATAACTCAAATCACTTTCTTCTTA
TATCTACACTCAAATCACTTTCTTCTTA
TCACTTTACTCAAATCACTTTCTTCTTA
TTACCAAACTCAAATCACTTTCTTCTTA
TTTCACTACTCAAATCACTTTCTTCTTA
AAACTCAATACATCTCACTTTCTTCTTA
AATCCTTATACATCTCACTTTCTTCTTA
ACTCAAAATACATCTCACTTTCTTCTTA
ATACATCATACATCTCACTTTCTTCTTA
ATCCTATATACATCTCACTTTCTTCTTA
CAACAATATACATCTCACTTTCTTCTTA
CTTCTTAATACATCTCACTTTCTTCTTA
TACCATAATACATCTCACTTTCTTCTTA
TATCTACATACATCTCACTTTCTTCTTA
TCACTTTATACATCTCACTTTCTTCTTA
TTACCAAATACATCTCACTTTCTTCTTA
TTTCACTATACATCTCACTTTCTTCTTA
AAACTCAATCCTATTCACTTTCTTCTTA
AATCCTTATCCTATTCACTTTCTTCTTA
ACTCAAAATCCTATTCACTTTCTTCTTA
ATACATCATCCTATTCACTTTCTTCTTA
ATCCTATATCCTATTCACTTTCTTCTTA
CAACAATATCCTATTCACTTTCTTCTTA
CTTCTTAATCCTATTCACTTTCTTCTTA
TACCATAATCCTATTCACTTTCTTCTTA
TATCTACATCCTATTCACTTTCTTCTTA
TCACTTTATCCTATTCACTTTCTTCTTA
NA
TTACCAAATCCTATTCACTTTCTTCTTA
TTTCACTATCCTATTCACTTTCTTCTTA
AAACTCACAACAATTCACTTTCTTCTTA
AATCCTTCAACAATTCACTTTCTTCTTA
NA
ACTCAAACAACAATTCACTTTCTTCTTA
ATACATCCAACAATTCACTTTCTTCTTA
NA
NA
ATCCTATCAACAATTCACTTTCTTCTTA
CAACAATCAACAATTCACTTTCTTCTTA
CTTCTTACAACAATTCACTTTCTTCTTA
TACCATACAACAATTCACTTTCTTCTTA
TATCTACCAACAATTCACTTTCTTCTTA
TCACTTTCAACAATTCACTTTCTTCTTA
TTACCAACAACAATTCACTTTCTTCTTA
TTTCACTCAACAATTCACTTTCTTCTTA
AAACTCACTTCTTATCACTTTCTTCTTA
AATCCTTCTTCTTATCACTTTCTTCTTA
ACTCAAACTTCTTATCACTTTCTTCTTA
ATACATCCTTCTTATCACTTTCTTCTTA
ATCCTATCTTCTTATCACTTTCTTCTTA
CAACAATCTTCTTATCACTTTCTTCTTA
CTTCTTACTTCTTATCACTTTCTTCTTA
TACCATACTTCTTATCACTTTCTTCTTA
TATCTACCTTCTTATCACTTTCTTCTTA
TCACTTTCTTCTTATCACTTTCTTCTTA
TTACCAACTTCTTATCACTTTCTTCTTA
TTTCACTCTTCTTATCACTTTCTTCTTA
AAACTCATACCATATCACTTTCTTCTTA
AATCCTTTACCATATCACTTTCTTCTTA
ACTCAAATACCATATCACTTTCTTCTTA
ATACATCTACCATATCACTTTCTTCTTA
ATCCTATTACCATATCACTTTCTTCTTA
CAACAATTACCATATCACTTTCTTCTTA
CTTCTTATACCATATCACTTTCTTCTTA
TACCATATACCATATCACTTTCTTCTTA
TATCTACTACCATATCACTTTCTTCTTA
TCACTTTTACCATATCACTTTCTTCTTA
TTACCAATACCATATCACTTTCTTCTTA
TTTCACTTACCATATCACTTTCTTCTTA
AAACTCATATCTACTCACTTTCTTCTTA
AATCCTTTATCTACTCACTTTCTTCTTA
ACTCAAATATCTACTCACTTTCTTCTTA
ATACATCTATCTACTCACTTTCTTCTTA
ATCCTATTATCTACTCACTTTCTTCTTA
CAACAATTATCTACTCACTTTCTTCTTA
CTTCTTATATCTACTCACTTTCTTCTTA
TACCATATATCTACTCACTTTCTTCTTA
TATCTACTATCTACTCACTTTCTTCTTA
TCACTTTTATCTACTCACTTTCTTCTTA
TTACCAATATCTACTCACTTTCTTCTTA
TTTCACTTATCTACTCACTTTCTTCTTA
AAACTCATCACTTTTCACTTTCTTCTTA
AATCCTTTCACTTTTCACTTTCTTCTTA
ACTCAAATCACTTTTCACTTTCTTCTTA
ATACATCTCACTTTTCACTTTCTTCTTA
ATCCTATTCACTTTTCACTTTCTTCTTA
CAACAATTCACTTTTCACTTTCTTCTTA
CTTCTTATCACTTTTCACTTTCTTCTTA
NA
TACCATATCACTTTTCACTTTCTTCTTA
TATCTACTCACTTTTCACTTTCTTCTTA
TCACTTTTCACTTTTCACTTTCTTCTTA
TTACCAATCACTTTTCACTTTCTTCTTA
TTTCACTTCACTTTTCACTTTCTTCTTA
AAACTCATTACCAATCACTTTCTTCTTA
AATCCTTTTACCAATCACTTTCTTCTTA
ACTCAAATTACCAATCACTTTCTTCTTA
ATACATCTTACCAATCACTTTCTTCTTA
ATCCTATTTACCAATCACTTTCTTCTTA
CAACAATTTACCAATCACTTTCTTCTTA
NA
CTTCTTATTACCAATCACTTTCTTCTTA
TACCATATTACCAATCACTTTCTTCTTA
TATCTACTTACCAATCACTTTCTTCTTA
TCACTTTTTACCAATCACTTTCTTCTTA
TTACCAATTACCAATCACTTTCTTCTTA
TTTCACTTTACCAATCACTTTCTTCTTA
AAACTCATTTCACTTCACTTTCTTCTTA
AATCCTTTTTCACTTCACTTTCTTCTTA
ACTCAAATTTCACTTCACTTTCTTCTTA
ATACATCTTTCACTTCACTTTCTTCTTA
ATCCTATTTTCACTTCACTTTCTTCTTA
CAACAATTTTCACTTCACTTTCTTCTTA
CTTCTTATTTCACTTCACTTTCTTCTTA
TACCATATTTCACTTCACTTTCTTCTTA
TATCTACTTTCACTTCACTTTCTTCTTA
TCACTTTTTTCACTTCACTTTCTTCTTA
TTACCAATTTCACTTCACTTTCTTCTTA
TTTCACTTTTCACTTCACTTTCTTCTTA
AAACTCAAAACTCATTACCAACTTCTTA
AATCCTTAAACTCATTACCAACTTCTTA
ACTCAAAAAACTCATTACCAACTTCTTA
ATACATCAAACTCATTACCAACTTCTTA
ATCCTATAAACTCATTACCAACTTCTTA
CAACAATAAACTCATTACCAACTTCTTA
CTTCTTAAAACTCATTACCAACTTCTTA
TACCATAAAACTCATTACCAACTTCTTA
TATCTACAAACTCATTACCAACTTCTTA
TCACTTTAAACTCATTACCAACTTCTTA
TTACCAAAAACTCATTACCAACTTCTTA
TTTCACTAAACTCATTACCAACTTCTTA
AAACTCAAATCCTTTTACCAACTTCTTA
AATCCTTAATCCTTTTACCAACTTCTTA
ACTCAAAAATCCTTTTACCAACTTCTTA
ATACATCAATCCTTTTACCAACTTCTTA
ATCCTATAATCCTTTTACCAACTTCTTA
CAACAATAATCCTTTTACCAACTTCTTA
CTTCTTAAATCCTTTTACCAACTTCTTA
TACCATAAATCCTTTTACCAACTTCTTA
TATCTACAATCCTTTTACCAACTTCTTA
TCACTTTAATCCTTTTACCAACTTCTTA
TTACCAAAATCCTTTTACCAACTTCTTA
TTTCACTAATCCTTTTACCAACTTCTTA
NA
AAACTCAACTCAAATTACCAACTTCTTA
AATCCTTACTCAAATTACCAACTTCTTA
ACTCAAAACTCAAATTACCAACTTCTTA
NA
NA
ATACATCACTCAAATTACCAACTTCTTA
ATCCTATACTCAAATTACCAACTTCTTA
CAACAATACTCAAATTACCAACTTCTTA
CTTCTTAACTCAAATTACCAACTTCTTA
TACCATAACTCAAATTACCAACTTCTTA
TATCTACACTCAAATTACCAACTTCTTA
TCACTTTACTCAAATTACCAACTTCTTA
TTACCAAACTCAAATTACCAACTTCTTA
TTTCACTACTCAAATTACCAACTTCTTA
AAACTCAATACATCTTACCAACTTCTTA
AATCCTTATACATCTTACCAACTTCTTA
ACTCAAAATACATCTTACCAACTTCTTA
ATACATCATACATCTTACCAACTTCTTA
ATCCTATATACATCTTACCAACTTCTTA
CAACAATATACATCTTACCAACTTCTTA
CTTCTTAATACATCTTACCAACTTCTTA
TACCATAATACATCTTACCAACTTCTTA
TATCTACATACATCTTACCAACTTCTTA
TCACTTTATACATCTTACCAACTTCTTA
TTACCAAATACATCTTACCAACTTCTTA
TTTCACTATACATCTTACCAACTTCTTA
AAACTCAATCCTATTTACCAACTTCTTA
NA
AATCCTTATCCTATTTACCAACTTCTTA
ACTCAAAATCCTATTTACCAACTTCTTA
ATACATCATCCTATTTACCAACTTCTTA
ATCCTATATCCTATTTACCAACTTCTTA
CAACAATATCCTATTTACCAACTTCTTA
CTTCTTAATCCTATTTACCAACTTCTTA
TACCATAATCCTATTTACCAACTTCTTA
TATCTACATCCTATTTACCAACTTCTTA
TCACTTTATCCTATTTACCAACTTCTTA
TTACCAAATCCTATTTACCAACTTCTTA
TTTCACTATCCTATTTACCAACTTCTTA
AAACTCACAACAATTTACCAACTTCTTA
AATCCTTCAACAATTTACCAACTTCTTA
ACTCAAACAACAATTTACCAACTTCTTA
ATACATCCAACAATTTACCAACTTCTTA
ATCCTATCAACAATTTACCAACTTCTTA
CAACAATCAACAATTTACCAACTTCTTA
CTTCTTACAACAATTTACCAACTTCTTA
TACCATACAACAATTTACCAACTTCTTA
TATCTACCAACAATTTACCAACTTCTTA
TCACTTTCAACAATTTACCAACTTCTTA
TTACCAACAACAATTTACCAACTTCTTA
TTTCACTCAACAATTTACCAACTTCTTA
AAACTCACTTCTTATTACCAACTTCTTA
AATCCTTCTTCTTATTACCAACTTCTTA
ACTCAAACTTCTTATTACCAACTTCTTA
ATACATCCTTCTTATTACCAACTTCTTA
NA
ATCCTATCTTCTTATTACCAACTTCTTA
NA
CAACAATCTTCTTATTACCAACTTCTTA
CTTCTTACTTCTTATTACCAACTTCTTA
TACCATACTTCTTATTACCAACTTCTTA
TATCTACCTTCTTATTACCAACTTCTTA
TCACTTTCTTCTTATTACCAACTTCTTA
TTACCAACTTCTTATTACCAACTTCTTA
TTTCACTCTTCTTATTACCAACTTCTTA
AAACTCATACCATATTACCAACTTCTTA
AATCCTTTACCATATTACCAACTTCTTA
ACTCAAATACCATATTACCAACTTCTTA
ATACATCTACCATATTACCAACTTCTTA
ATCCTATTACCATATTACCAACTTCTTA
CAACAATTACCATATTACCAACTTCTTA
CTTCTTATACCATATTACCAACTTCTTA
TACCATATACCATATTACCAACTTCTTA
TATCTACTACCATATTACCAACTTCTTA
TCACTTTTACCATATTACCAACTTCTTA
TTACCAATACCATATTACCAACTTCTTA
TTTCACTTACCATATTACCAACTTCTTA
AAACTCATATCTACTTACCAACTTCTTA
AATCCTTTATCTACTTACCAACTTCTTA
ACTCAAATATCTACTTACCAACTTCTTA
ATACATCTATCTACTTACCAACTTCTTA
ATCCTATTATCTACTTACCAACTTCTTA
CAACAATTATCTACTTACCAACTTCTTA
CTTCTTATATCTACTTACCAACTTCTTA
TACCATATATCTACTTACCAACTTCTTA
TATCTACTATCTACTTACCAACTTCTTA
TCACTTTTATCTACTTACCAACTTCTTA
TTACCAATATCTACTTACCAACTTCTTA
TTTCACTTATCTACTTACCAACTTCTTA
AAACTCATCACTTTTTACCAACTTCTTA
AATCCTTTCACTTTTTACCAACTTCTTA
ACTCAAATCACTTTTTACCAACTTCTTA
ATACATCTCACTTTTTACCAACTTCTTA
ATCCTATTCACTTTTTACCAACTTCTTA
CAACAATTCACTTTTTACCAACTTCTTA
CTTCTTATCACTTTTTACCAACTTCTTA
TACCATATCACTTTTTACCAACTTCTTA
TATCTACTCACTTTTTACCAACTTCTTA
TCACTTTTCACTTTTTACCAACTTCTTA
TTACCAATCACTTTTTACCAACTTCTTA
TTTCACTTCACTTTTTACCAACTTCTTA
AAACTCATTACCAATTACCAACTTCTTA
AATCCTTTTACCAATTACCAACTTCTTA
ACTCAAATTACCAATTACCAACTTCTTA
ATACATCTTACCAATTACCAACTTCTTA
ATCCTATTTACCAATTACCAACTTCTTA
CAACAATTTACCAATTACCAACTTCTTA
CTTCTTATTACCAATTACCAACTTCTTA
TACCATATTACCAATTACCAACTTCTTA
TATCTACTTACCAATTACCAACTTCTTA
NA
TCACTTTTTACCAATTACCAACTTCTTA
TTACCAATTACCAATTACCAACTTCTTA
TTTCACTTTACCAATTACCAACTTCTTA
AAACTCATTTCACTTTACCAACTTCTTA
NA
NA
AATCCTTTTTCACTTTACCAACTTCTTA
ACTCAAATTTCACTTTACCAACTTCTTA
ATACATCTTTCACTTTACCAACTTCTTA
ATCCTATTTTCACTTTACCAACTTCTTA
CAACAATTTTCACTTTACCAACTTCTTA
CTTCTTATTTCACTTTACCAACTTCTTA
TACCATATTTCACTTTACCAACTTCTTA
TATCTACTTTCACTTTACCAACTTCTTA
TCACTTTTTTCACTTTACCAACTTCTTA
TTACCAATTTCACTTTACCAACTTCTTA
TTTCACTTTTCACTTTACCAACTTCTTA
AAACTCAAAACTCATTTCACTCTTCTTA
AATCCTTAAACTCATTTCACTCTTCTTA
ACTCAAAAAACTCATTTCACTCTTCTTA
ATACATCAAACTCATTTCACTCTTCTTA
ATCCTATAAACTCATTTCACTCTTCTTA
CAACAATAAACTCATTTCACTCTTCTTA
CTTCTTAAAACTCATTTCACTCTTCTTA
TACCATAAAACTCATTTCACTCTTCTTA
TATCTACAAACTCATTTCACTCTTCTTA
TCACTTTAAACTCATTTCACTCTTCTTA
TTACCAAAAACTCATTTCACTCTTCTTA
TTTCACTAAACTCATTTCACTCTTCTTA
AAACTCAAATCCTTTTTCACTCTTCTTA
AATCCTTAATCCTTTTTCACTCTTCTTA
ACTCAAAAATCCTTTTTCACTCTTCTTA
ATACATCAATCCTTTTTCACTCTTCTTA
ATCCTATAATCCTTTTTCACTCTTCTTA
CAACAATAATCCTTTTTCACTCTTCTTA
CTTCTTAAATCCTTTTTCACTCTTCTTA
TACCATAAATCCTTTTTCACTCTTCTTA
TATCTACAATCCTTTTTCACTCTTCTTA
TCACTTTAATCCTTTTTCACTCTTCTTA
TTACCAAAATCCTTTTTCACTCTTCTTA
TTTCACTAATCCTTTTTCACTCTTCTTA
AAACTCAACTCAAATTTCACTCTTCTTA
NA
AATCCTTACTCAAATTTCACTCTTCTTA
ACTCAAAACTCAAATTTCACTCTTCTTA
ATACATCACTCAAATTTCACTCTTCTTA
ATCCTATACTCAAATTTCACTCTTCTTA
CAACAATACTCAAATTTCACTCTTCTTA
CTTCTTAACTCAAATTTCACTCTTCTTA
TACCATAACTCAAATTTCACTCTTCTTA
TATCTACACTCAAATTTCACTCTTCTTA
TCACTTTACTCAAATTTCACTCTTCTTA
TTACCAAACTCAAATTTCACTCTTCTTA
TTTCACTACTCAAATTTCACTCTTCTTA
AAACTCAATACATCTTTCACTCTTCTTA
NA
AATCCTTATACATCTTTCACTCTTCTTA
ACTCAAAATACATCTTTCACTCTTCTTA
ATACATCATACATCTTTCACTCTTCTTA
ATCCTATATACATCTTTCACTCTTCTTA
CAACAATATACATCTTTCACTCTTCTTA
CTTCTTAATACATCTTTCACTCTTCTTA
TACCATAATACATCTTTCACTCTTCTTA
TATCTACATACATCTTTCACTCTTCTTA
TCACTTTATACATCTTTCACTCTTCTTA
TTACCAAATACATCTTTCACTCTTCTTA
TTTCACTATACATCTTTCACTCTTCTTA
AAACTCAATCCTATTTTCACTCTTCTTA
AATCCTTATCCTATTTTCACTCTTCTTA
ACTCAAAATCCTATTTTCACTCTTCTTA
ATACATCATCCTATTTTCACTCTTCTTA
ATCCTATATCCTATTTTCACTCTTCTTA
CAACAATATCCTATTTTCACTCTTCTTA
CTTCTTAATCCTATTTTCACTCTTCTTA
TACCATAATCCTATTTTCACTCTTCTTA
TATCTACATCCTATTTTCACTCTTCTTA
TCACTTTATCCTATTTTCACTCTTCTTA
TTACCAAATCCTATTTTCACTCTTCTTA
TTTCACTATCCTATTTTCACTCTTCTTA
AAACTCACAACAATTTTCACTCTTCTTA
AATCCTTCAACAATTTTCACTCTTCTTA
ACTCAAACAACAATTTTCACTCTTCTTA
ATACATCCAACAATTTTCACTCTTCTTA
ATCCTATCAACAATTTTCACTCTTCTTA
CAACAATCAACAATTTTCACTCTTCTTA
CTTCTTACAACAATTTTCACTCTTCTTA
TACCATACAACAATTTTCACTCTTCTTA
TATCTACCAACAATTTTCACTCTTCTTA
TCACTTTCAACAATTTTCACTCTTCTTA
TTACCAACAACAATTTTCACTCTTCTTA
TTTCACTCAACAATTTTCACTCTTCTTA
AAACTCACTTCTTATTTCACTCTTCTTA
AATCCTTCTTCTTATTTCACTCTTCTTA
ACTCAAACTTCTTATTTCACTCTTCTTA
ATACATCCTTCTTATTTCACTCTTCTTA
ATCCTATCTTCTTATTTCACTCTTCTTA
CAACAATCTTCTTATTTCACTCTTCTTA
CTTCTTACTTCTTATTTCACTCTTCTTA
TACCATACTTCTTATTTCACTCTTCTTA
TATCTACCTTCTTATTTCACTCTTCTTA
TCACTTTCTTCTTATTTCACTCTTCTTA
TTACCAACTTCTTATTTCACTCTTCTTA
TTTCACTCTTCTTATTTCACTCTTCTTA
AAACTCATACCATATTTCACTCTTCTTA
AATCCTTTACCATATTTCACTCTTCTTA
ACTCAAATACCATATTTCACTCTTCTTA
ATACATCTACCATATTTCACTCTTCTTA
ATCCTATTACCATATTTCACTCTTCTTA
CAACAATTACCATATTTCACTCTTCTTA
CTTCTTATACCATATTTCACTCTTCTTA
NA
TACCATATACCATATTTCACTCTTCTTA
TATCTACTACCATATTTCACTCTTCTTA
TCACTTTTACCATATTTCACTCTTCTTA
TTACCAATACCATATTTCACTCTTCTTA
TTTCACTTACCATATTTCACTCTTCTTA
NA
NA
AAACTCATATCTACTTTCACTCTTCTTA
AATCCTTTATCTACTTTCACTCTTCTTA
NA
ACTCAAATATCTACTTTCACTCTTCTTA
ATACATCTATCTACTTTCACTCTTCTTA
ATCCTATTATCTACTTTCACTCTTCTTA
CAACAATTATCTACTTTCACTCTTCTTA
CTTCTTATATCTACTTTCACTCTTCTTA
TACCATATATCTACTTTCACTCTTCTTA
TATCTACTATCTACTTTCACTCTTCTTA
TCACTTTTATCTACTTTCACTCTTCTTA
TTACCAATATCTACTTTCACTCTTCTTA
TTTCACTTATCTACTTTCACTCTTCTTA
AAACTCATCACTTTTTTCACTCTTCTTA
AATCCTTTCACTTTTTTCACTCTTCTTA
ACTCAAATCACTTTTTTCACTCTTCTTA
ATACATCTCACTTTTTTCACTCTTCTTA
ATCCTATTCACTTTTTTCACTCTTCTTA
CAACAATTCACTTTTTTCACTCTTCTTA
CTTCTTATCACTTTTTTCACTCTTCTTA
NA
TACCATATCACTTTTTTCACTCTTCTTA
TATCTACTCACTTTTTTCACTCTTCTTA
TCACTTTTCACTTTTTTCACTCTTCTTA
TTACCAATCACTTTTTTCACTCTTCTTA
TTTCACTTCACTTTTTTCACTCTTCTTA
AAACTCATTACCAATTTCACTCTTCTTA
AATCCTTTTACCAATTTCACTCTTCTTA
ACTCAAATTACCAATTTCACTCTTCTTA
ATACATCTTACCAATTTCACTCTTCTTA
ATCCTATTTACCAATTTCACTCTTCTTA
CAACAATTTACCAATTTCACTCTTCTTA
CTTCTTATTACCAATTTCACTCTTCTTA
TACCATATTACCAATTTCACTCTTCTTA
TATCTACTTACCAATTTCACTCTTCTTA
TCACTTTTTACCAATTTCACTCTTCTTA
TTACCAATTACCAATTTCACTCTTCTTA
TTTCACTTTACCAATTTCACTCTTCTTA
AAACTCATTTCACTTTTCACTCTTCTTA
AATCCTTTTTCACTTTTCACTCTTCTTA
ACTCAAATTTCACTTTTCACTCTTCTTA
ATACATCTTTCACTTTTCACTCTTCTTA
ATCCTATTTTCACTTTTCACTCTTCTTA
CAACAATTTTCACTTTTCACTCTTCTTA
CTTCTTATTTCACTTTTCACTCTTCTTA
TACCATATTTCACTTTTCACTCTTCTTA
TATCTACTTTCACTTTTCACTCTTCTTA
TCACTTTTTTCACTTTTCACTCTTCTTA
NA
TTACCAATTTCACTTTTCACTCTTCTTA
TTTCACTTTTCACTTTTCACTCTTCTTA
AAACTCAAAACTCAAAACTCATACCATA
AATCCTTAAACTCAAAACTCATACCATA
ACTCAAAAAACTCAAAACTCATACCATA
ATACATCAAACTCAAAACTCATACCATA
ATCCTATAAACTCAAAACTCATACCATA
CAACAATAAACTCAAAACTCATACCATA
CTTCTTAAAACTCAAAACTCATACCATA
TACCATAAAACTCAAAACTCATACCATA
TATCTACAAACTCAAAACTCATACCATA
TCACTTTAAACTCAAAACTCATACCATA
TTACCAAAAACTCAAAACTCATACCATA
TTTCACTAAACTCAAAACTCATACCATA
AAACTCAAATCCTTAAACTCATACCATA
AATCCTTAATCCTTAAACTCATACCATA
ACTCAAAAATCCTTAAACTCATACCATA
ATACATCAATCCTTAAACTCATACCATA
ATCCTATAATCCTTAAACTCATACCATA
CAACAATAATCCTTAAACTCATACCATA
CTTCTTAAATCCTTAAACTCATACCATA
TACCATAAATCCTTAAACTCATACCATA
TATCTACAATCCTTAAACTCATACCATA
TCACTTTAATCCTTAAACTCATACCATA
TTACCAAAATCCTTAAACTCATACCATA
TTTCACTAATCCTTAAACTCATACCATA
AAACTCAACTCAAAAAACTCATACCATA
AATCCTTACTCAAAAAACTCATACCATA
ACTCAAAACTCAAAAAACTCATACCATA
ATACATCACTCAAAAAACTCATACCATA
ATCCTATACTCAAAAAACTCATACCATA
NA
CAACAATACTCAAAAAACTCATACCATA
CTTCTTAACTCAAAAAACTCATACCATA
TACCATAACTCAAAAAACTCATACCATA
TATCTACACTCAAAAAACTCATACCATA
TCACTTTACTCAAAAAACTCATACCATA
TTACCAAACTCAAAAAACTCATACCATA
TTTCACTACTCAAAAAACTCATACCATA
AAACTCAATACATCAAACTCATACCATA
NA
AATCCTTATACATCAAACTCATACCATA
ACTCAAAATACATCAAACTCATACCATA
ATACATCATACATCAAACTCATACCATA
ATCCTATATACATCAAACTCATACCATA
CAACAATATACATCAAACTCATACCATA
CTTCTTAATACATCAAACTCATACCATA
TACCATAATACATCAAACTCATACCATA
TATCTACATACATCAAACTCATACCATA
TCACTTTATACATCAAACTCATACCATA
TTACCAAATACATCAAACTCATACCATA
TTTCACTATACATCAAACTCATACCATA
AAACTCAATCCTATAAACTCATACCATA
AATCCTTATCCTATAAACTCATACCATA
NA
ACTCAAAATCCTATAAACTCATACCATA
ATACATCATCCTATAAACTCATACCATA
ATCCTATATCCTATAAACTCATACCATA
CAACAATATCCTATAAACTCATACCATA
CTTCTTAATCCTATAAACTCATACCATA
TACCATAATCCTATAAACTCATACCATA
NA
NA
TATCTACATCCTATAAACTCATACCATA
TCACTTTATCCTATAAACTCATACCATA
TTACCAAATCCTATAAACTCATACCATA
TTTCACTATCCTATAAACTCATACCATA
AAACTCACAACAATAAACTCATACCATA
AATCCTTCAACAATAAACTCATACCATA
ACTCAAACAACAATAAACTCATACCATA
ATACATCCAACAATAAACTCATACCATA
NA
ATCCTATCAACAATAAACTCATACCATA
CAACAATCAACAATAAACTCATACCATA
CTTCTTACAACAATAAACTCATACCATA
TACCATACAACAATAAACTCATACCATA
TATCTACCAACAATAAACTCATACCATA
TCACTTTCAACAATAAACTCATACCATA
TTACCAACAACAATAAACTCATACCATA
TTTCACTCAACAATAAACTCATACCATA
AAACTCACTTCTTAAAACTCATACCATA
AATCCTTCTTCTTAAAACTCATACCATA
ACTCAAACTTCTTAAAACTCATACCATA
ATACATCCTTCTTAAAACTCATACCATA
ATCCTATCTTCTTAAAACTCATACCATA
CAACAATCTTCTTAAAACTCATACCATA
CTTCTTACTTCTTAAAACTCATACCATA
TACCATACTTCTTAAAACTCATACCATA
TATCTACCTTCTTAAAACTCATACCATA
TCACTTTCTTCTTAAAACTCATACCATA
TTACCAACTTCTTAAAACTCATACCATA
TTTCACTCTTCTTAAAACTCATACCATA
AAACTCATACCATAAAACTCATACCATA
AATCCTTTACCATAAAACTCATACCATA
ACTCAAATACCATAAAACTCATACCATA
ATACATCTACCATAAAACTCATACCATA
ATCCTATTACCATAAAACTCATACCATA
CAACAATTACCATAAAACTCATACCATA
CTTCTTATACCATAAAACTCATACCATA
TACCATATACCATAAAACTCATACCATA
TATCTACTACCATAAAACTCATACCATA
TCACTTTTACCATAAAACTCATACCATA
TTACCAATACCATAAAACTCATACCATA
TTTCACTTACCATAAAACTCATACCATA
AAACTCATATCTACAAACTCATACCATA
AATCCTTTATCTACAAACTCATACCATA
ACTCAAATATCTACAAACTCATACCATA
ATACATCTATCTACAAACTCATACCATA
ATCCTATTATCTACAAACTCATACCATA
CAACAATTATCTACAAACTCATACCATA
NA
CTTCTTATATCTACAAACTCATACCATA
TACCATATATCTACAAACTCATACCATA
TATCTACTATCTACAAACTCATACCATA
TCACTTTTATCTACAAACTCATACCATA
TTACCAATATCTACAAACTCATACCATA
TTTCACTTATCTACAAACTCATACCATA
AAACTCATCACTTTAAACTCATACCATA
AATCCTTTCACTTTAAACTCATACCATA
ACTCAAATCACTTTAAACTCATACCATA
NA
ATACATCTCACTTTAAACTCATACCATA
ATCCTATTCACTTTAAACTCATACCATA
CAACAATTCACTTTAAACTCATACCATA
CTTCTTATCACTTTAAACTCATACCATA
TACCATATCACTTTAAACTCATACCATA
TATCTACTCACTTTAAACTCATACCATA
TCACTTTTCACTTTAAACTCATACCATA
TTACCAATCACTTTAAACTCATACCATA
TTTCACTTCACTTTAAACTCATACCATA
AAACTCATTACCAAAAACTCATACCATA
AATCCTTTTACCAAAAACTCATACCATA
ACTCAAATTACCAAAAACTCATACCATA
ATACATCTTACCAAAAACTCATACCATA
ATCCTATTTACCAAAAACTCATACCATA
CAACAATTTACCAAAAACTCATACCATA
CTTCTTATTACCAAAAACTCATACCATA
TACCATATTACCAAAAACTCATACCATA
TATCTACTTACCAAAAACTCATACCATA
TCACTTTTTACCAAAAACTCATACCATA
TTACCAATTACCAAAAACTCATACCATA
TTTCACTTTACCAAAAACTCATACCATA
AAACTCATTTCACTAAACTCATACCATA
AATCCTTTTTCACTAAACTCATACCATA
ACTCAAATTTCACTAAACTCATACCATA
ATACATCTTTCACTAAACTCATACCATA
ATCCTATTTTCACTAAACTCATACCATA
CAACAATTTTCACTAAACTCATACCATA
CTTCTTATTTCACTAAACTCATACCATA
TACCATATTTCACTAAACTCATACCATA
TATCTACTTTCACTAAACTCATACCATA
TCACTTTTTTCACTAAACTCATACCATA
TTACCAATTTCACTAAACTCATACCATA
TTTCACTTTTCACTAAACTCATACCATA
AAACTCAAAACTCAAATCCTTTACCATA
AATCCTTAAACTCAAATCCTTTACCATA
ACTCAAAAAACTCAAATCCTTTACCATA
ATACATCAAACTCAAATCCTTTACCATA
ATCCTATAAACTCAAATCCTTTACCATA
CAACAATAAACTCAAATCCTTTACCATA
CTTCTTAAAACTCAAATCCTTTACCATA
TACCATAAAACTCAAATCCTTTACCATA
TATCTACAAACTCAAATCCTTTACCATA
TCACTTTAAACTCAAATCCTTTACCATA
TTACCAAAAACTCAAATCCTTTACCATA
NA
TTTCACTAAACTCAAATCCTTTACCATA
AAACTCAAATCCTTAATCCTTTACCATA
AATCCTTAATCCTTAATCCTTTACCATA
ACTCAAAAATCCTTAATCCTTTACCATA
ATACATCAATCCTTAATCCTTTACCATA
ATCCTATAATCCTTAATCCTTTACCATA
CAACAATAATCCTTAATCCTTTACCATA
NA
NA
CTTCTTAAATCCTTAATCCTTTACCATA
TACCATAAATCCTTAATCCTTTACCATA
TATCTACAATCCTTAATCCTTTACCATA
TCACTTTAATCCTTAATCCTTTACCATA
TTACCAAAATCCTTAATCCTTTACCATA
TTTCACTAATCCTTAATCCTTTACCATA
AAACTCAACTCAAAAATCCTTTACCATA
AATCCTTACTCAAAAATCCTTTACCATA
ACTCAAAACTCAAAAATCCTTTACCATA
ATACATCACTCAAAAATCCTTTACCATA
ATCCTATACTCAAAAATCCTTTACCATA
CAACAATACTCAAAAATCCTTTACCATA
CTTCTTAACTCAAAAATCCTTTACCATA
TACCATAACTCAAAAATCCTTTACCATA
TATCTACACTCAAAAATCCTTTACCATA
TCACTTTACTCAAAAATCCTTTACCATA
TTACCAAACTCAAAAATCCTTTACCATA
NA
TTTCACTACTCAAAAATCCTTTACCATA
AAACTCAATACATCAATCCTTTACCATA
AATCCTTATACATCAATCCTTTACCATA
ACTCAAAATACATCAATCCTTTACCATA
ATACATCATACATCAATCCTTTACCATA
ATCCTATATACATCAATCCTTTACCATA
CAACAATATACATCAATCCTTTACCATA
CTTCTTAATACATCAATCCTTTACCATA
TACCATAATACATCAATCCTTTACCATA
NA
TATCTACATACATCAATCCTTTACCATA
TCACTTTATACATCAATCCTTTACCATA
TTACCAAATACATCAATCCTTTACCATA
TTTCACTATACATCAATCCTTTACCATA
AAACTCAATCCTATAATCCTTTACCATA
AATCCTTATCCTATAATCCTTTACCATA
ACTCAAAATCCTATAATCCTTTACCATA
ATACATCATCCTATAATCCTTTACCATA
ATCCTATATCCTATAATCCTTTACCATA
CAACAATATCCTATAATCCTTTACCATA
CTTCTTAATCCTATAATCCTTTACCATA
TACCATAATCCTATAATCCTTTACCATA
TATCTACATCCTATAATCCTTTACCATA
TCACTTTATCCTATAATCCTTTACCATA
TTACCAAATCCTATAATCCTTTACCATA
TTTCACTATCCTATAATCCTTTACCATA
AAACTCACAACAATAATCCTTTACCATA
AATCCTTCAACAATAATCCTTTACCATA
NA
ACTCAAACAACAATAATCCTTTACCATA
ATACATCCAACAATAATCCTTTACCATA
ATCCTATCAACAATAATCCTTTACCATA
CAACAATCAACAATAATCCTTTACCATA
CTTCTTACAACAATAATCCTTTACCATA
TACCATACAACAATAATCCTTTACCATA
TATCTACCAACAATAATCCTTTACCATA
TCACTTTCAACAATAATCCTTTACCATA
TTACCAACAACAATAATCCTTTACCATA
TTTCACTCAACAATAATCCTTTACCATA
AAACTCACTTCTTAAATCCTTTACCATA
AATCCTTCTTCTTAAATCCTTTACCATA
ACTCAAACTTCTTAAATCCTTTACCATA
ATACATCCTTCTTAAATCCTTTACCATA
ATCCTATCTTCTTAAATCCTTTACCATA
CAACAATCTTCTTAAATCCTTTACCATA
CTTCTTACTTCTTAAATCCTTTACCATA
TACCATACTTCTTAAATCCTTTACCATA
TATCTACCTTCTTAAATCCTTTACCATA
TCACTTTCTTCTTAAATCCTTTACCATA
TTACCAACTTCTTAAATCCTTTACCATA
TTTCACTCTTCTTAAATCCTTTACCATA
AAACTCATACCATAAATCCTTTACCATA
AATCCTTTACCATAAATCCTTTACCATA
ACTCAAATACCATAAATCCTTTACCATA
ATACATCTACCATAAATCCTTTACCATA
ATCCTATTACCATAAATCCTTTACCATA
CAACAATTACCATAAATCCTTTACCATA
CTTCTTATACCATAAATCCTTTACCATA
TACCATATACCATAAATCCTTTACCATA
TATCTACTACCATAAATCCTTTACCATA
TCACTTTTACCATAAATCCTTTACCATA
TTACCAATACCATAAATCCTTTACCATA
TTTCACTTACCATAAATCCTTTACCATA
AAACTCATATCTACAATCCTTTACCATA
AATCCTTTATCTACAATCCTTTACCATA
ACTCAAATATCTACAATCCTTTACCATA
ATACATCTATCTACAATCCTTTACCATA
ATCCTATTATCTACAATCCTTTACCATA
CAACAATTATCTACAATCCTTTACCATA
CTTCTTATATCTACAATCCTTTACCATA
TACCATATATCTACAATCCTTTACCATA
TATCTACTATCTACAATCCTTTACCATA
TCACTTTTATCTACAATCCTTTACCATA
TTACCAATATCTACAATCCTTTACCATA
TTTCACTTATCTACAATCCTTTACCATA
AAACTCATCACTTTAATCCTTTACCATA
AATCCTTTCACTTTAATCCTTTACCATA
ACTCAAATCACTTTAATCCTTTACCATA
ATACATCTCACTTTAATCCTTTACCATA
ATCCTATTCACTTTAATCCTTTACCATA
CAACAATTCACTTTAATCCTTTACCATA
CTTCTTATCACTTTAATCCTTTACCATA
TACCATATCACTTTAATCCTTTACCATA
NA
TATCTACTCACTTTAATCCTTTACCATA
TCACTTTTCACTTTAATCCTTTACCATA
TTACCAATCACTTTAATCCTTTACCATA
TTTCACTTCACTTTAATCCTTTACCATA
AAACTCATTACCAAAATCCTTTACCATA
AATCCTTTTACCAAAATCCTTTACCATA
ACTCAAATTACCAAAATCCTTTACCATA
ATACATCTTACCAAAATCCTTTACCATA
NA
NA
ATCCTATTTACCAAAATCCTTTACCATA
CAACAATTTACCAAAATCCTTTACCATA
CTTCTTATTACCAAAATCCTTTACCATA
TACCATATTACCAAAATCCTTTACCATA
TATCTACTTACCAAAATCCTTTACCATA
TCACTTTTTACCAAAATCCTTTACCATA
TTACCAATTACCAAAATCCTTTACCATA
TTTCACTTTACCAAAATCCTTTACCATA
AAACTCATTTCACTAATCCTTTACCATA
AATCCTTTTTCACTAATCCTTTACCATA
ACTCAAATTTCACTAATCCTTTACCATA
ATACATCTTTCACTAATCCTTTACCATA
ATCCTATTTTCACTAATCCTTTACCATA
CAACAATTTTCACTAATCCTTTACCATA
CTTCTTATTTCACTAATCCTTTACCATA
TACCATATTTCACTAATCCTTTACCATA
TATCTACTTTCACTAATCCTTTACCATA
TCACTTTTTTCACTAATCCTTTACCATA
TTACCAATTTCACTAATCCTTTACCATA
TTTCACTTTTCACTAATCCTTTACCATA
AAACTCAAAACTCAACTCAAATACCATA
AATCCTTAAACTCAACTCAAATACCATA
ACTCAAAAAACTCAACTCAAATACCATA
ATACATCAAACTCAACTCAAATACCATA
ATCCTATAAACTCAACTCAAATACCATA
CAACAATAAACTCAACTCAAATACCATA
CTTCTTAAAACTCAACTCAAATACCATA
NA
TACCATAAAACTCAACTCAAATACCATA
TATCTACAAACTCAACTCAAATACCATA
TCACTTTAAACTCAACTCAAATACCATA
TTACCAAAAACTCAACTCAAATACCATA
TTTCACTAAACTCAACTCAAATACCATA
AAACTCAAATCCTTACTCAAATACCATA
AATCCTTAATCCTTACTCAAATACCATA
ACTCAAAAATCCTTACTCAAATACCATA
ATACATCAATCCTTACTCAAATACCATA
ATCCTATAATCCTTACTCAAATACCATA
CAACAATAATCCTTACTCAAATACCATA
CTTCTTAAATCCTTACTCAAATACCATA
TACCATAAATCCTTACTCAAATACCATA
TATCTACAATCCTTACTCAAATACCATA
TCACTTTAATCCTTACTCAAATACCATA
TTACCAAAATCCTTACTCAAATACCATA
TTTCACTAATCCTTACTCAAATACCATA
NA
AAACTCAACTCAAAACTCAAATACCATA
AATCCTTACTCAAAACTCAAATACCATA
ACTCAAAACTCAAAACTCAAATACCATA
ATACATCACTCAAAACTCAAATACCATA
ATCCTATACTCAAAACTCAAATACCATA
CAACAATACTCAAAACTCAAATACCATA
CTTCTTAACTCAAAACTCAAATACCATA
TACCATAACTCAAAACTCAAATACCATA
TATCTACACTCAAAACTCAAATACCATA
TCACTTTACTCAAAACTCAAATACCATA
TTACCAAACTCAAAACTCAAATACCATA
TTTCACTACTCAAAACTCAAATACCATA
AAACTCAATACATCACTCAAATACCATA
AATCCTTATACATCACTCAAATACCATA
ACTCAAAATACATCACTCAAATACCATA
ATACATCATACATCACTCAAATACCATA
ATCCTATATACATCACTCAAATACCATA
CAACAATATACATCACTCAAATACCATA
CTTCTTAATACATCACTCAAATACCATA
TACCATAATACATCACTCAAATACCATA
TATCTACATACATCACTCAAATACCATA
TCACTTTATACATCACTCAAATACCATA
TTACCAAATACATCACTCAAATACCATA
TTTCACTATACATCACTCAAATACCATA
AAACTCAATCCTATACTCAAATACCATA
AATCCTTATCCTATACTCAAATACCATA
ACTCAAAATCCTATACTCAAATACCATA
ATACATCATCCTATACTCAAATACCATA
ATCCTATATCCTATACTCAAATACCATA
NA
CAACAATATCCTATACTCAAATACCATA
CTTCTTAATCCTATACTCAAATACCATA
TACCATAATCCTATACTCAAATACCATA
TATCTACATCCTATACTCAAATACCATA
TCACTTTATCCTATACTCAAATACCATA
TTACCAAATCCTATACTCAAATACCATA
TTTCACTATCCTATACTCAAATACCATA
AAACTCACAACAATACTCAAATACCATA
AATCCTTCAACAATACTCAAATACCATA
ACTCAAACAACAATACTCAAATACCATA
ATACATCCAACAATACTCAAATACCATA
ATCCTATCAACAATACTCAAATACCATA
CAACAATCAACAATACTCAAATACCATA
CTTCTTACAACAATACTCAAATACCATA
TACCATACAACAATACTCAAATACCATA
TATCTACCAACAATACTCAAATACCATA
TCACTTTCAACAATACTCAAATACCATA
TTACCAACAACAATACTCAAATACCATA
TTTCACTCAACAATACTCAAATACCATA
AAACTCACTTCTTAACTCAAATACCATA
AATCCTTCTTCTTAACTCAAATACCATA
NA
ACTCAAACTTCTTAACTCAAATACCATA
ATACATCCTTCTTAACTCAAATACCATA
NA
ATCCTATCTTCTTAACTCAAATACCATA
CAACAATCTTCTTAACTCAAATACCATA
CTTCTTACTTCTTAACTCAAATACCATA
TACCATACTTCTTAACTCAAATACCATA
TATCTACCTTCTTAACTCAAATACCATA
TCACTTTCTTCTTAACTCAAATACCATA
TTACCAACTTCTTAACTCAAATACCATA
TTTCACTCTTCTTAACTCAAATACCATA
AAACTCATACCATAACTCAAATACCATA
NA
NA
AATCCTTTACCATAACTCAAATACCATA
ACTCAAATACCATAACTCAAATACCATA
ATACATCTACCATAACTCAAATACCATA
ATCCTATTACCATAACTCAAATACCATA
CAACAATTACCATAACTCAAATACCATA
CTTCTTATACCATAACTCAAATACCATA
TACCATATACCATAACTCAAATACCATA
TATCTACTACCATAACTCAAATACCATA
TCACTTTTACCATAACTCAAATACCATA
TTACCAATACCATAACTCAAATACCATA
TTTCACTTACCATAACTCAAATACCATA
AAACTCATATCTACACTCAAATACCATA
AATCCTTTATCTACACTCAAATACCATA
ACTCAAATATCTACACTCAAATACCATA
ATACATCTATCTACACTCAAATACCATA
ATCCTATTATCTACACTCAAATACCATA
CAACAATTATCTACACTCAAATACCATA
CTTCTTATATCTACACTCAAATACCATA
TACCATATATCTACACTCAAATACCATA
TATCTACTATCTACACTCAAATACCATA
TCACTTTTATCTACACTCAAATACCATA
TTACCAATATCTACACTCAAATACCATA
TTTCACTTATCTACACTCAAATACCATA
AAACTCATCACTTTACTCAAATACCATA
AATCCTTTCACTTTACTCAAATACCATA
NA
ACTCAAATCACTTTACTCAAATACCATA
NA
ATACATCTCACTTTACTCAAATACCATA
ATCCTATTCACTTTACTCAAATACCATA
CAACAATTCACTTTACTCAAATACCATA
CTTCTTATCACTTTACTCAAATACCATA
TACCATATCACTTTACTCAAATACCATA
TATCTACTCACTTTACTCAAATACCATA
TCACTTTTCACTTTACTCAAATACCATA
TTACCAATCACTTTACTCAAATACCATA
TTTCACTTCACTTTACTCAAATACCATA
AAACTCATTACCAAACTCAAATACCATA
AATCCTTTTACCAAACTCAAATACCATA
ACTCAAATTACCAAACTCAAATACCATA
ATACATCTTACCAAACTCAAATACCATA
ATCCTATTTACCAAACTCAAATACCATA
CAACAATTTACCAAACTCAAATACCATA
CTTCTTATTACCAAACTCAAATACCATA
NA
TACCATATTACCAAACTCAAATACCATA
TATCTACTTACCAAACTCAAATACCATA
TCACTTTTTACCAAACTCAAATACCATA
TTACCAATTACCAAACTCAAATACCATA
TTTCACTTTACCAAACTCAAATACCATA
AAACTCATTTCACTACTCAAATACCATA
NA
AATCCTTTTTCACTACTCAAATACCATA
ACTCAAATTTCACTACTCAAATACCATA
ATACATCTTTCACTACTCAAATACCATA
ATCCTATTTTCACTACTCAAATACCATA
CAACAATTTTCACTACTCAAATACCATA
CTTCTTATTTCACTACTCAAATACCATA
TACCATATTTCACTACTCAAATACCATA
TATCTACTTTCACTACTCAAATACCATA
TCACTTTTTTCACTACTCAAATACCATA
TTACCAATTTCACTACTCAAATACCATA
TTTCACTTTTCACTACTCAAATACCATA
AAACTCAAAACTCAATACATCTACCATA
AATCCTTAAACTCAATACATCTACCATA
ACTCAAAAAACTCAATACATCTACCATA
ATACATCAAACTCAATACATCTACCATA
ATCCTATAAACTCAATACATCTACCATA
CAACAATAAACTCAATACATCTACCATA
CTTCTTAAAACTCAATACATCTACCATA
TACCATAAAACTCAATACATCTACCATA
TATCTACAAACTCAATACATCTACCATA
TCACTTTAAACTCAATACATCTACCATA
TTACCAAAAACTCAATACATCTACCATA
TTTCACTAAACTCAATACATCTACCATA
NA
AAACTCAAATCCTTATACATCTACCATA
AATCCTTAATCCTTATACATCTACCATA
ACTCAAAAATCCTTATACATCTACCATA
ATACATCAATCCTTATACATCTACCATA
ATCCTATAATCCTTATACATCTACCATA
CAACAATAATCCTTATACATCTACCATA
CTTCTTAAATCCTTATACATCTACCATA
TACCATAAATCCTTATACATCTACCATA
TATCTACAATCCTTATACATCTACCATA
TCACTTTAATCCTTATACATCTACCATA
TTACCAAAATCCTTATACATCTACCATA
TTTCACTAATCCTTATACATCTACCATA
AAACTCAACTCAAAATACATCTACCATA
AATCCTTACTCAAAATACATCTACCATA
ACTCAAAACTCAAAATACATCTACCATA
ATACATCACTCAAAATACATCTACCATA
ATCCTATACTCAAAATACATCTACCATA
CAACAATACTCAAAATACATCTACCATA
CTTCTTAACTCAAAATACATCTACCATA
TACCATAACTCAAAATACATCTACCATA
TATCTACACTCAAAATACATCTACCATA
TCACTTTACTCAAAATACATCTACCATA
TTACCAAACTCAAAATACATCTACCATA
NA
TTTCACTACTCAAAATACATCTACCATA
AAACTCAATACATCATACATCTACCATA
AATCCTTATACATCATACATCTACCATA
ACTCAAAATACATCATACATCTACCATA
ATACATCATACATCATACATCTACCATA
ATCCTATATACATCATACATCTACCATA
CAACAATATACATCATACATCTACCATA
CTTCTTAATACATCATACATCTACCATA
TACCATAATACATCATACATCTACCATA
TATCTACATACATCATACATCTACCATA
NA
NA
TCACTTTATACATCATACATCTACCATA
TTACCAAATACATCATACATCTACCATA
TTTCACTATACATCATACATCTACCATA
AAACTCAATCCTATATACATCTACCATA
AATCCTTATCCTATATACATCTACCATA
ACTCAAAATCCTATATACATCTACCATA
ATACATCATCCTATATACATCTACCATA
ATCCTATATCCTATATACATCTACCATA
CAACAATATCCTATATACATCTACCATA
CTTCTTAATCCTATATACATCTACCATA
TACCATAATCCTATATACATCTACCATA
TATCTACATCCTATATACATCTACCATA
TCACTTTATCCTATATACATCTACCATA
TTACCAAATCCTATATACATCTACCATA
TTTCACTATCCTATATACATCTACCATA
AAACTCACAACAATATACATCTACCATA
AATCCTTCAACAATATACATCTACCATA
ACTCAAACAACAATATACATCTACCATA
ATACATCCAACAATATACATCTACCATA
ATCCTATCAACAATATACATCTACCATA
CAACAATCAACAATATACATCTACCATA
CTTCTTACAACAATATACATCTACCATA
TACCATACAACAATATACATCTACCATA
TATCTACCAACAATATACATCTACCATA
TCACTTTCAACAATATACATCTACCATA
TTACCAACAACAATATACATCTACCATA
TTTCACTCAACAATATACATCTACCATA
NA
AAACTCACTTCTTAATACATCTACCATA
AATCCTTCTTCTTAATACATCTACCATA
ACTCAAACTTCTTAATACATCTACCATA
ATACATCCTTCTTAATACATCTACCATA
ATCCTATCTTCTTAATACATCTACCATA
CAACAATCTTCTTAATACATCTACCATA
CTTCTTACTTCTTAATACATCTACCATA
TACCATACTTCTTAATACATCTACCATA
TATCTACCTTCTTAATACATCTACCATA
TCACTTTCTTCTTAATACATCTACCATA
TTACCAACTTCTTAATACATCTACCATA
TTTCACTCTTCTTAATACATCTACCATA
AAACTCATACCATAATACATCTACCATA
AATCCTTTACCATAATACATCTACCATA
ACTCAAATACCATAATACATCTACCATA
NA
ATACATCTACCATAATACATCTACCATA
ATCCTATTACCATAATACATCTACCATA
CAACAATTACCATAATACATCTACCATA
CTTCTTATACCATAATACATCTACCATA
TACCATATACCATAATACATCTACCATA
TATCTACTACCATAATACATCTACCATA
NA
TCACTTTTACCATAATACATCTACCATA
TTACCAATACCATAATACATCTACCATA
TTTCACTTACCATAATACATCTACCATA
AAACTCATATCTACATACATCTACCATA
AATCCTTTATCTACATACATCTACCATA
ACTCAAATATCTACATACATCTACCATA
ATACATCTATCTACATACATCTACCATA
ATCCTATTATCTACATACATCTACCATA
CAACAATTATCTACATACATCTACCATA
CTTCTTATATCTACATACATCTACCATA
TACCATATATCTACATACATCTACCATA
TATCTACTATCTACATACATCTACCATA
TCACTTTTATCTACATACATCTACCATA
TTACCAATATCTACATACATCTACCATA
TTTCACTTATCTACATACATCTACCATA
AAACTCATCACTTTATACATCTACCATA
AATCCTTTCACTTTATACATCTACCATA
ACTCAAATCACTTTATACATCTACCATA
NA
ATACATCTCACTTTATACATCTACCATA
ATCCTATTCACTTTATACATCTACCATA
CAACAATTCACTTTATACATCTACCATA
CTTCTTATCACTTTATACATCTACCATA
TACCATATCACTTTATACATCTACCATA
NA
TATCTACTCACTTTATACATCTACCATA
TCACTTTTCACTTTATACATCTACCATA
TTACCAATCACTTTATACATCTACCATA
TTTCACTTCACTTTATACATCTACCATA
AAACTCATTACCAAATACATCTACCATA
AATCCTTTTACCAAATACATCTACCATA
ACTCAAATTACCAAATACATCTACCATA
ATACATCTTACCAAATACATCTACCATA
ATCCTATTTACCAAATACATCTACCATA
CAACAATTTACCAAATACATCTACCATA
CTTCTTATTACCAAATACATCTACCATA
TACCATATTACCAAATACATCTACCATA
TATCTACTTACCAAATACATCTACCATA
TCACTTTTTACCAAATACATCTACCATA
TTACCAATTACCAAATACATCTACCATA
TTTCACTTTACCAAATACATCTACCATA
AAACTCATTTCACTATACATCTACCATA
AATCCTTTTTCACTATACATCTACCATA
ACTCAAATTTCACTATACATCTACCATA
ATACATCTTTCACTATACATCTACCATA
ATCCTATTTTCACTATACATCTACCATA
CAACAATTTTCACTATACATCTACCATA
NA
CTTCTTATTTCACTATACATCTACCATA
TACCATATTTCACTATACATCTACCATA
TATCTACTTTCACTATACATCTACCATA
TCACTTTTTTCACTATACATCTACCATA
TTACCAATTTCACTATACATCTACCATA
TTTCACTTTTCACTATACATCTACCATA
AAACTCAAAACTCAATCCTATTACCATA
AATCCTTAAACTCAATCCTATTACCATA
ACTCAAAAAACTCAATCCTATTACCATA
ATACATCAAACTCAATCCTATTACCATA
ATCCTATAAACTCAATCCTATTACCATA
NA
NA
CAACAATAAACTCAATCCTATTACCATA
CTTCTTAAAACTCAATCCTATTACCATA
TACCATAAAACTCAATCCTATTACCATA
TATCTACAAACTCAATCCTATTACCATA
TCACTTTAAACTCAATCCTATTACCATA
TTACCAAAAACTCAATCCTATTACCATA
TTTCACTAAACTCAATCCTATTACCATA
AAACTCAAATCCTTATCCTATTACCATA
AATCCTTAATCCTTATCCTATTACCATA
ACTCAAAAATCCTTATCCTATTACCATA
ATACATCAATCCTTATCCTATTACCATA
ATCCTATAATCCTTATCCTATTACCATA
CAACAATAATCCTTATCCTATTACCATA
CTTCTTAAATCCTTATCCTATTACCATA
TACCATAAATCCTTATCCTATTACCATA
TATCTACAATCCTTATCCTATTACCATA
TCACTTTAATCCTTATCCTATTACCATA
TTACCAAAATCCTTATCCTATTACCATA
TTTCACTAATCCTTATCCTATTACCATA
AAACTCAACTCAAAATCCTATTACCATA
AATCCTTACTCAAAATCCTATTACCATA
ACTCAAAACTCAAAATCCTATTACCATA
ATACATCACTCAAAATCCTATTACCATA
ATCCTATACTCAAAATCCTATTACCATA
CAACAATACTCAAAATCCTATTACCATA
CTTCTTAACTCAAAATCCTATTACCATA
TACCATAACTCAAAATCCTATTACCATA
NA
TATCTACACTCAAAATCCTATTACCATA
TCACTTTACTCAAAATCCTATTACCATA
TTACCAAACTCAAAATCCTATTACCATA
TTTCACTACTCAAAATCCTATTACCATA
AAACTCAATACATCATCCTATTACCATA
AATCCTTATACATCATCCTATTACCATA
ACTCAAAATACATCATCCTATTACCATA
ATACATCATACATCATCCTATTACCATA
ATCCTATATACATCATCCTATTACCATA
CAACAATATACATCATCCTATTACCATA
CTTCTTAATACATCATCCTATTACCATA
TACCATAATACATCATCCTATTACCATA
TATCTACATACATCATCCTATTACCATA
TCACTTTATACATCATCCTATTACCATA
NA
TTACCAAATACATCATCCTATTACCATA
TTTCACTATACATCATCCTATTACCATA
AAACTCAATCCTATATCCTATTACCATA
AATCCTTATCCTATATCCTATTACCATA
ACTCAAAATCCTATATCCTATTACCATA
ATACATCATCCTATATCCTATTACCATA
ATCCTATATCCTATATCCTATTACCATA
CAACAATATCCTATATCCTATTACCATA
NA
CTTCTTAATCCTATATCCTATTACCATA
TACCATAATCCTATATCCTATTACCATA
TATCTACATCCTATATCCTATTACCATA
TCACTTTATCCTATATCCTATTACCATA
TTACCAAATCCTATATCCTATTACCATA
TTTCACTATCCTATATCCTATTACCATA
AAACTCACAACAATATCCTATTACCATA
AATCCTTCAACAATATCCTATTACCATA
ACTCAAACAACAATATCCTATTACCATA
ATACATCCAACAATATCCTATTACCATA
ATCCTATCAACAATATCCTATTACCATA
CAACAATCAACAATATCCTATTACCATA
CTTCTTACAACAATATCCTATTACCATA
TACCATACAACAATATCCTATTACCATA
TATCTACCAACAATATCCTATTACCATA
TCACTTTCAACAATATCCTATTACCATA
TTACCAACAACAATATCCTATTACCATA
TTTCACTCAACAATATCCTATTACCATA
AAACTCACTTCTTAATCCTATTACCATA
AATCCTTCTTCTTAATCCTATTACCATA
ACTCAAACTTCTTAATCCTATTACCATA
ATACATCCTTCTTAATCCTATTACCATA
ATCCTATCTTCTTAATCCTATTACCATA
NA
CAACAATCTTCTTAATCCTATTACCATA
CTTCTTACTTCTTAATCCTATTACCATA
TACCATACTTCTTAATCCTATTACCATA
TATCTACCTTCTTAATCCTATTACCATA
TCACTTTCTTCTTAATCCTATTACCATA
TTACCAACTTCTTAATCCTATTACCATA
TTTCACTCTTCTTAATCCTATTACCATA
AAACTCATACCATAATCCTATTACCATA
AATCCTTTACCATAATCCTATTACCATA
ACTCAAATACCATAATCCTATTACCATA
ATACATCTACCATAATCCTATTACCATA
ATCCTATTACCATAATCCTATTACCATA
CAACAATTACCATAATCCTATTACCATA
CTTCTTATACCATAATCCTATTACCATA
TACCATATACCATAATCCTATTACCATA
TATCTACTACCATAATCCTATTACCATA
NA
TCACTTTTACCATAATCCTATTACCATA
TTACCAATACCATAATCCTATTACCATA
TTTCACTTACCATAATCCTATTACCATA
AAACTCATATCTACATCCTATTACCATA
NA
AATCCTTTATCTACATCCTATTACCATA
ACTCAAATATCTACATCCTATTACCATA
ATACATCTATCTACATCCTATTACCATA
ATCCTATTATCTACATCCTATTACCATA
CAACAATTATCTACATCCTATTACCATA
CTTCTTATATCTACATCCTATTACCATA
TACCATATATCTACATCCTATTACCATA
TATCTACTATCTACATCCTATTACCATA
TCACTTTTATCTACATCCTATTACCATA
TTACCAATATCTACATCCTATTACCATA
NA
TTTCACTTATCTACATCCTATTACCATA
NA
NA
AAACTCATCACTTTATCCTATTACCATA
AATCCTTTCACTTTATCCTATTACCATA
ACTCAAATCACTTTATCCTATTACCATA
ATACATCTCACTTTATCCTATTACCATA
ATCCTATTCACTTTATCCTATTACCATA
CAACAATTCACTTTATCCTATTACCATA
CTTCTTATCACTTTATCCTATTACCATA
TACCATATCACTTTATCCTATTACCATA
TATCTACTCACTTTATCCTATTACCATA
TCACTTTTCACTTTATCCTATTACCATA
TTACCAATCACTTTATCCTATTACCATA
TTTCACTTCACTTTATCCTATTACCATA
AAACTCATTACCAAATCCTATTACCATA
AATCCTTTTACCAAATCCTATTACCATA
ACTCAAATTACCAAATCCTATTACCATA
ATACATCTTACCAAATCCTATTACCATA
ATCCTATTTACCAAATCCTATTACCATA
CAACAATTTACCAAATCCTATTACCATA
CTTCTTATTACCAAATCCTATTACCATA
TACCATATTACCAAATCCTATTACCATA
NA
TATCTACTTACCAAATCCTATTACCATA
TCACTTTTTACCAAATCCTATTACCATA
TTACCAATTACCAAATCCTATTACCATA
TTTCACTTTACCAAATCCTATTACCATA
NA
AAACTCATTTCACTATCCTATTACCATA
NA
AATCCTTTTTCACTATCCTATTACCATA
ACTCAAATTTCACTATCCTATTACCATA
ATACATCTTTCACTATCCTATTACCATA
ATCCTATTTTCACTATCCTATTACCATA
CAACAATTTTCACTATCCTATTACCATA
CTTCTTATTTCACTATCCTATTACCATA
TACCATATTTCACTATCCTATTACCATA
TATCTACTTTCACTATCCTATTACCATA
TCACTTTTTTCACTATCCTATTACCATA
TTACCAATTTCACTATCCTATTACCATA
TTTCACTTTTCACTATCCTATTACCATA
AAACTCAAAACTCACAACAATTACCATA
AATCCTTAAACTCACAACAATTACCATA
NA
ACTCAAAAAACTCACAACAATTACCATA
ATACATCAAACTCACAACAATTACCATA
ATCCTATAAACTCACAACAATTACCATA
CAACAATAAACTCACAACAATTACCATA
CTTCTTAAAACTCACAACAATTACCATA
TACCATAAAACTCACAACAATTACCATA
TATCTACAAACTCACAACAATTACCATA
TCACTTTAAACTCACAACAATTACCATA
TTACCAAAAACTCACAACAATTACCATA
NA
TTTCACTAAACTCACAACAATTACCATA
AAACTCAAATCCTTCAACAATTACCATA
AATCCTTAATCCTTCAACAATTACCATA
ACTCAAAAATCCTTCAACAATTACCATA
NA
ATACATCAATCCTTCAACAATTACCATA
ATCCTATAATCCTTCAACAATTACCATA
CAACAATAATCCTTCAACAATTACCATA
CTTCTTAAATCCTTCAACAATTACCATA
TACCATAAATCCTTCAACAATTACCATA
TATCTACAATCCTTCAACAATTACCATA
TCACTTTAATCCTTCAACAATTACCATA
TTACCAAAATCCTTCAACAATTACCATA
TTTCACTAATCCTTCAACAATTACCATA
AAACTCAACTCAAACAACAATTACCATA
AATCCTTACTCAAACAACAATTACCATA
ACTCAAAACTCAAACAACAATTACCATA
ATACATCACTCAAACAACAATTACCATA
ATCCTATACTCAAACAACAATTACCATA
CAACAATACTCAAACAACAATTACCATA
CTTCTTAACTCAAACAACAATTACCATA
TACCATAACTCAAACAACAATTACCATA
TATCTACACTCAAACAACAATTACCATA
NA
TCACTTTACTCAAACAACAATTACCATA
TTACCAAACTCAAACAACAATTACCATA
TTTCACTACTCAAACAACAATTACCATA
AAACTCAATACATCCAACAATTACCATA
AATCCTTATACATCCAACAATTACCATA
ACTCAAAATACATCCAACAATTACCATA
ATACATCATACATCCAACAATTACCATA
ATCCTATATACATCCAACAATTACCATA
CAACAATATACATCCAACAATTACCATA
CTTCTTAATACATCCAACAATTACCATA
TACCATAATACATCCAACAATTACCATA
TATCTACATACATCCAACAATTACCATA
TCACTTTATACATCCAACAATTACCATA
TTACCAAATACATCCAACAATTACCATA
TTTCACTATACATCCAACAATTACCATA
AAACTCAATCCTATCAACAATTACCATA
AATCCTTATCCTATCAACAATTACCATA
ACTCAAAATCCTATCAACAATTACCATA
ATACATCATCCTATCAACAATTACCATA
ATCCTATATCCTATCAACAATTACCATA
NA
CAACAATATCCTATCAACAATTACCATA
CTTCTTAATCCTATCAACAATTACCATA
TACCATAATCCTATCAACAATTACCATA
TATCTACATCCTATCAACAATTACCATA
TCACTTTATCCTATCAACAATTACCATA
TTACCAAATCCTATCAACAATTACCATA
TTTCACTATCCTATCAACAATTACCATA
AAACTCACAACAATCAACAATTACCATA
AATCCTTCAACAATCAACAATTACCATA
ACTCAAACAACAATCAACAATTACCATA
ATACATCCAACAATCAACAATTACCATA
ATCCTATCAACAATCAACAATTACCATA
CAACAATCAACAATCAACAATTACCATA
NA
NA
CTTCTTACAACAATCAACAATTACCATA
TACCATACAACAATCAACAATTACCATA
TATCTACCAACAATCAACAATTACCATA
TCACTTTCAACAATCAACAATTACCATA
TTACCAACAACAATCAACAATTACCATA
TTTCACTCAACAATCAACAATTACCATA
AAACTCACTTCTTACAACAATTACCATA
AATCCTTCTTCTTACAACAATTACCATA
ACTCAAACTTCTTACAACAATTACCATA
ATACATCCTTCTTACAACAATTACCATA
ATCCTATCTTCTTACAACAATTACCATA
CAACAATCTTCTTACAACAATTACCATA
CTTCTTACTTCTTACAACAATTACCATA
TACCATACTTCTTACAACAATTACCATA
TATCTACCTTCTTACAACAATTACCATA
TCACTTTCTTCTTACAACAATTACCATA
TTACCAACTTCTTACAACAATTACCATA
TTTCACTCTTCTTACAACAATTACCATA
AAACTCATACCATACAACAATTACCATA
AATCCTTTACCATACAACAATTACCATA
ACTCAAATACCATACAACAATTACCATA
ATACATCTACCATACAACAATTACCATA
ATCCTATTACCATACAACAATTACCATA
CAACAATTACCATACAACAATTACCATA
NA
CTTCTTATACCATACAACAATTACCATA
TACCATATACCATACAACAATTACCATA
NA
TATCTACTACCATACAACAATTACCATA
TCACTTTTACCATACAACAATTACCATA
TTACCAATACCATACAACAATTACCATA
TTTCACTTACCATACAACAATTACCATA
AAACTCATATCTACCAACAATTACCATA
AATCCTTTATCTACCAACAATTACCATA
ACTCAAATATCTACCAACAATTACCATA
ATACATCTATCTACCAACAATTACCATA
ATCCTATTATCTACCAACAATTACCATA
CAACAATTATCTACCAACAATTACCATA
CTTCTTATATCTACCAACAATTACCATA
TACCATATATCTACCAACAATTACCATA
NA
TATCTACTATCTACCAACAATTACCATA
NA
TCACTTTTATCTACCAACAATTACCATA
TTACCAATATCTACCAACAATTACCATA
TTTCACTTATCTACCAACAATTACCATA
AAACTCATCACTTTCAACAATTACCATA
AATCCTTTCACTTTCAACAATTACCATA
ACTCAAATCACTTTCAACAATTACCATA
ATACATCTCACTTTCAACAATTACCATA
ATCCTATTCACTTTCAACAATTACCATA
NA
CAACAATTCACTTTCAACAATTACCATA
CTTCTTATCACTTTCAACAATTACCATA
TACCATATCACTTTCAACAATTACCATA
TATCTACTCACTTTCAACAATTACCATA
TCACTTTTCACTTTCAACAATTACCATA
TTACCAATCACTTTCAACAATTACCATA
TTTCACTTCACTTTCAACAATTACCATA
AAACTCATTACCAACAACAATTACCATA
AATCCTTTTACCAACAACAATTACCATA
ACTCAAATTACCAACAACAATTACCATA
ATACATCTTACCAACAACAATTACCATA
ATCCTATTTACCAACAACAATTACCATA
NA
CAACAATTTACCAACAACAATTACCATA
CTTCTTATTACCAACAACAATTACCATA
TACCATATTACCAACAACAATTACCATA
TATCTACTTACCAACAACAATTACCATA
TCACTTTTTACCAACAACAATTACCATA
TTACCAATTACCAACAACAATTACCATA
TTTCACTTTACCAACAACAATTACCATA
AAACTCATTTCACTCAACAATTACCATA
AATCCTTTTTCACTCAACAATTACCATA
ACTCAAATTTCACTCAACAATTACCATA
NA
ATACATCTTTCACTCAACAATTACCATA
ATCCTATTTTCACTCAACAATTACCATA
CAACAATTTTCACTCAACAATTACCATA
CTTCTTATTTCACTCAACAATTACCATA
TACCATATTTCACTCAACAATTACCATA
TATCTACTTTCACTCAACAATTACCATA
TCACTTTTTTCACTCAACAATTACCATA
TTACCAATTTCACTCAACAATTACCATA
TTTCACTTTTCACTCAACAATTACCATA
AAACTCAAAACTCACTTCTTATACCATA
NA
AATCCTTAAACTCACTTCTTATACCATA
ACTCAAAAAACTCACTTCTTATACCATA
ATACATCAAACTCACTTCTTATACCATA
ATCCTATAAACTCACTTCTTATACCATA
CAACAATAAACTCACTTCTTATACCATA
CTTCTTAAAACTCACTTCTTATACCATA
TACCATAAAACTCACTTCTTATACCATA
TATCTACAAACTCACTTCTTATACCATA
NA
TCACTTTAAACTCACTTCTTATACCATA
TTACCAAAAACTCACTTCTTATACCATA
TTTCACTAAACTCACTTCTTATACCATA
AAACTCAAATCCTTCTTCTTATACCATA
AATCCTTAATCCTTCTTCTTATACCATA
ACTCAAAAATCCTTCTTCTTATACCATA
ATACATCAATCCTTCTTCTTATACCATA
ATCCTATAATCCTTCTTCTTATACCATA
CAACAATAATCCTTCTTCTTATACCATA
CTTCTTAAATCCTTCTTCTTATACCATA
TACCATAAATCCTTCTTCTTATACCATA
TATCTACAATCCTTCTTCTTATACCATA
TCACTTTAATCCTTCTTCTTATACCATA
TTACCAAAATCCTTCTTCTTATACCATA
NA
NA
TTTCACTAATCCTTCTTCTTATACCATA
AAACTCAACTCAAACTTCTTATACCATA
AATCCTTACTCAAACTTCTTATACCATA
ACTCAAAACTCAAACTTCTTATACCATA
ATACATCACTCAAACTTCTTATACCATA
ATCCTATACTCAAACTTCTTATACCATA
CAACAATACTCAAACTTCTTATACCATA
CTTCTTAACTCAAACTTCTTATACCATA
TACCATAACTCAAACTTCTTATACCATA
TATCTACACTCAAACTTCTTATACCATA
TCACTTTACTCAAACTTCTTATACCATA
TTACCAAACTCAAACTTCTTATACCATA
TTTCACTACTCAAACTTCTTATACCATA
AAACTCAATACATCCTTCTTATACCATA
NA
AATCCTTATACATCCTTCTTATACCATA
ACTCAAAATACATCCTTCTTATACCATA
ATACATCATACATCCTTCTTATACCATA
ATCCTATATACATCCTTCTTATACCATA
CAACAATATACATCCTTCTTATACCATA
CTTCTTAATACATCCTTCTTATACCATA
TACCATAATACATCCTTCTTATACCATA
TATCTACATACATCCTTCTTATACCATA
TCACTTTATACATCCTTCTTATACCATA
TTACCAAATACATCCTTCTTATACCATA
TTTCACTATACATCCTTCTTATACCATA
AAACTCAATCCTATCTTCTTATACCATA
NA
AATCCTTATCCTATCTTCTTATACCATA
ACTCAAAATCCTATCTTCTTATACCATA
ATACATCATCCTATCTTCTTATACCATA
ATCCTATATCCTATCTTCTTATACCATA
CAACAATATCCTATCTTCTTATACCATA
CTTCTTAATCCTATCTTCTTATACCATA
TACCATAATCCTATCTTCTTATACCATA
TATCTACATCCTATCTTCTTATACCATA
TCACTTTATCCTATCTTCTTATACCATA
TTACCAAATCCTATCTTCTTATACCATA
TTTCACTATCCTATCTTCTTATACCATA
NA
AAACTCACAACAATCTTCTTATACCATA
AATCCTTCAACAATCTTCTTATACCATA
ACTCAAACAACAATCTTCTTATACCATA
ATACATCCAACAATCTTCTTATACCATA
ATCCTATCAACAATCTTCTTATACCATA
CAACAATCAACAATCTTCTTATACCATA
CTTCTTACAACAATCTTCTTATACCATA
TACCATACAACAATCTTCTTATACCATA
TATCTACCAACAATCTTCTTATACCATA
TCACTTTCAACAATCTTCTTATACCATA
TTACCAACAACAATCTTCTTATACCATA
NA
TTTCACTCAACAATCTTCTTATACCATA
AAACTCACTTCTTACTTCTTATACCATA
AATCCTTCTTCTTACTTCTTATACCATA
ACTCAAACTTCTTACTTCTTATACCATA
ATACATCCTTCTTACTTCTTATACCATA
ATCCTATCTTCTTACTTCTTATACCATA
CAACAATCTTCTTACTTCTTATACCATA
CTTCTTACTTCTTACTTCTTATACCATA
TACCATACTTCTTACTTCTTATACCATA
TATCTACCTTCTTACTTCTTATACCATA
TCACTTTCTTCTTACTTCTTATACCATA
TTACCAACTTCTTACTTCTTATACCATA
TTTCACTCTTCTTACTTCTTATACCATA
AAACTCATACCATACTTCTTATACCATA
AATCCTTTACCATACTTCTTATACCATA
ACTCAAATACCATACTTCTTATACCATA
ATACATCTACCATACTTCTTATACCATA
ATCCTATTACCATACTTCTTATACCATA
CAACAATTACCATACTTCTTATACCATA
CTTCTTATACCATACTTCTTATACCATA
TACCATATACCATACTTCTTATACCATA
TATCTACTACCATACTTCTTATACCATA
TCACTTTTACCATACTTCTTATACCATA
NA
TTACCAATACCATACTTCTTATACCATA
TTTCACTTACCATACTTCTTATACCATA
AAACTCATATCTACCTTCTTATACCATA
AATCCTTTATCTACCTTCTTATACCATA
ACTCAAATATCTACCTTCTTATACCATA
ATACATCTATCTACCTTCTTATACCATA
ATCCTATTATCTACCTTCTTATACCATA
CAACAATTATCTACCTTCTTATACCATA
CTTCTTATATCTACCTTCTTATACCATA
TACCATATATCTACCTTCTTATACCATA
TATCTACTATCTACCTTCTTATACCATA
TCACTTTTATCTACCTTCTTATACCATA
TTACCAATATCTACCTTCTTATACCATA
TTTCACTTATCTACCTTCTTATACCATA
AAACTCATCACTTTCTTCTTATACCATA
AATCCTTTCACTTTCTTCTTATACCATA
ACTCAAATCACTTTCTTCTTATACCATA
ATACATCTCACTTTCTTCTTATACCATA
NA
ATCCTATTCACTTTCTTCTTATACCATA
CAACAATTCACTTTCTTCTTATACCATA
CTTCTTATCACTTTCTTCTTATACCATA
TACCATATCACTTTCTTCTTATACCATA
TATCTACTCACTTTCTTCTTATACCATA
TCACTTTTCACTTTCTTCTTATACCATA
TTACCAATCACTTTCTTCTTATACCATA
TTTCACTTCACTTTCTTCTTATACCATA
AAACTCATTACCAACTTCTTATACCATA
AATCCTTTTACCAACTTCTTATACCATA
ACTCAAATTACCAACTTCTTATACCATA
ATACATCTTACCAACTTCTTATACCATA
ATCCTATTTACCAACTTCTTATACCATA
CAACAATTTACCAACTTCTTATACCATA
CTTCTTATTACCAACTTCTTATACCATA
NA
NA
TACCATATTACCAACTTCTTATACCATA
TATCTACTTACCAACTTCTTATACCATA
TCACTTTTTACCAACTTCTTATACCATA
TTACCAATTACCAACTTCTTATACCATA
TTTCACTTTACCAACTTCTTATACCATA
AAACTCATTTCACTCTTCTTATACCATA
AATCCTTTTTCACTCTTCTTATACCATA
ACTCAAATTTCACTCTTCTTATACCATA
ATACATCTTTCACTCTTCTTATACCATA
ATCCTATTTTCACTCTTCTTATACCATA
CAACAATTTTCACTCTTCTTATACCATA
CTTCTTATTTCACTCTTCTTATACCATA
TACCATATTTCACTCTTCTTATACCATA
TATCTACTTTCACTCTTCTTATACCATA
TCACTTTTTTCACTCTTCTTATACCATA
TTACCAATTTCACTCTTCTTATACCATA
TTTCACTTTTCACTCTTCTTATACCATA
AAACTCAAAACTCATACCATATACCATA
AATCCTTAAACTCATACCATATACCATA
ACTCAAAAAACTCATACCATATACCATA
ATACATCAAACTCATACCATATACCATA
ATCCTATAAACTCATACCATATACCATA
CAACAATAAACTCATACCATATACCATA
CTTCTTAAAACTCATACCATATACCATA
TACCATAAAACTCATACCATATACCATA
TATCTACAAACTCATACCATATACCATA
TCACTTTAAACTCATACCATATACCATA
NA
TTACCAAAAACTCATACCATATACCATA
TTTCACTAAACTCATACCATATACCATA
AAACTCAAATCCTTTACCATATACCATA
AATCCTTAATCCTTTACCATATACCATA
ACTCAAAAATCCTTTACCATATACCATA
NA
ATACATCAATCCTTTACCATATACCATA
ATCCTATAATCCTTTACCATATACCATA
CAACAATAATCCTTTACCATATACCATA
NA
NA
CTTCTTAAATCCTTTACCATATACCATA
TACCATAAATCCTTTACCATATACCATA
TATCTACAATCCTTTACCATATACCATA
TCACTTTAATCCTTTACCATATACCATA
TTACCAAAATCCTTTACCATATACCATA
TTTCACTAATCCTTTACCATATACCATA
AAACTCAACTCAAATACCATATACCATA
AATCCTTACTCAAATACCATATACCATA
ACTCAAAACTCAAATACCATATACCATA
ATACATCACTCAAATACCATATACCATA
ATCCTATACTCAAATACCATATACCATA
CAACAATACTCAAATACCATATACCATA
NA
CTTCTTAACTCAAATACCATATACCATA
TACCATAACTCAAATACCATATACCATA
TATCTACACTCAAATACCATATACCATA
TCACTTTACTCAAATACCATATACCATA
TTACCAAACTCAAATACCATATACCATA
TTTCACTACTCAAATACCATATACCATA
NA
AAACTCAATACATCTACCATATACCATA
AATCCTTATACATCTACCATATACCATA
ACTCAAAATACATCTACCATATACCATA
ATACATCATACATCTACCATATACCATA
ATCCTATATACATCTACCATATACCATA
CAACAATATACATCTACCATATACCATA
CTTCTTAATACATCTACCATATACCATA
TACCATAATACATCTACCATATACCATA
TATCTACATACATCTACCATATACCATA
TCACTTTATACATCTACCATATACCATA
TTACCAAATACATCTACCATATACCATA
TTTCACTATACATCTACCATATACCATA
AAACTCAATCCTATTACCATATACCATA
AATCCTTATCCTATTACCATATACCATA
ACTCAAAATCCTATTACCATATACCATA
ATACATCATCCTATTACCATATACCATA
NA
ATCCTATATCCTATTACCATATACCATA
CAACAATATCCTATTACCATATACCATA
CTTCTTAATCCTATTACCATATACCATA
TACCATAATCCTATTACCATATACCATA
TATCTACATCCTATTACCATATACCATA
TCACTTTATCCTATTACCATATACCATA
TTACCAAATCCTATTACCATATACCATA
TTTCACTATCCTATTACCATATACCATA
AAACTCACAACAATTACCATATACCATA
AATCCTTCAACAATTACCATATACCATA
ACTCAAACAACAATTACCATATACCATA
ATACATCCAACAATTACCATATACCATA
ATCCTATCAACAATTACCATATACCATA
CAACAATCAACAATTACCATATACCATA
CTTCTTACAACAATTACCATATACCATA
TACCATACAACAATTACCATATACCATA
TATCTACCAACAATTACCATATACCATA
NA
TCACTTTCAACAATTACCATATACCATA
TTACCAACAACAATTACCATATACCATA
TTTCACTCAACAATTACCATATACCATA
AAACTCACTTCTTATACCATATACCATA
AATCCTTCTTCTTATACCATATACCATA
ACTCAAACTTCTTATACCATATACCATA
ATACATCCTTCTTATACCATATACCATA
ATCCTATCTTCTTATACCATATACCATA
CAACAATCTTCTTATACCATATACCATA
CTTCTTACTTCTTATACCATATACCATA
TACCATACTTCTTATACCATATACCATA
TATCTACCTTCTTATACCATATACCATA
TCACTTTCTTCTTATACCATATACCATA
TTACCAACTTCTTATACCATATACCATA
NA
TTTCACTCTTCTTATACCATATACCATA
NA
NA
AAACTCATACCATATACCATATACCATA
AATCCTTTACCATATACCATATACCATA
ACTCAAATACCATATACCATATACCATA
ATACATCTACCATATACCATATACCATA
ATCCTATTACCATATACCATATACCATA
CAACAATTACCATATACCATATACCATA
CTTCTTATACCATATACCATATACCATA
TACCATATACCATATACCATATACCATA
TATCTACTACCATATACCATATACCATA
TCACTTTTACCATATACCATATACCATA
TTACCAATACCATATACCATATACCATA
TTTCACTTACCATATACCATATACCATA
AAACTCATATCTACTACCATATACCATA
AATCCTTTATCTACTACCATATACCATA
ACTCAAATATCTACTACCATATACCATA
ATACATCTATCTACTACCATATACCATA
ATCCTATTATCTACTACCATATACCATA
CAACAATTATCTACTACCATATACCATA
CTTCTTATATCTACTACCATATACCATA
TACCATATATCTACTACCATATACCATA
TATCTACTATCTACTACCATATACCATA
TCACTTTTATCTACTACCATATACCATA
TTACCAATATCTACTACCATATACCATA
TTTCACTTATCTACTACCATATACCATA
AAACTCATCACTTTTACCATATACCATA
AATCCTTTCACTTTTACCATATACCATA
ACTCAAATCACTTTTACCATATACCATA
NA
ATACATCTCACTTTTACCATATACCATA
ATCCTATTCACTTTTACCATATACCATA
CAACAATTCACTTTTACCATATACCATA
CTTCTTATCACTTTTACCATATACCATA
TACCATATCACTTTTACCATATACCATA
TATCTACTCACTTTTACCATATACCATA
TCACTTTTCACTTTTACCATATACCATA
NA
TTACCAATCACTTTTACCATATACCATA
NA
TTTCACTTCACTTTTACCATATACCATA
AAACTCATTACCAATACCATATACCATA
AATCCTTTTACCAATACCATATACCATA
ACTCAAATTACCAATACCATATACCATA
ATACATCTTACCAATACCATATACCATA
ATCCTATTTACCAATACCATATACCATA
CAACAATTTACCAATACCATATACCATA
CTTCTTATTACCAATACCATATACCATA
TACCATATTACCAATACCATATACCATA
TATCTACTTACCAATACCATATACCATA
NA
TCACTTTTTACCAATACCATATACCATA
TTACCAATTACCAATACCATATACCATA
NA
TTTCACTTTACCAATACCATATACCATA
NA
AAACTCATTTCACTTACCATATACCATA
AATCCTTTTTCACTTACCATATACCATA
ACTCAAATTTCACTTACCATATACCATA
ATACATCTTTCACTTACCATATACCATA
ATCCTATTTTCACTTACCATATACCATA
CAACAATTTTCACTTACCATATACCATA
CTTCTTATTTCACTTACCATATACCATA
TACCATATTTCACTTACCATATACCATA
TATCTACTTTCACTTACCATATACCATA
TCACTTTTTTCACTTACCATATACCATA
TTACCAATTTCACTTACCATATACCATA
TTTCACTTTTCACTTACCATATACCATA
AAACTCAAAACTCATATCTACTACCATA
AATCCTTAAACTCATATCTACTACCATA
ACTCAAAAAACTCATATCTACTACCATA
ATACATCAAACTCATATCTACTACCATA
ATCCTATAAACTCATATCTACTACCATA
CAACAATAAACTCATATCTACTACCATA
CTTCTTAAAACTCATATCTACTACCATA
TACCATAAAACTCATATCTACTACCATA
TATCTACAAACTCATATCTACTACCATA
NA
TCACTTTAAACTCATATCTACTACCATA
TTACCAAAAACTCATATCTACTACCATA
TTTCACTAAACTCATATCTACTACCATA
AAACTCAAATCCTTTATCTACTACCATA
AATCCTTAATCCTTTATCTACTACCATA
NA
NA
ACTCAAAAATCCTTTATCTACTACCATA
ATACATCAATCCTTTATCTACTACCATA
ATCCTATAATCCTTTATCTACTACCATA
CAACAATAATCCTTTATCTACTACCATA
CTTCTTAAATCCTTTATCTACTACCATA
TACCATAAATCCTTTATCTACTACCATA
TATCTACAATCCTTTATCTACTACCATA
TCACTTTAATCCTTTATCTACTACCATA
TTACCAAAATCCTTTATCTACTACCATA
NA
TTTCACTAATCCTTTATCTACTACCATA
AAACTCAACTCAAATATCTACTACCATA
AATCCTTACTCAAATATCTACTACCATA
ACTCAAAACTCAAATATCTACTACCATA
ATACATCACTCAAATATCTACTACCATA
ATCCTATACTCAAATATCTACTACCATA
CAACAATACTCAAATATCTACTACCATA
CTTCTTAACTCAAATATCTACTACCATA
TACCATAACTCAAATATCTACTACCATA
TATCTACACTCAAATATCTACTACCATA
TCACTTTACTCAAATATCTACTACCATA
TTACCAAACTCAAATATCTACTACCATA
TTTCACTACTCAAATATCTACTACCATA
AAACTCAATACATCTATCTACTACCATA
AATCCTTATACATCTATCTACTACCATA
ACTCAAAATACATCTATCTACTACCATA
ATACATCATACATCTATCTACTACCATA
NA
NA
ATCCTATATACATCTATCTACTACCATA
CAACAATATACATCTATCTACTACCATA
CTTCTTAATACATCTATCTACTACCATA
TACCATAATACATCTATCTACTACCATA
TATCTACATACATCTATCTACTACCATA
TCACTTTATACATCTATCTACTACCATA
TTACCAAATACATCTATCTACTACCATA
TTTCACTATACATCTATCTACTACCATA
AAACTCAATCCTATTATCTACTACCATA
NA
AATCCTTATCCTATTATCTACTACCATA
ACTCAAAATCCTATTATCTACTACCATA
ATACATCATCCTATTATCTACTACCATA
ATCCTATATCCTATTATCTACTACCATA
CAACAATATCCTATTATCTACTACCATA
CTTCTTAATCCTATTATCTACTACCATA
TACCATAATCCTATTATCTACTACCATA
TATCTACATCCTATTATCTACTACCATA
TCACTTTATCCTATTATCTACTACCATA
TTACCAAATCCTATTATCTACTACCATA
TTTCACTATCCTATTATCTACTACCATA
AAACTCACAACAATTATCTACTACCATA
AATCCTTCAACAATTATCTACTACCATA
ACTCAAACAACAATTATCTACTACCATA
ATACATCCAACAATTATCTACTACCATA
ATCCTATCAACAATTATCTACTACCATA
CAACAATCAACAATTATCTACTACCATA
CTTCTTACAACAATTATCTACTACCATA
TACCATACAACAATTATCTACTACCATA
TATCTACCAACAATTATCTACTACCATA
TCACTTTCAACAATTATCTACTACCATA
NA
TTACCAACAACAATTATCTACTACCATA
TTTCACTCAACAATTATCTACTACCATA
AAACTCACTTCTTATATCTACTACCATA
AATCCTTCTTCTTATATCTACTACCATA
NA
ACTCAAACTTCTTATATCTACTACCATA
ATACATCCTTCTTATATCTACTACCATA
ATCCTATCTTCTTATATCTACTACCATA
CAACAATCTTCTTATATCTACTACCATA
CTTCTTACTTCTTATATCTACTACCATA
TACCATACTTCTTATATCTACTACCATA
TATCTACCTTCTTATATCTACTACCATA
TCACTTTCTTCTTATATCTACTACCATA
TTACCAACTTCTTATATCTACTACCATA
TTTCACTCTTCTTATATCTACTACCATA
AAACTCATACCATATATCTACTACCATA
AATCCTTTACCATATATCTACTACCATA
ACTCAAATACCATATATCTACTACCATA
ATACATCTACCATATATCTACTACCATA
NA
ATCCTATTACCATATATCTACTACCATA
CAACAATTACCATATATCTACTACCATA
CTTCTTATACCATATATCTACTACCATA
TACCATATACCATATATCTACTACCATA
TATCTACTACCATATATCTACTACCATA
TCACTTTTACCATATATCTACTACCATA
TTACCAATACCATATATCTACTACCATA
TTTCACTTACCATATATCTACTACCATA
AAACTCATATCTACTATCTACTACCATA
AATCCTTTATCTACTATCTACTACCATA
ACTCAAATATCTACTATCTACTACCATA
ATACATCTATCTACTATCTACTACCATA
ATCCTATTATCTACTATCTACTACCATA
CAACAATTATCTACTATCTACTACCATA
CTTCTTATATCTACTATCTACTACCATA
TACCATATATCTACTATCTACTACCATA
TATCTACTATCTACTATCTACTACCATA
TCACTTTTATCTACTATCTACTACCATA
TTACCAATATCTACTATCTACTACCATA
TTTCACTTATCTACTATCTACTACCATA
AAACTCATCACTTTTATCTACTACCATA
AATCCTTTCACTTTTATCTACTACCATA
ACTCAAATCACTTTTATCTACTACCATA
NA
ATACATCTCACTTTTATCTACTACCATA
ATCCTATTCACTTTTATCTACTACCATA
CAACAATTCACTTTTATCTACTACCATA
CTTCTTATCACTTTTATCTACTACCATA
TACCATATCACTTTTATCTACTACCATA
TATCTACTCACTTTTATCTACTACCATA
TCACTTTTCACTTTTATCTACTACCATA
TTACCAATCACTTTTATCTACTACCATA
TTTCACTTCACTTTTATCTACTACCATA
AAACTCATTACCAATATCTACTACCATA
AATCCTTTTACCAATATCTACTACCATA
ACTCAAATTACCAATATCTACTACCATA
ATACATCTTACCAATATCTACTACCATA
ATCCTATTTACCAATATCTACTACCATA
CAACAATTTACCAATATCTACTACCATA
NA
CTTCTTATTACCAATATCTACTACCATA
TACCATATTACCAATATCTACTACCATA
TATCTACTTACCAATATCTACTACCATA
TCACTTTTTACCAATATCTACTACCATA
TTACCAATTACCAATATCTACTACCATA
TTTCACTTTACCAATATCTACTACCATA
AAACTCATTTCACTTATCTACTACCATA
AATCCTTTTTCACTTATCTACTACCATA
NA
ACTCAAATTTCACTTATCTACTACCATA
ATACATCTTTCACTTATCTACTACCATA
NA
ATCCTATTTTCACTTATCTACTACCATA
CAACAATTTTCACTTATCTACTACCATA
CTTCTTATTTCACTTATCTACTACCATA
TACCATATTTCACTTATCTACTACCATA
TATCTACTTTCACTTATCTACTACCATA
TCACTTTTTTCACTTATCTACTACCATA
NA
NA
TTACCAATTTCACTTATCTACTACCATA
TTTCACTTTTCACTTATCTACTACCATA
AAACTCAAAACTCATCACTTTTACCATA
NA
AATCCTTAAACTCATCACTTTTACCATA
NA
ACTCAAAAAACTCATCACTTTTACCATA
ATACATCAAACTCATCACTTTTACCATA
ATCCTATAAACTCATCACTTTTACCATA
CAACAATAAACTCATCACTTTTACCATA
CTTCTTAAAACTCATCACTTTTACCATA
TACCATAAAACTCATCACTTTTACCATA
TATCTACAAACTCATCACTTTTACCATA
TCACTTTAAACTCATCACTTTTACCATA
TTACCAAAAACTCATCACTTTTACCATA
TTTCACTAAACTCATCACTTTTACCATA
AAACTCAAATCCTTTCACTTTTACCATA
AATCCTTAATCCTTTCACTTTTACCATA
ACTCAAAAATCCTTTCACTTTTACCATA
ATACATCAATCCTTTCACTTTTACCATA
ATCCTATAATCCTTTCACTTTTACCATA
CAACAATAATCCTTTCACTTTTACCATA
CTTCTTAAATCCTTTCACTTTTACCATA
TACCATAAATCCTTTCACTTTTACCATA
TATCTACAATCCTTTCACTTTTACCATA
TCACTTTAATCCTTTCACTTTTACCATA
TTACCAAAATCCTTTCACTTTTACCATA
TTTCACTAATCCTTTCACTTTTACCATA
AAACTCAACTCAAATCACTTTTACCATA
AATCCTTACTCAAATCACTTTTACCATA
ACTCAAAACTCAAATCACTTTTACCATA
ATACATCACTCAAATCACTTTTACCATA
ATCCTATACTCAAATCACTTTTACCATA
CAACAATACTCAAATCACTTTTACCATA
CTTCTTAACTCAAATCACTTTTACCATA
NA
TACCATAACTCAAATCACTTTTACCATA
TATCTACACTCAAATCACTTTTACCATA
TCACTTTACTCAAATCACTTTTACCATA
TTACCAAACTCAAATCACTTTTACCATA
TTTCACTACTCAAATCACTTTTACCATA
AAACTCAATACATCTCACTTTTACCATA
AATCCTTATACATCTCACTTTTACCATA
ACTCAAAATACATCTCACTTTTACCATA
ATACATCATACATCTCACTTTTACCATA
ATCCTATATACATCTCACTTTTACCATA
CAACAATATACATCTCACTTTTACCATA
CTTCTTAATACATCTCACTTTTACCATA
TACCATAATACATCTCACTTTTACCATA
TATCTACATACATCTCACTTTTACCATA
TCACTTTATACATCTCACTTTTACCATA
NA
TTACCAAATACATCTCACTTTTACCATA
TTTCACTATACATCTCACTTTTACCATA
NA
AAACTCAATCCTATTCACTTTTACCATA
AATCCTTATCCTATTCACTTTTACCATA
ACTCAAAATCCTATTCACTTTTACCATA
ATACATCATCCTATTCACTTTTACCATA
ATCCTATATCCTATTCACTTTTACCATA
CAACAATATCCTATTCACTTTTACCATA
CTTCTTAATCCTATTCACTTTTACCATA
TACCATAATCCTATTCACTTTTACCATA
TATCTACATCCTATTCACTTTTACCATA
TCACTTTATCCTATTCACTTTTACCATA
TTACCAAATCCTATTCACTTTTACCATA
TTTCACTATCCTATTCACTTTTACCATA
AAACTCACAACAATTCACTTTTACCATA
AATCCTTCAACAATTCACTTTTACCATA
ACTCAAACAACAATTCACTTTTACCATA
ATACATCCAACAATTCACTTTTACCATA
ATCCTATCAACAATTCACTTTTACCATA
CAACAATCAACAATTCACTTTTACCATA
CTTCTTACAACAATTCACTTTTACCATA
TACCATACAACAATTCACTTTTACCATA
NA
TATCTACCAACAATTCACTTTTACCATA
TCACTTTCAACAATTCACTTTTACCATA
TTACCAACAACAATTCACTTTTACCATA
TTTCACTCAACAATTCACTTTTACCATA
AAACTCACTTCTTATCACTTTTACCATA
AATCCTTCTTCTTATCACTTTTACCATA
ACTCAAACTTCTTATCACTTTTACCATA
ATACATCCTTCTTATCACTTTTACCATA
ATCCTATCTTCTTATCACTTTTACCATA
CAACAATCTTCTTATCACTTTTACCATA
CTTCTTACTTCTTATCACTTTTACCATA
TACCATACTTCTTATCACTTTTACCATA
TATCTACCTTCTTATCACTTTTACCATA
TCACTTTCTTCTTATCACTTTTACCATA
NA
TTACCAACTTCTTATCACTTTTACCATA
TTTCACTCTTCTTATCACTTTTACCATA
AAACTCATACCATATCACTTTTACCATA
AATCCTTTACCATATCACTTTTACCATA
ACTCAAATACCATATCACTTTTACCATA
ATACATCTACCATATCACTTTTACCATA
ATCCTATTACCATATCACTTTTACCATA
CAACAATTACCATATCACTTTTACCATA
CTTCTTATACCATATCACTTTTACCATA
TACCATATACCATATCACTTTTACCATA
TATCTACTACCATATCACTTTTACCATA
TCACTTTTACCATATCACTTTTACCATA
TTACCAATACCATATCACTTTTACCATA
TTTCACTTACCATATCACTTTTACCATA
AAACTCATATCTACTCACTTTTACCATA
AATCCTTTATCTACTCACTTTTACCATA
ACTCAAATATCTACTCACTTTTACCATA
ATACATCTATCTACTCACTTTTACCATA
ATCCTATTATCTACTCACTTTTACCATA
NA
NA
CAACAATTATCTACTCACTTTTACCATA
CTTCTTATATCTACTCACTTTTACCATA
NA
NA
TACCATATATCTACTCACTTTTACCATA
TATCTACTATCTACTCACTTTTACCATA
TCACTTTTATCTACTCACTTTTACCATA
TTACCAATATCTACTCACTTTTACCATA
TTTCACTTATCTACTCACTTTTACCATA
AAACTCATCACTTTTCACTTTTACCATA
AATCCTTTCACTTTTCACTTTTACCATA
ACTCAAATCACTTTTCACTTTTACCATA
ATACATCTCACTTTTCACTTTTACCATA
ATCCTATTCACTTTTCACTTTTACCATA
CAACAATTCACTTTTCACTTTTACCATA
CTTCTTATCACTTTTCACTTTTACCATA
TACCATATCACTTTTCACTTTTACCATA
TATCTACTCACTTTTCACTTTTACCATA
TCACTTTTCACTTTTCACTTTTACCATA
TTACCAATCACTTTTCACTTTTACCATA
TTTCACTTCACTTTTCACTTTTACCATA
AAACTCATTACCAATCACTTTTACCATA
AATCCTTTTACCAATCACTTTTACCATA
ACTCAAATTACCAATCACTTTTACCATA
ATACATCTTACCAATCACTTTTACCATA
ATCCTATTTACCAATCACTTTTACCATA
CAACAATTTACCAATCACTTTTACCATA
CTTCTTATTACCAATCACTTTTACCATA
TACCATATTACCAATCACTTTTACCATA
TATCTACTTACCAATCACTTTTACCATA
TCACTTTTTACCAATCACTTTTACCATA
TTACCAATTACCAATCACTTTTACCATA
TTTCACTTTACCAATCACTTTTACCATA
AAACTCATTTCACTTCACTTTTACCATA
NA
AATCCTTTTTCACTTCACTTTTACCATA
ACTCAAATTTCACTTCACTTTTACCATA
ATACATCTTTCACTTCACTTTTACCATA
ATCCTATTTTCACTTCACTTTTACCATA
CAACAATTTTCACTTCACTTTTACCATA
CTTCTTATTTCACTTCACTTTTACCATA
TACCATATTTCACTTCACTTTTACCATA
TATCTACTTTCACTTCACTTTTACCATA
TCACTTTTTTCACTTCACTTTTACCATA
TTACCAATTTCACTTCACTTTTACCATA
TTTCACTTTTCACTTCACTTTTACCATA
AAACTCAAAACTCATTACCAATACCATA
AATCCTTAAACTCATTACCAATACCATA
ACTCAAAAAACTCATTACCAATACCATA
ATACATCAAACTCATTACCAATACCATA
ATCCTATAAACTCATTACCAATACCATA
NA
CAACAATAAACTCATTACCAATACCATA
CTTCTTAAAACTCATTACCAATACCATA
TACCATAAAACTCATTACCAATACCATA
TATCTACAAACTCATTACCAATACCATA
TCACTTTAAACTCATTACCAATACCATA
TTACCAAAAACTCATTACCAATACCATA
TTTCACTAAACTCATTACCAATACCATA
AAACTCAAATCCTTTTACCAATACCATA
AATCCTTAATCCTTTTACCAATACCATA
ACTCAAAAATCCTTTTACCAATACCATA
ATACATCAATCCTTTTACCAATACCATA
ATCCTATAATCCTTTTACCAATACCATA
CAACAATAATCCTTTTACCAATACCATA
CTTCTTAAATCCTTTTACCAATACCATA
TACCATAAATCCTTTTACCAATACCATA
TATCTACAATCCTTTTACCAATACCATA
TCACTTTAATCCTTTTACCAATACCATA
TTACCAAAATCCTTTTACCAATACCATA
TTTCACTAATCCTTTTACCAATACCATA
AAACTCAACTCAAATTACCAATACCATA
AATCCTTACTCAAATTACCAATACCATA
ACTCAAAACTCAAATTACCAATACCATA
ATACATCACTCAAATTACCAATACCATA
ATCCTATACTCAAATTACCAATACCATA
CAACAATACTCAAATTACCAATACCATA
CTTCTTAACTCAAATTACCAATACCATA
TACCATAACTCAAATTACCAATACCATA
TATCTACACTCAAATTACCAATACCATA
TCACTTTACTCAAATTACCAATACCATA
TTACCAAACTCAAATTACCAATACCATA
TTTCACTACTCAAATTACCAATACCATA
AAACTCAATACATCTTACCAATACCATA
AATCCTTATACATCTTACCAATACCATA
ACTCAAAATACATCTTACCAATACCATA
ATACATCATACATCTTACCAATACCATA
ATCCTATATACATCTTACCAATACCATA
CAACAATATACATCTTACCAATACCATA
NA
CTTCTTAATACATCTTACCAATACCATA
TACCATAATACATCTTACCAATACCATA
TATCTACATACATCTTACCAATACCATA
TCACTTTATACATCTTACCAATACCATA
NA
NA
TTACCAAATACATCTTACCAATACCATA
TTTCACTATACATCTTACCAATACCATA
AAACTCAATCCTATTTACCAATACCATA
AATCCTTATCCTATTTACCAATACCATA
ACTCAAAATCCTATTTACCAATACCATA
ATACATCATCCTATTTACCAATACCATA
ATCCTATATCCTATTTACCAATACCATA
CAACAATATCCTATTTACCAATACCATA
CTTCTTAATCCTATTTACCAATACCATA
TACCATAATCCTATTTACCAATACCATA
TATCTACATCCTATTTACCAATACCATA
TCACTTTATCCTATTTACCAATACCATA
TTACCAAATCCTATTTACCAATACCATA
TTTCACTATCCTATTTACCAATACCATA
NA
NA
AAACTCACAACAATTTACCAATACCATA
AATCCTTCAACAATTTACCAATACCATA
ACTCAAACAACAATTTACCAATACCATA
ATACATCCAACAATTTACCAATACCATA
ATCCTATCAACAATTTACCAATACCATA
CAACAATCAACAATTTACCAATACCATA
CTTCTTACAACAATTTACCAATACCATA
TACCATACAACAATTTACCAATACCATA
TATCTACCAACAATTTACCAATACCATA
TCACTTTCAACAATTTACCAATACCATA
TTACCAACAACAATTTACCAATACCATA
TTTCACTCAACAATTTACCAATACCATA
AAACTCACTTCTTATTACCAATACCATA
AATCCTTCTTCTTATTACCAATACCATA
ACTCAAACTTCTTATTACCAATACCATA
ATACATCCTTCTTATTACCAATACCATA
ATCCTATCTTCTTATTACCAATACCATA
CAACAATCTTCTTATTACCAATACCATA
CTTCTTACTTCTTATTACCAATACCATA
TACCATACTTCTTATTACCAATACCATA
TATCTACCTTCTTATTACCAATACCATA
TCACTTTCTTCTTATTACCAATACCATA
TTACCAACTTCTTATTACCAATACCATA
TTTCACTCTTCTTATTACCAATACCATA
AAACTCATACCATATTACCAATACCATA
AATCCTTTACCATATTACCAATACCATA
NA
ACTCAAATACCATATTACCAATACCATA
ATACATCTACCATATTACCAATACCATA
ATCCTATTACCATATTACCAATACCATA
CAACAATTACCATATTACCAATACCATA
CTTCTTATACCATATTACCAATACCATA
TACCATATACCATATTACCAATACCATA
NA
TATCTACTACCATATTACCAATACCATA
TCACTTTTACCATATTACCAATACCATA
TTACCAATACCATATTACCAATACCATA
TTTCACTTACCATATTACCAATACCATA
AAACTCATATCTACTTACCAATACCATA
AATCCTTTATCTACTTACCAATACCATA
ACTCAAATATCTACTTACCAATACCATA
ATACATCTATCTACTTACCAATACCATA
ATCCTATTATCTACTTACCAATACCATA
CAACAATTATCTACTTACCAATACCATA
CTTCTTATATCTACTTACCAATACCATA
TACCATATATCTACTTACCAATACCATA
TATCTACTATCTACTTACCAATACCATA
TCACTTTTATCTACTTACCAATACCATA
TTACCAATATCTACTTACCAATACCATA
TTTCACTTATCTACTTACCAATACCATA
AAACTCATCACTTTTTACCAATACCATA
NA
AATCCTTTCACTTTTTACCAATACCATA
ACTCAAATCACTTTTTACCAATACCATA
ATACATCTCACTTTTTACCAATACCATA
ATCCTATTCACTTTTTACCAATACCATA
CAACAATTCACTTTTTACCAATACCATA
CTTCTTATCACTTTTTACCAATACCATA
TACCATATCACTTTTTACCAATACCATA
TATCTACTCACTTTTTACCAATACCATA
TCACTTTTCACTTTTTACCAATACCATA
TTACCAATCACTTTTTACCAATACCATA
TTTCACTTCACTTTTTACCAATACCATA
AAACTCATTACCAATTACCAATACCATA
AATCCTTTTACCAATTACCAATACCATA
ACTCAAATTACCAATTACCAATACCATA
ATACATCTTACCAATTACCAATACCATA
ATCCTATTTACCAATTACCAATACCATA
CAACAATTTACCAATTACCAATACCATA
CTTCTTATTACCAATTACCAATACCATA
TACCATATTACCAATTACCAATACCATA
TATCTACTTACCAATTACCAATACCATA
TCACTTTTTACCAATTACCAATACCATA
TTACCAATTACCAATTACCAATACCATA
TTTCACTTTACCAATTACCAATACCATA
AAACTCATTTCACTTTACCAATACCATA
[truncated: 292,282 more chars]
